# Supplementary material for: Differential abundance of lipids and metabolites related to SARS-CoV-2 infection and susceptibility
Source: Sci Rep. 2023 Sep 13;13:15124. doi: 10.1038/s41598-023-40999-5 (PMC10500013; doi:10.1038/s41598-023-40999-5)
Supplement: Supplementary file 1 — Supplementary Information. [file 41598_2023_40999_MOESM1_ESM.zip]

Archive with 7 entries (7 files):
- ALL_Sup_Info_SR_May23/Sup_Info_Differential_abundance_of_lipids_SR_reviewed July 23.docx
- ALL_Sup_Info_SR_May23/TableS1_LCMS_and_GCMS_data_matrix.xlsx
- ALL_Sup_Info_SR_May23/TableS2_Com_sig_met_MVA&UVA_LCMS&GCMS.xlsx
- ALL_Sup_Info_SR_May23/TableS3_LCMS_COVID+vsCOVID-_SigMet_Colored.xlsx
- ALL_Sup_Info_SR_May23/TableS4_GCMS_Significant_Metabolites_COVID+-.xlsx
- ALL_Sup_Info_SR_May23/TableS5_Pairwise_comparison_Severity.xlsx
- ALL_Sup_Info_SR_May23/TableS6_LCMS_Suscep_vs_Non-suscep_SigMet_Colored.xlsx
