# Supplementary material for: Differential abundance of lipids and metabolites related to SARS-CoV-2 infection and susceptibility
Source: Sci Rep. 2023 Sep 13;13:15124. doi: 10.1038/s41598-023-40999-5 (PMC10500013; doi:10.1038/s41598-023-40999-5)
Supplement: Supplementary file 1 — Supplementary Information. [file 41598_2023_40999_MOESM1_ESM.zip › ALL_Sup_Info_SR_May23/TableS1_LCMS_and_GCMS_data_matrix.xlsx]

## Sheet: GCMS
Infection	Group	Sample Name	N-methylglutamic acid	1-Monopalmitin	2-Hydroxybutyric acid	2-Hydroxyisovaleric acid	2-Hydroxyvaleric acid	2-Ketoisocaproic Acid	2-Ketoisovaleric acid	3-aminoisobutyric acid	3-Hydroxybutyric acid	3-Hydroxyisovalerate	3-Indolelactic acid	5-Oxoproline / pyroglutamic acid	Alanine	Alpha tocophereol	alpha-ketoglutaric acid	Aminomalonic acid	Aspartic acid	Boric acid	Capric acid	Carbamic Acid	Cholesterol	Citric acid	Creatinine	Erythritol	Ethanolamine	Formamide	Gamma-glutamylleucine	Gluconic acid	Glutamic Acid	Glutamine	Glyceric acid	Glycerol	Glycerol monostearate	Glycine	Glycolic acid	Hydroxylamine	Hypoxanthine 1	Iminodiacetic acid	Isoleucine	Lactic Acid	Leucine 2 TMS	Leucine, TMS derivative / Isoleucine	Linoleic acid	Malic acid	m-Cresol / p-cresol	Methionine	Methyl Stearate
COVID-	Ctr	2	0.0697618	0.081739	0.0392812	0.0350817	0.0200671	0.032014	0.0183717	0.0645084	0.0451876	0.00485764	0.00748287	0.120209	0.0806069	0.126388	0.00454148	0.0619269	0.00758696	0.0019893	0.00391921	0.0377096	2.81736	0.338943	0.0266683	0.0288673	0.0756796	0.0146841	1.59409	0.0139328	0.100413	0.0142177	0.0258687	0.105613	0.0334503	0.401813	0.0104722	0.0489409	0.00524144	0.0244345	0.193719	0.707216	0.0265742	0.127211	0.106795	0.00543666	0.110297	0.0344207	0.000661556
COVID+	Mild_d0	8	0.151147	0.0628149	0.0399776	0.0908783	0.0189354	0.0346818	0.0179904	0.0681333	0.0498901	0.0122924	0.0118794	0.199297	0.138251	0.163063	0.00733237	0.215501	0.0128228	0.0246408	0.00232625	0.0479837	3.7461	0.279017	0.0218355	0.0179722	0.0553371	0.02183	1.11932	0.0141671	0.162745	0.00854345	0.0294869	0.0632688	0.0305464	0.689876	0.0105807	0.065228	0.00412457	0.0115282	0.329979	1.58719	0.0413948	0.233757	0.0737398	0.00793348	0.0559924	0.0754026	0.00340722
COVID+	Mild_d0	9	0.0597986	0.0996796	0.0472502	0.0810958	0.0320655	0.100681	0.0331563	0.0929497	0.195589	0.0188108	0.014739	0.253838	0.215764	0.236765	0.00672748	0.0725916	0.00928838	0.00801015	0.00498507	0.0455195	5.38299	0.283328	0.0459829	0.022939	0.0944405	0.0181755	2.09108	0.0143838	0.147629	0.0213735	0.0359711	0.540972	0.0371631	0.767318	0.0140073	0.0606795	0.00436671	0.0258123	1.02143	1.14564	0.114363	0.318807	0.377374	0.0116278	0.130665	0.154534	0.00639608
COVID-	Resistant	14	0.0454345	0.103326	0.0115019	0.0273039	0.0270847	0.0429395	0.0232027	0.0852681	0.0446718	0.0041228	0.00936956	0.146887	0.156148	0.163641	0.00707151	0.129099	0.00865774	0.0118281	0.00534618	0.0435602	3.87814	0.56743	0.0294529	0.0181977	0.0714993	0.0217192	1.53328	0.013539	0.195135	0.0034748	0.0308638	0.0575565	0.0398902	1.08976	0.00906689	0.0733388	0.00076123	0.0164854	0.226687	1.12354	0.0281741	0.130156	0.0858082	0.00706272	0.174266	0.0613468	0.0039823
COVID-	Resistant	15	0.0282975	0.136902	0.0215835	0.0528534	0.0321685	0.0362338	0.0210235	0.11554	0.03499	0.00884215	0.0118718	0.257771	0.134089	0.276573	0.00687854	0.179958	0.0122074	0.0228254	0.0122774	0.0543652	5.81196	0.587879	0.0330235	0.0301145	0.1072	0.0229631	1.30652	0.0165836	0.212733	0.0267447	0.0615098	0.108166	0.0679922	1.85055	0.0166203	0.0758891	0.0169533	0.0276793	0.425149	1.43407	0.0483329	0.136943	0.149552	0.00787993	0.134683	0.0593201	0.0139318
COVID-	Resistant	18	0.188427	0.0781085	0.0417662	0.0956403	0.0242977	0.0854096	0.0390735	0.130295	0.121723	0.0136804	0.017553	0.365154	0.29111	0.181187	0.015843	0.280841	0.0202918	0.0199012	0.00802587	0.0615515	4.74149	1.2957	0.0861017	0.043516	0.125474	0.0222386	1.81003	0.0304662	0.646096	0.0477486	0.0834809	0.250194	0.032555	2.00184	0.0244972	0.0391982	0.0166719	0.042484	1.10283	1.81094	0.10355	0.420387	0.0823864	0.0169933	0.124349	0.157891	0.00809645
COVID-	Resistant	21	0.0444512	0.0961639	0.0211509	0.07245	0.0264385	0.0407952	0.0277293	0.127996	0.0474809	0.00734365	0.00968178	0.11846	0.0898114	0.317652	0.00546444	0.0798631	0.00875257	0.00594313	0.0128549	0.0502998	5.78203	0.337539	0.0280424	0.0157229	0.101056	0.0188353	1.40263	0.013607	0.203435	0.00550311	0.0235725	0.133585	0.0377224	0.74207	0.0131823	0.0557099	0.000746482	0.0209568	0.317902	0.563804	0.0440855	0.108596	0.158895	0.00565948	0.106879	0.0468858	0.00507336
COVID-	Ctr	22	0.0083484	0.132139	0.00618015	0.0409459	0.0254777	0.0194171	0.0208097	0.0953059	0.0530596	0.0050417	0.0107016	0.204383	0.0988737	0.176421	0.0050082	0.0579248	0.0170137	0.015622	0.0109146	0.0479439	3.8784	0.414517	0.0254306	0.0213683	0.0786518	0.0222925	1.6828	0.0100211	0.160665	0.00663618	0.0512892	0.0966351	0.0485963	1.07455	0.0150546	0.0531882	0.000195617	0.0118435	0.129575	0.713504	0.0232258	0.173957	0.127539	0.00593172	0.192217	0.0320056	0.00398666
COVID-	Ctr	23	0.0229583	0.170456	0.00928428	0.031843	0.0342009	0.023667	0.0151747	0.0692283	0.018948	0.00695296	0.00755859	0.121772	0.0858519	0.136017	0.00353228	0.0936582	0.0161737	0.00657521	0.00858292	0.0445342	3.02826	0.289928	0.0161032	0.950114	0.0691056	0.0190341	1.33941	0.00919872	0.0816786	0.00221775	0.0366386	0.106907	0.0744269	0.95838	0.011305	0.0855486	0.000179605	0.0112474	0.144628	0.661079	0.0216678	0.144308	0.129666	0.00586694	0.0575829	0.0301895	0.00372092
COVID-	Resistant	24	0.0730996	0.0927065	0.0134461	0.023636	0.0290381	0.0326811	0.0174688	0.181337	0.0400767	0.00426611	0.00948491	0.0852852	0.0575774	0.260802	0.00430423	0.128688	0.00747349	0.00559221	0.0115857	0.0413949	4.91592	0.428337	0.0159881	0.0166238	0.0780351	0.0174659	1.30456	0.011268	0.172773	0.000931079	0.0350559	0.079299	0.0388661	0.478196	0.0110011	0.096199	0.000616073	0.0167178	0.213748	0.52791	0.0278227	0.0679308	0.103601	0.00550917	0.0870658	0.0257912	0.00204957
COVID-	Resistant	25	0.0250716	0.0611575	0.0425885	0.122939	0.0287969	0.0520609	0.0470077	0.118261	0.0890814	0.0143721	0.0298532	0.251812	0.283816	0.161286	0.0109936	0.044763	0.0336475	0.0103378	0.0061488	0.0733504	4.51499	0.901519	0.0489249	0.077531	0.105779	0.0286712	2.18081	0.0275176	0.756293	0.017216	0.0704184	0.141095	0.0241852	1.45978	0.0178694	0.0521835	0.0231512	0.059357	0.561667	1.70151	0.0603231	0.161833	0.0832194	0.0243839	0.270564	0.0617777	0.0034831
COVID-	Ctr	29	0.118053	0.080088	0.0178712	0.0879521	0.0226863	0.0278031	0.0183296	0.0942174	0.0338772	0.00811279	0.0143731	0.212155	0.161502	0.169594	0.0107743	0.148826	0.0168822	0.0166519	0.00430331	0.0497024	4.09368	0.322075	0.0350915	0.0280875	0.0853111	0.0214023	1.68627	0.0126187	0.328805	0.00326565	0.0369811	0.120026	0.0318146	0.804038	0.0153499	0.0588752	0.0320563	0.0553777	0.316115	2.08311	0.0454622	0.154688	0.0712182	0.0106818	0.0361128	0.0639807	0.00291161
COVID-	Ctr	31	0.104197	0.0916518	0.0222387	0.111079	0.0225723	0.0745864	0.0247877	0.0711836	0.097257	0.0109929	0.013574	0.177527	0.14789	0.0993964	0.00669404	0.153235	0.00608795	0.0160465	0.0101215	0.0455139	2.17589	0.562254	0.0256093	0.0241005	0.070803	0.0188114	1.31493	0.00962649	0.087145	0.0220597	0.0388069	0.0670188	0.0309378	0.752336	0.0107753	0.0461535	0.00345074	0.0177293	0.241947	0.83048	0.0286151	0.198365	0.0646094	0.0106096	0.101471	0.0718085	0.00241033
COVID+	Severe_d0	37	0.295406	0.0869736	0.246097	0.655635	0.0316864	0.0502976	0.0377255	0.0715476	1.22771	0.0232511	0.0226118	0.250487	0.0372711	0.214127	0.0141654	0.151141	0.00422497	0.00579585	0.0155306	0.117361	4.71464	0.279046	0.245062	0.131845	0.0954648	0.0142597	1.4387	0.0119968	0.149418	0.0749102	0.035418	0.396365	0.0426015	0.383094	0.0170211	0.0649883	0.0127778	0.0256333	0.520644	0.770163	0.0648258	0.107919	0.240658	0.00574052	0.129216	0.0360284	0.00544031
COVID-	Resistant	43	0.0240931	0.12706	0.0412904	0.0406401	0.0279524	0.0566192	0.0318486	0.125885	0.226611	0.00623555	0.00835008	0.213866	0.130234	0.257709	0.00609789	0.0646679	0.0212782	0.0149819	0.0100083	0.0579004	5.60234	0.766022	0.0349963	0.0189096	0.0855488	0.0252897	2.0321	0.0123687	0.445598	0.012473	0.0771351	0.216457	0.0440417	1.32504	0.0170003	0.0605119	0.00598661	0.0436076	0.335694	0.946701	0.0433096	0.136524	0.219823	0.0118841	0.149865	0.0551615	0.00952711
COVID-	Resistant	44	0.17604	0.145564	0.0393104	0.0761698	0.0255854	0.0426838	0.0216637	0.099454	0.296589	0.00983174	0.0112032	0.110236	0.0589108	0.226556	0.00565281	0.142177	0.00639551	0.011053	0.0165216	0.0460988	4.55343	0.584261	0.0271181	0.0137164	0.094381	0.0169219	1.18948	0.0135896	0.159742	0.0167465	0.0384669	0.233025	0.0608786	0.353528	0.0121165	0.0797585	0.00608302	0.0195305	0.231961	0.460078	0.0289454	0.0926215	0.327591	0.00704473	0.0840798	0.0274137	0.00506838
COVID-	Resistant	45	0.181264	0.138288	0.0316413	0.0448242	0.0363018	0.032745	0.0235019	0.129949	0.257453	0.00963658	0.0137128	0.110833	0.0599442	0.380428	0.00762101	0.152263	0.00728502	0.00693528	0.0106921	0.0494275	5.17278	0.613088	0.0334447	0.024629	0.100151	0.0198581	1.26847	0.0192606	0.256405	0.0361618	0.0462755	0.262358	0.0607608	0.503114	0.0140063	0.111595	0.0118467	0.0234723	0.308849	0.550932	0.0456345	0.0579414	0.329752	0.00878958	0.255776	0.0415235	0.00520633
COVID-	Resistant	46	0.0553773	0.0867905	0.0652009	0.0928059	0.0151053	0.0685563	0.0466979	0.0994209	0.546156	0.0124342	0.0133707	0.165908	0.161162	0.207272	0.00766158	0.077738	0.0190787	0.00930807	0.00612344	0.0451943	4.96159	0.876469	0.0472483	0.0184706	0.0950091	0.0178152	1.55059	0.0123599	0.332317	0.0307993	0.0403515	0.218834	0.0357097	0.891586	0.0189686	0.0496704	0.0124577	0.0306964	0.59925	0.963061	0.0769125	0.127906	0.224177	0.0146584	0.0911153	0.0802562	0.00509705
COVID-	Resistant	47	0.0242532	0.0769866	0.033999	0.244309	0.0217598	0.0716721	0.0393524	0.104045	0.0878262	0.025461	0.0141428	0.301091	0.180543	0.195355	0.0084954	0.0655191	0.0138552	0.0211689	0.00857936	0.0536877	4.66128	0.804905	0.0471031	0.0291843	0.107429	0.0233282	1.68306	0.0100023	0.20773	0.00983433	0.0252409	0.272309	0.0305185	1.47172	0.0168895	0.0574349	0.00794143	0.0401505	0.598933	1.2306	0.069962	0.19599	0.251458	0.0106514	0.106443	0.0896868	0.0022533
COVID-	Resistant	50	0.106619	0.0634522	0.0255454	0.064476	0.0247957	0.0594004	0.0239916	0.076861	0.0608569	0.00887272	0.00970663	0.150254	0.0856301	0.133134	0.00653537	0.124645	0.00958431	0.0104959	0.00696084	0.0434809	3.39217	0.452938	0.0222779	0.0150719	0.0673021	0.0191416	1.46182	0.0142563	0.171396	0.0120663	0.0350215	0.0718667	0.0280443	0.55109	0.00982026	0.0540916	0.00434242	0.0143432	0.347945	1.02117	0.040484	0.232292	0.101181	0.00782484	0.0827853	0.0557766	0.00189601
COVID-	Resistant	51	0.107373	0.0622436	0.00887873	0.0452069	0.0343509	0.0387168	0.0113096	0.0830434	0.0185841	0.0103093	0.00686811	0.103424	0.065154	0.168586	0.00183425	0.116091	0.00524422	0.0190876	0.00646048	0.0363337	5.05739	0.168971	0.0167496	0.0151298	0.0377647	0.0151753	0.794459	0.00501146	0.051602	0.000386865	0.0182929	0.0903999	0.0316316	0.3944	0.00749727	0.110093	0.00193069	0.0157093	0.361738	0.665829	0.042318	0.0850073	0.055585	0.00299805	0.0659154	0.0370874	0.00703793
COVID-	Resistant	52	0.0587357	0.108746	0.0303225	0.0659149	0.0204023	0.0515707	0.0242556	0.10596	0.104281	0.00836116	0.0111676	0.234084	0.129615	0.184662	0.00591958	0.0777885	0.0130056	0.0102039	0.0199117	0.0464634	3.95156	0.386159	0.0452006	0.0192907	0.0875422	0.0189388	1.51446	0.00823833	0.182079	0.00031396	0.044254	0.394689	0.0383791	0.953934	0.0171837	0.0720514	0.00335851	0.0309644	0.449923	1.03874	0.0625394	0.0872235	0.319444	0.00638877	0.2842	0.0546668	0.00453179
COVID-	Resistant	53	0.102211	0.111415	0.0459881	0.090256	0.0264622	0.0656596	0.0437273	0.101242	0.288574	0.0108349	0.0117883	0.283844	0.152136	0.184708	0.00997384	0.121401	0.0260779	0.0140094	0.00854545	0.0580226	4.83636	0.814246	0.0571642	0.0311636	0.136384	0.0211915	2.05892	0.0174641	0.471114	0.0366002	0.0581615	0.360599	0.0416324	1.02162	0.0218383	0.0427168	0.169965	0.04902	0.569727	1.42309	0.0652501	0.31632	0.412903	0.0132368	0.181086	0.101311	0.00344091
COVID-	Resistant	54	0.0309563	0.0531096	0.0308032	0.094249	0.0214605	0.0349224	0.0135508	0.0860915	0.0486595	0.00651208	0.0062436	0.154583	0.115256	0.107166	0.00328605	0.0626835	0.0106982	0.00708209	0.00852536	0.0464765	4.62542	0.262025	0.0356623	0.0191064	0.0675267	0.0194334	1.31293	0.00589338	0.085942	0.000357527	0.0263457	0.223555	0.0205255	0.616257	0.0105343	0.0463837	0.000284556	0.0250455	0.260123	1.41953	0.0353881	0.0965109	0.142058	0.00701874	0.0613589	0.0271208	0.00344965
COVID-	Resistant	55	0.196739	0.0797828	0.0312184	0.127676	0.0394378	0.040868	0.0228608	0.127712	0.261531	0.0108639	0.0163392	0.303649	0.124465	0.206383	0.00980292	0.221097	0.0317685	0.0141748	0.0199308	0.0579925	4.36355	0.883507	0.0472637	0.03874	0.14499	0.0205206	1.61083	0.0294018	0.415168	0.0606991	0.0494282	0.317892	0.030596	0.928385	0.0187733	0.0338362	0.523898	0.0354129	0.766109	1.65911	0.0833004	0.112462	0.225186	0.012335	0.118234	0.0657002	0.00727513
COVID-	Resistant	56	0.285374	0.166887	0.0258579	0.0901107	0.0254086	0.036077	0.0165028	0.0952081	0.0500199	0.0219691	0.0120559	0.130001	0.0797348	0.191271	0.00550027	0.164865	0.0121286	0.0145569	0.009967	0.0504649	4.47364	0.483615	0.0308387	0.0278432	0.102059	0.0185563	1.29373	0.0123697	0.173171	0.00267261	0.0252161	0.139557	0.0547601	0.392954	0.0157544	0.0805026	0.0995327	0.0205336	0.326743	1.52277	0.0398568	0.114815	0.19983	0.00827536	0.0258365	0.0220524	0.00587962
COVID-	Resistant	57	0.0335997	0.0567561	0.0214417	0.0417653	0.0265904	0.0341504	0.0234338	0.0550716	0.0777755	0.00607768	0.00888777	0.128155	0.0754503	0.189794	0.00433051	0.0813767	0.0122834	0.00266281	0.00566241	0.0468436	4.33136	0.326051	0.0283731	0.0192282	0.0659984	0.0192123	1.40675	0.00917251	0.214434	0.00267478	0.0243123	0.198095	0.0238929	0.676831	0.00983631	0.0571077	0.0151347	0.0158477	0.216425	0.749163	0.0315805	0.140902	0.190105	0.00541558	0.0485374	0.0290929	0.00294776
COVID-	Resistant	58	0.0678417	0.0542722	0.0338169	0.085749	0.0335488	0.0556977	0.0298514	0.0971432	0.095756	0.0136465	0.0150168	0.258045	0.20992	0.187605	0.00975661	0.109288	0.0167945	0.0124186	0.00876374	0.05662	4.69476	0.615144	0.0531532	0.0276151	0.0891239	0.0240284	1.88673	0.0122876	0.393348	0.017646	0.0378051	0.126138	0.0246754	1.33175	0.0144079	0.0600924	0.0381609	0.0422569	0.709089	1.40062	0.0748333	0.292797	0.0717373	0.00988983	0.283285	0.107507	0.00211729
COVID-	Ctr	59	0.0717936	0.0679343	0.0189493	0.0644641	0.0311828	0.0510582	0.0288318	0.0876164	0.0906066	0.0172765	0.0172765	0.243164	0.142793	0.0911371	0.00969137	0.119622	0.0172517	0.0106775	0.0094682	0.0478175	2.31645	0.650654	0.0654416	0.0279816	0.0843295	0.0169437	1.94636	0.014269	0.300865	0.0344785	0.0366312	0.122101	0.0271799	0.86183	0.0157649	0.0494242	0.00512213	0.0206901	0.208363	0.534986	0.0345081	0.285028	0.0540074	0.00977032	0.181941	0.0708682	0.00181148
COVID-	Resistant	60	0.0490453	0.115815	0.0169948	0.0420467	0.0256358	0.0439393	0.0197011	0.0771751	0.0807166	0.0100171	0.0081175	0.139614	0.0923796	0.153315	0.00436961	0.0982659	0.0102701	0.00634916	0.020338	0.0477159	4.46983	0.605935	0.0202125	0.0197244	0.074993	0.0179707	1.37286	0.0108373	0.119524	0.00120173	0.0347565	0.409575	0.0461167	0.644977	0.0128777	0.0575098	0.000550091	0.0178129	0.213802	0.516327	0.0360283	0.0935664	0.298998	0.00694594	0.0675237	0.0261938	0.00445413
COVID-	Resistant	62	0.257316	0.0633208	0.0247593	0.0656768	0.0275426	0.0376873	0.019252	0.08808	0.0863517	0.00971998	0.0159509	0.165456	0.15421	0.181244	0.00516058	0.219216	0.0177168	0.00255713	0.0131085	0.0481491	4.03625	0.737686	0.0338735	0.0210178	0.0757897	0.0172313	1.58938	0.0131911	0.210201	0.00474861	0.0437149	0.164202	0.024861	0.84007	0.0166788	0.0767475	0.00249572	0.0191542	0.549626	0.878475	0.0593487	0.157516	0.0496926	0.0116154	0.180305	0.0636509	0.00495225
COVID-	Resistant	63	0.0731299	0.121304	0.0108527	0.0417412	0.0263011	0.0355546	0.0200377	0.0879621	0.033394	0.00527711	0.00715735	0.11946	0.106642	0.156844	0.00375738	0.1282	0.0094479	0.00180944	0.0100605	0.037544	4.40559	0.481167	0.0186616	0.0161291	0.0655069	0.0183502	1.45124	0.0123787	0.133416	0.00522783	0.0294883	0.0857183	0.0446636	0.600986	0.0102724	0.0703941	0.000436024	0.00929735	0.236246	0.609069	0.0270613	0.214762	0.128808	0.00627593	0.0443004	0.0440607	0.00611454
COVID-	Resistant	64	0.0754218	0.122199	0.0227849	0.037791	0.020684	0.0400687	0.0187182	0.0781671	0.0343952	0.00638167	0.00818865	0.148356	0.0993683	0.153507	0.00583284	0.141667	0.0155668	0.00264797	0.00555778	0.0439641	4.26049	0.295032	0.0265327	0.0165907	0.0657678	0.0176043	1.5037	0.0119899	0.19815	0.00475282	0.028226	0.0821211	0.0410554	0.728611	0.0115936	0.0507586	0.000686749	0.00941588	0.230833	0.762654	0.0305665	0.164886	0.133444	0.00677573	0.253798	0.0503053	0.00631152
COVID-	Resistant	65	0.0483362	0.122043	0.0427557	0.108594	0.0327236	0.0724251	0.037315	0.116538	0.107573	0.0139536	0.0158363	0.24652	0.229394	0.182931	0.00752106	0.120899	0.0169026	0.0116283	0.0064028	0.0607021	4.57789	0.862109	0.0375643	0.0394672	0.104152	0.0208918	1.99699	0.0167151	0.529285	0.036761	0.0610264	0.260824	0.0474927	1.35728	0.0210054	0.0495996	0.0117953	0.0341464	0.517965	0.974806	0.0590717	0.231053	0.257563	0.0107607	0.0911295	0.0993008	0.00428493
COVID-	Resistant	66	0.067089	0.0571662	0.011045	0.042808	0.0402399	0.0288452	0.0168042	0.10265	0.0477661	0.00620443	0.0122833	0.171038	0.0780309	0.163508	0.00430002	0.112548	0.00779757	0.0134801	0.0072521	0.0439971	3.91931	0.536455	0.0247558	0.0143389	0.0694886	0.0217261	1.30306	0.0137305	0.142854	0.0333932	0.0285829	0.126036	0.0271576	0.476364	0.0101454	0.0852066	0.0797356	0.0160676	0.136468	0.660517	0.0237263	0.119123	0.109976	0.00512954	0.0888091	0.0482608	0.00526973
COVID-	Resistant	69	0.128453	0.111901	0.0880313	0.211251	0.0314239	0.092974	0.0351138	0.105578	0.179394	0.0180897	0.0253347	0.347602	0.164038	0.15296	0.0125761	0.197587	0.0221205	0.0144078	0.00698597	0.0636314	4.41412	1.17851	0.0406296	0.0305357	0.12945	0.0231801	1.96241	0.0167596	0.375066	0.0396022	0.0530884	0.195238	0.0393262	1.39564	0.0198814	0.044771	0.115243	0.039236	0.825904	1.70031	0.081928	0.421188	0.158588	0.012258	0.0616346	0.107557	0.00556777
COVID-	Resistant	70	0.0597794	0.0773821	0.0209045	0.045401	0.018654	0.0377501	0.016118	0.0814531	0.0359607	0.00834199	0.00875013	0.127786	0.135588	0.173939	0.00581056	0.153137	0.0128142	0.00260401	0.00532701	0.0420959	3.97068	0.562398	0.0459846	0.0274403	0.054944	0.0186096	1.31882	0.0134646	0.158072	0.00605981	0.0352344	0.132152	0.0316208	0.845421	0.0136846	0.0472124	0.000609893	0.0126075	0.236372	0.841935	0.0287037	0.215518	0.0941894	0.00770001	0.032336	0.0628478	0.00810606
COVID-	Resistant	71	0.0620597	0.0450121	0.032019	0.143001	0.0255445	0.0567716	0.0371806	0.0839728	0.0659917	0.0102126	0.0233814	0.297773	0.140173	0.193357	0.0127677	0.178491	0.021264	0.00933986	0.00271635	0.0631924	3.99695	0.860243	0.0292172	0.0359363	0.109259	0.0244124	2.22774	0.0164125	0.272303	0.045435	0.0858437	0.0927671	0.0214162	1.30316	0.0253253	0.035825	0.035609	0.0352994	0.187737	1.37457	0.0332755	0.195315	0.0324949	0.0139265	0.0101756	0.0630764	0.00440497
COVID-	Resistant	72	1.5521	0.0681567	0.0384044	0.0517168	0.0411199	0.0393474	0.0119136	0.121005	0.0846498	0.00754819	0.0182185	0.110798	0.0777436	0.32301	0.0109715	0.507661	0.00920539	0.0187548	0.00958637	0.0432996	5.67575	0.628459	0.100794	0.0233419	0.105993	0.018331	0.910448	0.0307186	0.237342	0.0449938	0.0197987	0.194266	0.0356186	0.370209	0.0125294	0.0718958	0.0946865	0.037976	0.738434	1.23054	0.0695736	0.097027	0.146348	0.00844777	0.0139768	0.0705906	0.00602131
COVID+	Severe_d0	1_0	0.160952	0.101232	0.22214	0.972027	0.03314	0.0437611	0.0237084	0.0715633	0.456342	0.0391615	0.00904632	0.173818	0.0583427	0.233181	0.00887466	0.123587	0.0102759	0.00234745	0.0164877	0.0682497	4.79984	0.352743	0.139806	0.0345399	0.0874445	0.0165505	1.87918	0.0469424	0.106848	0.054814	0.0204713	0.542565	0.043007	0.535562	0.015721	0.0784743	0.0592503	0.0170739	0.652514	1.21821	0.0737781	0.188952	0.38668	0.00907698	0.0093423	0.0807051	0.00319641
COVID+	Moderate_d0	10_0	0.0620931	0.115583	0.153998	0.2677	0.0198384	0.0575801	0.0396297	0.0857243	0.131696	0.0279924	0.0178929	0.284586	0.192207	0.194564	0.0120244	0.210118	0.0135502	0.00596965	0.00562466	0.0846657	5.07579	0.490048	0.158425	0.0492639	0.118439	0.0197773	1.92971	0.0435147	0.236399	0.0721991	0.0734962	0.262642	0.0449402	1.22611	0.0155361	0.0438938	0.14017	0.0131325	0.472	1.64968	0.0709072	0.163256	0.385888	0.0135812	0.105275	0.121899	0.0148862
COVID+	Mild_d0	11_0	0.165821	0.0570603	0.0467652	0.0886436	0.0280887	0.0125829	0.010809	0.0912256	0.0385108	0.0196509	0.00602162	0.173949	0.0849023	0.163149	0.00929723	0.307194	0.0216706	0.014119	0.00510798	0.0640646	4.79449	0.25991	0.0418493	0.0293216	0.0590599	0.0219285	1.34638	0.017828	0.252266	0.0133927	0.0328395	0.0596434	0.0259116	0.805617	0.0145936	0.0625971	0.0266877	0.0181651	0.293382	2.46733	0.0325184	0.11745	0.0464477	0.0106708	0.090258	0.0326552	0.00387144
COVID+	Moderate_d0	12_0	0.365725	0.0875944	0.0408694	0.0757739	0.0182459	0.0339215	0.0158085	0.0881894	0.188275	0.00968449	0.0108421	0.0804617	0.0234718	0.204439	0.00714691	0.128603	0.00453838	0.00518863	0.00438225	0.030907	4.39291	0.162526	0.0121158	0.0163956	0.067437	0.0136653	1.02305	0.0155936	0.079749	0.0051312	0.0124185	0.0916354	0.0425624	0.144335	0.00760462	0.070638	0.00373594	0.0064315	0.141611	0.831436	0.0221445	0.0735693	0.24977	0.00534015	0.025283	0.0141109	0.00935529
COVID+	Mild_d0	17_0	0.163881	0.0824318	0.097495	0.149471	0.0252346	0.0717803	0.0292945	0.0969814	0.373656	0.0127618	0.00754971	0.196922	0.103063	0.158398	0.0148847	0.146036	0.0123294	0.00880074	0.00391407	0.0481759	4.39464	0.461563	0.0379759	0.0170473	0.0724738	0.0207428	1.59804	0.013495	0.210648	0.0159147	0.0268473	0.100402	0.0326524	0.707165	0.0111937	0.0580951	0.044677	0.0148834	0.49503	1.28916	0.0533792	0.204444	0.207591	0.0079734	0.0505196	0.0652698	0.00558554
COVID+	Mild_d0	19_0	0.0134891	0.0950868	0.102179	0.222082	0.0185528	0.0730773	0.0451432	0.0965869	0.0976048	0.0524366	0.00772616	0.356151	0.177783	0.270518	0.00859732	0.0377056	0.0207733	0.0108895	0.00963382	0.0474539	5.26237	0.437348	0.0401462	0.023604	0.112875	0.0201985	2.14804	0.0269451	0.303529	0.00998416	0.0316098	0.433357	0.0433323	1.14344	0.0182233	0.0383172	0.0156465	0.0443813	0.499026	1.4791	0.0513457	0.189792	0.239624	0.0119705	0.0284034	0.119744	0.00527595
COVID+	Severe_d0	20_0	0.140365	0.0906094	0.243166	0.400097	0.0227249	0.101778	0.0353058	0.070411	1.27027	0.0429113	0.0203016	0.263658	0.144695	0.099329	0.0119969	0.0863347	0.0132843	0.0081459	0.0170558	0.05755	3.30129	1.13529	0.060741	0.0401382	0.105616	0.0199704	2.31839	0.0238551	0.153338	0.0179479	0.0331465	0.240868	0.0418495	0.698356	0.0208985	0.0382808	0.019828	0.0281506	1.06589	1.41512	0.113606	0.515351	0.151748	0.0194132	0.0186533	0.101248	0.00334607
COVID+	Moderate_d0	26_0	0.0885723	0.115785	0.0265225	0.0767226	0.0352145	0.022056	0.0216855	0.11769	0.0734299	0.0222966	0.122768	0.309001	0.114629	0.18474	0.0176466	0.138878	0.0153621	0.0223496	0.00652698	0.0801174	3.91255	0.816263	0.312682	0.282585	0.102721	0.028099	1.45621	0.124205	0.408227	0.0406066	0.0451203	0.275839	0.0516987	0.988543	0.019311	0.0618408	0.0802151	0.0591995	0.456995	1.51634	0.063406	0.0878566	0.189756	0.0218938	0.155522	0.0447691	0.0045785
COVID+	Moderate_d0	3_0	0.0831626	0.0780432	0.133447	0.368981	0.0251564	0.0629676	0.043159	0.0662287	0.158205	0.0301794	0.0198424	0.258803	0.1903	0.0975327	0.0204469	0.109117	0.0138274	0.0102895	0.00481259	0.0854074	3.7848	0.663822	0.0578877	0.0538656	0.103473	0.0175683	2.08419	0.021527	0.442894	0.039342	0.0410238	0.185974	0.03376	0.927904	0.0184807	0.0455333	0.0117199	0.0213133	0.544022	1.21444	0.0818518	0.291208	0.158893	0.0169646	0.00747218	0.106672	0.004197
COVID+	Mild_d0	30_0	0.15506	0.0759109	0.0339768	0.0699501	0.0286588	0.0187763	0.0115644	0.0670794	0.0386799	0.0158174	0.0051922	0.0488655	0.0205447	0.167632	0.00322727	0.077896	0.00513023	0.00833765	0.00683753	0.0448126	4.69582	0.0949632	0.0156807	0.0119355	0.0536083	0.0162526	0.74582	0.0145495	0.0975144	0.00399209	0.0150219	0.0868168	0.0425419	0.142814	0.00864519	0.0813958	0.0166158	0.00816846	0.203739	0.707777	0.0234926	0.06045	0.163415	0.00352417	0.0238964	0.0162846	0.00909052
COVID+	Moderate_d0	32_0	0.0281962	0.121218	0.0216104	0.0942175	0.0283475	0.0302075	0.0259514	0.0877794	0.0529571	0.0181526	0.0214547	0.29785	0.194768	0.154991	0.0137349	0.0526807	0.0176034	0.00819743	0.00366275	0.263857	3.74791	0.734363	0.092538	0.0717906	0.102297	0.0208269	2.32396	0.0296023	0.469601	0.0535077	0.0442073	0.381254	0.0512814	1.15925	0.0145859	0.0543514	0.0121598	0.0352224	0.305056	1.02944	0.0476844	0.134723	0.163118	0.0192045	0.275845	0.0479509	0.00293553
COVID+	Moderate_d0	33_0	0.150168	0.068613	0.17347	0.155784	0.0187807	0.0857916	0.0473134	0.064731	2.3831	0.0316092	0.00920724	0.254959	0.0853908	0.134868	0.0256564	0.135478	0.0184534	0.00952939	0.0051882	0.0434469	3.5941	0.470785	0.0668663	0.0189247	0.0996512	0.0180432	2.18161	0.012607	0.5782	0.0158436	0.0382876	0.241763	0.0267749	1.13828	0.0186713	0.0371187	0.0156281	0.0197607	0.704918	1.02949	0.0747907	0.411738	0.318241	0.0100651	0.0271283	0.0667731	0.00397405
COVID+	Mild_d0	34_0	0.11338	0.0660521	0.0338624	0.0460224	0.0315058	0.0204632	0.0134549	0.0629562	0.122643	0.0142403	0.0201864	0.15549	0.0692202	0.174053	0.00544279	0.186761	0.00635894	0.0098109	0.00541123	0.128853	3.16685	0.635197	0.106022	0.106976	0.0549737	0.0176709	1.32904	0.0617271	0.0891928	0.0318344	0.0235643	0.116621	0.0342818	0.702469	0.00856745	0.0960598	0.00799904	0.0264169	0.44324	0.34799	0.0482308	0.129637	0.103642	0.0076136	0.140622	0.0389519	0.00133043
COVID+	Severe_d0	35_0	0.027605	0.107817	0.0578299	0.399878	0.0277468	0.0191108	0.015781	0.064446	0.0571337	0.0143559	0.0103267	0.202774	0.0947481	0.123414	0.0100852	0.0520766	0.0125145	0.00517875	0.00912285	0.0650278	3.40077	0.127443	0.0941376	0.025035	0.0808868	0.0197528	1.80107	0.00782019	0.237075	0.0387944	0.0252762	0.108026	0.042022	0.997657	0.0155411	0.0440361	0.0140261	0.0202482	0.278717	0.981476	0.0377172	0.246236	0.135859	0.00690463	0.00428889	0.0937969	0.00496302
COVID+	Moderate_d0	4_0	0.121149	0.104758	0.126349	0.229322	0.0179544	0.048787	0.0339877	0.0507385	0.387001	0.0263697	0.0157498	0.118829	0.0717895	0.138552	0.00615258	0.10011	0.00721085	0.0154955	0.00471373	0.0604656	2.97608	0.399644	0.0280991	0.0407215	0.0768521	0.0204321	1.25476	0.0440483	0.0701865	0.0248549	0.0232712	0.105636	0.0469999	0.321263	0.0119735	0.0469767	0.0165999	0.0123648	0.236471	0.974019	0.0340979	0.192222	0.169345	0.00912719	0.0454619	0.0439186	0.0023811
COVID+	Moderate_d0	40_0	0.0410441	0.0888982	0.0194066	0.0560682	0.0213624	0.0154236	0.0138875	0.0469062	0.0428765	0.0105548	0.00764795	0.125615	0.0522964	0.265792	0.0026534	0.1595	0.00689077	-0.00113633	0.00474955	0.0851606	4.51258	0.312339	0.0546886	0.0390126	0.0542157	0.0212636	1.26392	0.0264441	0.0806599	0.00466026	0.0132179	0.158688	0.0383641	0.675797	0.00674882	0.03331	0.00325595	0.00781036	0.19063	0.739253	0.0273154	0.0751159	0.243534	0.0059452	0.147993	0.0314464	0.00400311
COVID+	Severe_d0	41_0	0.0347481	0.0726194	0.0462118	0.244033	0.0236454	0.0237289	0.0203809	0.0747167	0.058087	0.0427773	0.0144556	0.180988	0.0961827	0.141169	0.00553739	0.088936	0.0245115	0.00367245	0.0264317	0.0441436	4.06342	0.0958196	0.0802859	0.0117511	0.0728529	0.0181875	2.05526	0.0103453	0.245642	0.0201455	0.021224	0.0999256	0.0354897	0.867585	0.0138781	0.0635048	0.0132221	0.0115512	0.369362	0.913489	0.0421114	0.280076	0.0920898	0.00665597	0.00490393	0.144093	0.00679762
COVID+	Mild_d0	42_0	0.0972353	0.128772	0.158341	0.132104	0.0344542	0.0582874	0.0319894	0.0865967	0.380152	0.0245393	0.0250666	0.343166	0.0904816	0.166004	0.0145413	0.124119	0.0167966	0.00357428	0.00534428	0.0675043	4.04896	0.43414	0.11886	0.0528854	0.102995	0.0209671	2.18452	0.0161945	0.1955	0.0675997	0.032677	0.163827	0.0495801	0.898239	0.0169116	0.0335948	0.02519	0.0204235	0.596449	0.808065	0.0686063	0.338912	0.240126	0.0138987	0.0406016	0.0879542	0.00561151
COVID+	Mild_d0	48_0	0.0660312	0.148968	0.0105622	0.0625861	0.0334835	0.0211154	0.0100605	0.0853365	0.0203515	0.012244	0.00838015	0.150873	0.0800737	0.13946	0.00533181	0.0879766	0.0149463	0.00967424	0.00636902	0.0485539	3.97868	0.270935	0.0282201	0.0196474	0.0866081	0.0203516	1.35883	0.00872109	0.187596	0.00128002	0.0249348	0.0731575	0.0583678	0.536515	0.0122749	0.0471604	0.00491655	0.0206585	0.30922	1.196	0.0337371	0.166436	0.117548	0.00602098	0.0432451	0.0280253	0.00379053
COVID+	Moderate_d0	5_0	0.19242	0.0577222	0.0297387	0.0542013	0.013475	0.0287412	0.0145356	0.0751405	0.157205	0.0072483	0.00317313	0.0744663	0.0267531	0.185696	0.00349425	0.17089	0.00179257	0.0107357	0.00619021	0.0415412	3.95808	0.306229	0.0119455	0.01447	0.041927	0.0156439	1.10337	0.0124416	0.0336251	0.00305766	0.0116073	0.104365	0.0322492	0.186009	0.00640764	0.0438765	0.00411153	0.00767357	0.137226	0.62584	0.022981	0.038755	0.188004	0.00445233	0.0161333	0.0144275	0.00508885
COVID+	Mild_d0	67_0	0.474873	0.082211	0.0596461	0.180533	0.0269169	0.0454243	0.027828	0.0988751	0.3346	0.0192817	0.0360894	0.286661	0.0907887	0.226442	0.00832431	0.516331	0.0103462	0.00624665	0.010906	0.0938352	3.92008	0.717421	0.0934906	0.0693575	0.131703	0.0180628	2.00774	0.0385757	0.215311	0.08967	0.051489	0.414865	0.038624	0.923265	0.0242338	0.0449841	0.0276904	0.0303232	0.570273	0.953741	0.0835572	0.141471	0.184028	0.00908742	0.0209586	0.0922526	0.00801638
COVID+	Moderate_d0	68_0	0.148742	0.0896922	0.0706684	0.0790141	0.0270356	0.0762972	0.0333172	0.103866	0.128593	0.0280339	0.0329255	0.38964	0.215312	0.228186	0.0138684	0.125649	0.0287979	0.00709783	0.00349938	0.0601297	4.05888	0.621447	0.0721238	0.0552077	0.121925	0.0224946	2.37026	0.0190559	0.685233	0.0625506	0.0528994	0.265756	0.0384689	1.1002	0.0196743	0.0331639	0.0183293	0.025196	1.33358	0.980798	0.120118	0.59192	0.0823154	0.0102295	0.0690711	0.163027	0.00537514
COVID+	Mild_d0	7_0	0.138337	0.156725	0.0335204	0.0395915	0.027881	0.0198075	0.0133392	0.0997275	0.0601039	0.00829973	0.00365181	0.0782005	0.0241625	0.193722	0.0062906	0.118994	0.00502475	0.00727531	0.00554902	0.0402748	4.08588	0.224553	0.0137023	0.0134962	0.0617456	0.0156458	0.867503	0.00634919	0.0570678	0.00995738	0.0142723	0.129881	0.0666903	0.173303	0.00928281	0.0878318	0.0116408	0.00733544	0.102431	0.56177	0.0169392	0.0582359	0.413372	0.00420304	0.00658719	0.0139422	0.00707111
COVID+	Moderate_d0	74_0	0.0536449	0.135185	0.0675999	0.0900822	0.0382427	0.0225644	0.020774	0.0653308	0.177868	0.0242865	0.008671	0.0696164	0.0340491	0.18585	0.00303347	0.0201967	0.00465017	0.00651219	0.010442	0.0417083	4.41149	0.132833	0.0550719	0.0145265	0.0639583	0.0166808	1.33276	0.00667314	0.054694	0.000373815	0.0105437	0.0681024	0.087687	0.153277	0.00710356	0.0463369	0.0080379	0.0134887	0.200402	0.614607	0.0301391	0.0570009	0.0657384	0.00395534	0.0368423	0.0165753	0.00284568
QC	QC	QC1	0.154236	0.104002	0.0479226	0.125441	0.0213481	0.0420136	0.021044	0.0491834	0.158075	0.016074	0.0146096	0.153911	0.0928541	0.196384	0.0082138	0.246157	0.0106138	0.0155631	0.00990241	0.056541	4.42952	0.462038	0.0482603	0.0417306	0.0866763	0.0173579	1.49714	0.0295055	0.15753	0.0192373	0.0321992	0.176151	0.0514662	0.595508	0.0127682	0.0397188	0.0296957	0.0231639	0.382068	1.08615	0.0457814	0.131607	0.166973	0.00873696	0.0745499	0.0495872	0.00584863
QC	QC	QC10	0.146076	0.0803906	0.0472484	0.119215	0.0208553	0.0419041	0.0195947	0.116549	0.158075	0.0163351	0.0138647	0.174906	0.0922346	0.209063	0.0080453	0.154114	0.0106138	0.0219901	0.0106108	0.0576666	4.39101	0.441876	0.0470556	0.0422958	0.0798472	0.0184075	1.5196	0.0238242	0.164837	0.0232993	0.0318058	0.174415	0.0375983	0.595508	0.0132569	0.0413695	0.0296957	0.0231639	0.379952	1.01648	0.0452216	0.130137	0.155131	0.00873696	0.0808846	0.0510483	0.00540855
QC	QC	QC11	0.141195	0.125738	0.0476737	0.125441	0.0203844	0.046964	0.0221613	0.0824814	0.156611	0.015199	0.0145033	0.195766	0.0928541	0.1954	0.00750862	0.106337	0.0107221	0.018629	0.00977467	0.0554002	4.55538	0.371894	0.0484233	0.0421884	0.0856185	0.017616	1.49714	0.0192439	0.16084	0.0120447	0.0317066	0.173938	0.0474424	0.595074	0.0120967	0.0509602	0.0194558	0.0196551	0.380061	0.984936	0.0456629	0.148234	0.203242	0.00756282	0.0888517	0.0494071	0.00584863
QC	QC	QC2	0.146331	0.0701948	0.0432002	0.112321	0.0197775	0.0399748	0.0198299	0.0902189	0.141939	0.0144836	0.0137147	0.159348	0.0896768	0.202201	0.00696928	0.160106	0.00841073	0.0154818	0.0098538	0.0554872	4.46139	0.394153	0.0442096	0.0386641	0.0778712	0.0177775	1.42775	0.0238242	0.148524	0.0213104	0.0288307	0.171096	0.0368617	0.558794	0.0116043	0.0497668	0.0306328	0.0200675	0.368055	0.958113	0.0439756	0.118828	0.149999	0.00791495	0.0807789	0.0479887	0.00590711
QC	QC	QC3	0.146076	0.0803906	0.0466721	0.123692	0.0201957	0.0397284	0.0202801	0.0850535	0.153587	0.0148936	0.0139326	0.174906	0.0932287	0.196623	0.00750862	0.154114	0.0105745	0.0196991	0.00925165	0.0555776	4.41049	0.422366	0.0483177	0.0428129	0.0767248	0.0175778	1.49952	0.023707	0.157959	0.0159449	0.0310983	0.172436	0.0375983	0.597283	0.0129021	0.0469681	0.0145418	0.0220103	0.38107	1.01648	0.045917	0.132514	0.156832	0.00864355	0.0824218	0.0493743	0.00503995
QC	QC	QC4	0.144686	0.090547	0.0476737	0.129315	0.021543	0.043602	0.0185325	0.0954576	0.158605	0.0161738	0.0139387	0.187563	0.0904577	0.232168	0.00749283	0.143629	0.011793	0.0193331	0.00999488	0.0584063	4.6822	0.441876	0.0490394	0.0448294	0.0870181	0.018184	1.44385	0.0228686	0.167195	0.0289243	0.032559	0.179256	0.0450297	0.577118	0.0141007	0.0765764	0.0361653	0.0267368	0.368018	0.987046	0.0441186	0.14929	0.168922	0.00906108	0.0897707	0.05039	0.00564999
QC	QC	QC5	0.145647	0.0801015	0.0565797	0.14297	0.0203844	0.0471181	0.020657	0.07696	0.190503	0.0181186	0.0142155	0.215353	0.120784	0.17761	0.00877035	0.153676	0.014849	0.0195486	0.00992484	0.0603762	4.32156	0.533302	0.0585337	0.0500932	0.0856185	0.0180844	1.52092	0.0286402	0.212792	0.0212946	0.0391949	0.195894	0.0373405	0.775878	0.0157307	0.0361522	0.0220569	0.0254056	0.381745	1.10489	0.0462393	0.211381	0.157018	0.0105548	0.0993991	0.0591993	0.00613371
QC	QC	QC6	0.146553	0.0806944	0.0475841	0.120971	0.0195409	0.0393768	0.0194891	0.0860036	0.15046	0.0160541	0.0137086	0.134816	0.0864117	0.187714	0.00711268	0.150876	0.00835992	0.0190523	0.0101187	0.0549579	4.56921	0.40711	0.0421255	0.0428129	0.0795991	0.0177775	1.32802	0.0243727	0.135021	0.0164979	0.031559	0.176818	0.038122	0.532454	0.0127546	0.0536014	0.0253796	0.0223107	0.399393	0.973865	0.0462987	0.0859596	0.157921	0.00824612	0.0736936	0.0462566	0.00666988
QC	QC	QC7	0.146032	0.0746667	0.0514039	0.126544	0.0205754	0.0415903	0.0202801	0.0850535	0.166804	0.016074	0.0139387	0.157653	0.0966178	0.196623	0.00740489	0.175168	0.00983489	0.0228181	0.00989638	0.0572509	4.38646	0.491111	0.0483177	0.045709	0.093403	0.0181147	1.3977	0.0234054	0.163528	0.0222369	0.0354571	0.176151	0.0345097	0.621657	0.0129021	0.0467485	0.0305595	0.0245836	0.38107	1.02142	0.0457814	0.135131	0.157018	0.0096215	0.0824218	0.050951	0.00516855
QC	QC	QC9	0.146174	0.0739861	0.0546254	0.132774	0.0193439	0.0486937	0.0214732	0.0820113	0.178747	0.0166254	0.0152453	0.213839	0.0986996	0.201581	0.00930335	0.154381	0.0115561	0.0193331	0.00990241	0.0573648	4.42952	0.517878	0.0530371	0.0510219	0.0952518	0.0172877	1.56867	0.0266295	0.182235	0.0212946	0.0381483	0.197051	0.035427	0.626339	0.0129541	0.0469681	0.0364982	0.0234791	0.400527	1.0858	0.0482214	0.132514	0.149733	0.0105085	0.0939279	0.0528821	0.00650847
[truncated: 68 more columns]

## Sheet: LCMSPos
			141	85	100	604	68	300	103	228	70	431	120	322	56	112	26	626	639	36	111	532	71	144	130	43	117	60	51	622	58	57	49	53	651	77	16	62	143	63	195	158	334	142	304	35	138	89	172
Infection	Group	Sample Name	377.3167@1.45	299.2826@4.01	325.0785@1.01	894.7079@14.23	267.0989@0.81	647.6213@12.26	327.0754@1.11	539.5268@11.99	269.0568@0.8	775.5544@11.04	349.1561@0.81	688.5115@11.42	243.0888@0.89	337.3343@5	176.0952@0.85	916.8264@14.8	941.8433@14.75	197.1749@3.74	337.1736@0.83	825.6468@11.94	270.0557@1.03	383.1106@0.84	361.1106@0.86	210.1619@3.75	345.1136@0.86	245.1165@0.88	229.0759@0.84	914.8095@14.24	243.1816@0.86	243.1788@0.86	227.1884@0.95	229.2406@1.52	1193.8094@7.77	285.1364@1.08	150.1366@0.79	246.1379@0.82	380.1594@0.84	253.0824@0.81	491.4006@6.05	406.2396@2.74	703.5158@6.11	378.2078@1.47	651.6449@12.71	194.0814@0.83	369.2882@1.33	304.2389@4.01	439.367@4.59
COVID-	Ctr	2	1193.94	157983	10579.1	24299	1.31505e+06	458801	5426.42	15129.8	550219	73608.4	2479.19	35548.7	245.391	590438	8271.74	55534.8	72684.5	18786.6	2560.87	221138	43908.5	72083.9	203426	462632	2629.15	2.38328e+06	4720.03	47357.6	68506.8	67286.1	136123	21592.4	68363.6	7681.28	143544	7503.9	52655.4	369632	36176.5	225440	125774	87341.7	6312.93	3748.72	224247	71611.3	48719.4
COVID+	Mild	7	4818.04	433037	13729.5	28903.7	25694.1	1.2722e+06	6721.06	11084.6	6416.68	73242.5	74811.2	45001.2	524.671	268273	40004.6	52883.8	67898.2	22235.3	144426	176949	40594.5	3301.48	33866.5	859943	3329.22	57735.8	3974.47	48690.1	54901.7	47489.1	146414	4532.74	58921.3	39125	10208.4	22416.1	2091.18	210.949	33412.3	398416	68933.2	79094.6	8893.56	34618.3	90496.9	103892	53514.9
COVID+	Mild	8	1013.93	78784.7	6903.78	31202.7	50426.6	777432	1185.34	10073.3	5327.52	126028	19668.7	33532.2	769.933	359735	4407.58	79701.1	97695.9	25445.8	28710	128124	21512.4	897.982	85134.4	376824	5841.45	59022.7	6543.34	79149.7	38402.1	34681	174421	4186.3	60030.5	5972.26	13784.3	142773	2302.11	739.507	34831.9	375282	51951.5	69333.2	11163.2	6255.46	56699.9	20739.4	56427.9
COVID+	Mild	9	2556.28	228157	5541.27	21022.5	1.76982e+06	715592	5525.67	105370	665629	143551	7022.73	48619.6	142.318	359141	79650.5	54227.6	109996	21776.1	7914.15	297855	118890	2661.16	22536	417669	8675.33	2.75512e+06	1168.07	35658.2	65503.9	49985.3	179403	94513.3	113103	34795.7	29662.4	57917.1	60814.8	502570	37985.7	370666	132042	95907.9	11539.3	3719.17	37249.2	86381.3	53646.9
COVID+	Moderate	12	1971.88	148557	12355.2	23751	2.33123e+06	1.01798e+06	6115.06	8832.09	436203	33035.6	93960	22103.5	633.328	789523	107885	74405.8	96085.2	17799.2	66496.5	236696	42162.8	55600.7	177024	790927	14350.1	3.79607e+06	6851.34	40721.8	74900.6	68552.9	163736	6939.65	75792.2	6735.23	17332.5	52577.8	69178.5	440581	33478.9	351078	51127.4	83354.2	5907.96	1418.89	114926	67735.8	53702.7
COVID-	Resistant	14	1270.36	89159.9	5744.38	51730.4	39431.2	371619	635.33	30335.5	6255.98	130779	701.035	11135.7	1166.58	238333	23870.3	43546.5	103914	16261.3	3429.04	511631	83030.6	1043.78	4831.69	601647	791.192	42070.6	5748.52	42347	112919	110382	156439	23336.3	29807.4	73604.6	12433.4	62841.9	3512.55	616.109	49584.2	289566	141642	740779	19260.8	154320	48043	4086.18	9847.44
COVID-	Resistant	15	591.337	120755	6945.81	42095.2	17814.1	1.30092e+06	3050.16	22558.2	6439.01	217340	2681.99	4703.44	226.13	573629	3109.27	65412.8	90179.6	25123.6	5262.93	437105	45220.8	1927.91	20717.4	861405	8060.15	21205.5	1876.64	81097.9	151200	115310	163501	15312	125302	53548.4	5086.17	32887.5	4581.7	262.001	62450.8	235235	267811	397075	14273.6	40394.4	64488.5	15647.6	12176
COVID-	Resistant	18	671.392	210230	17917.5	25274.6	13370.4	782500	7456.75	33416.1	13424.3	257123	3577.53	19835.9	1701.62	587026	29739	70511	57545.2	32065.8	10205.4	232388	144552	24176.9	48487.6	437077	11644.4	7459.51	5082.65	54387.1	60706.7	40896.8	59616.2	2681.85	36909.3	60998.1	6564.64	93143.9	877.059	534.575	50878.6	221063	119123	450048	19042.4	75107.4	75830	15224.6	17237.3
COVID-	Resistant	21	711.376	167029	11922.8	27057.4	126107	1.12458e+06	6200.78	34763.2	25255.7	208409	2181.45	20927.8	1173.05	696495	4369.39	67823.4	53520.7	26961.7	17851.9	267523	63058.8	21592.6	53347.6	748987	16670.1	216544	4950.91	68971.5	106450	101043	149648	18694.8	93312	58247.3	8979.79	29486.4	8152.95	10132.8	51343.6	195948	236905	490149	18629.5	53003.3	154609	58584.2	20028.1
COVID-	Ctr	22	616.738	80428.4	10765.1	13418.6	457457	358015	3958.2	19241.8	382023	167911	748.527	29690.8	110.334	204847	5062	43470	76248.3	14227.6	5203.82	231773	53404.1	9849.15	30137.9	427874	9416.91	7286.59	2748.64	36214.2	49491.7	42538.2	73684.5	54773.3	87044.6	87350.4	7254.77	134291	2633.51	627.893	34638.8	261398	154923	90637.9	12916.5	128505	30372.5	6726.72	44843.9
COVID-	Ctr	23	214.423	73312.4	10194.9	15949.8	21184.6	345652	5751.34	11575.3	291987	135301	7113.08	22131	483.826	379605	2280.45	60286.3	90811.1	16220.1	20237	201589	44705.5	3227.38	20049.1	357029	8173.95	21187.2	3298.43	51767.7	21466.4	25216.8	66395.3	4549.16	51223.7	24188.3	5121.51	137354	2800.33	457.449	32469.8	264651	252156	82487.5	9947.97	83680.1	35943.1	6354.97	50286.4
COVID-	Resistant	24	736.982	147834	13990.1	28926.3	30278.1	299721	7317.61	17902	7855.24	278404	1838.98	21142.8	952.149	336238	7713.61	52226.5	106593	21663.3	6754.91	228012	41213.5	3836.85	15084.7	796612	4467.38	63587.4	5211.89	43816.2	65044.8	63957.1	165866	4134.15	35435.4	79124.4	26817.2	180922	1954.61	562.43	41810.3	193802	91844.2	293432	10854.6	44714.5	88413.4	31914.1	14815.8
COVID-	Resistant	25	375.561	220910	14700.5	33983.2	17260.1	643007	7962.72	29237.9	13969.2	107997	4521.91	20002.9	2053.81	508789	27861.8	53956.7	57824.2	19635.6	11222.8	157348	60557.8	23733.4	48949.7	748520	13474.9	5615.16	6565.66	22605.6	166418	158156	128828	30821.2	39177.1	33310.2	28862.6	43127.5	743.34	50.7402	44180.8	233259	225501	102133	22477.6	85169.4	126741	29064.8	53549.2
COVID-	Ctr	29	478.625	147767	10864.7	26786.9	488587	294827	7676.74	41437.6	303806	6727.81	3546.34	26602.7	2606.44	704312	124217	43597.5	55313.1	27476	20015	287739	62820	24350.8	51961.6	900182	15734.3	4713.47	6470.64	52890.8	79663.5	79707.9	159515	5807.31	60723.2	14382.4	7572.74	102637	285.199	144.437	42685	421576	149632	102384	17449.7	151592	126141	26613.5	53101.2
COVID-	Ctr	31	759.028	128276	6702.83	24288.2	10668.2	378243	5928.56	28413.8	143376	89592.8	6064.72	7282.43	2371.26	503202	25534.2	64648	32781.3	30400.3	18929	200102	51960	9726.23	33488.1	1.00417e+06	14682.1	16793.8	1747.79	42926	104631	98319.8	192495	20442.4	72075.6	66011.5	8114.99	142003	1021.95	773.576	35259	295327	95861	99338.2	11414.7	35582.3	101640	5627.2	53220.9
COVID+	Severe	37	4881.29	237707	12907.9	300677	10059.4	2.75265e+06	7354.99	30652.8	102357	24859.8	70718.8	24310.6	99878.1	588003	5003.25	39847.3	64931.5	31030.5	20160.5	162418	64291.7	473986	704778	1.03405e+06	17226.2	8707.46	3285.04	56692.2	46314.1	31279.3	113460	7814.59	29609.3	8893.75	24930.2	21821.1	931.384	83.7862	38774.9	392207	113905	100549	13438.3	8806.8	435455	102804	48494.5
COVID-	Resistant	43	833.164	195941	9346.77	41801.2	27569.2	963384	7656.81	29635.5	10791	182082	4988.83	8841.59	797.279	541488	5193.44	55656.8	59286	27579.1	22276.2	445492	56361.5	16570	38067.2	422466	17717.5	23394	1483.54	24750.7	114757	94615.1	61569.6	3637.52	105274	11034.4	9781.21	122940	1592.39	143.459	41851	311089	110713	103038	18085.8	12139.6	155455	66914.4	50263.6
COVID-	Resistant	44	785.862	247326	10461.9	28286.1	20585.8	627362	4827.41	13039.9	7709.97	207114	1259.97	24544.3	432.206	184778	21885.7	44712.3	92531.9	9091.48	5204.94	374201	43315.1	6418.2	16485.8	668890	2075.87	27858.2	5335.56	79283.1	116939	106209	62402.4	9214.11	68395.5	35602.1	13087.9	36770.6	3117.1	171.273	39065.4	319500	200191	87624	23610.3	55771.7	279840	97989.6	49952.4
COVID-	Resistant	45	267.843	339219	13486.5	27030.1	49421.7	1.03429e+06	8446	11406.7	4693.28	476168	2212.92	44013.4	1099.92	235103	99664.9	76218.5	102709	14751.7	6901.05	266589	87169.5	6828.54	19686.6	683265	8216.53	72793	8617.71	50695.9	139522	122938	135755	17830.3	48423.8	91510.4	28280.3	80246.9	3421.06	432.843	43569.8	367245	159364	75034.8	31003.6	85927	203179	86970.8	57733.5
COVID-	Resistant	46	1219.59	160748	5493.84	18203.5	16794.9	783027	4920.48	19129.2	4223.17	252258	2749.22	19020.6	525.411	255712	74617.1	41237.7	48057.8	23940.4	7244.24	331147	45971.7	2211.19	22151.6	907357	8977.78	20456	552.554	78902.2	87332.7	76759.4	153269	5435.79	130275	26694.1	11065.9	24370.1	3672.58	383.34	42576.9	324830	121246	84362.7	14723.2	103861	385621	61647.8	52713.1
COVID-	Resistant	47	621.376	179986	10385.1	32577.7	25946.5	1.06665e+06	3490.52	18096.3	9288.85	280239	904.584	27766	1349.73	403349	1464.05	69604.2	80421.6	15231.3	4933.4	409531	53331.7	9010.05	33266.2	445043	9413.72	4402.49	2702.33	66558.9	63673.5	59351.7	100307	3845.38	100838	725199	24298.4	29752.4	1761.19	381.469	60087.9	163657	163717	606283	13533.5	39743.9	244469	60706.4	18553
COVID-	Resistant	50	568.335	143601	8521.51	15380.3	42141.8	426121	3774.44	28725.4	5691.39	116685	2139.53	9815.45	1524.35	364826	5100.3	81151.7	104320	8688.48	4030.67	296482	26243.6	3071.44	8320.99	477181	499.996	48964.3	7752.17	45485.2	39617.1	29864.6	138574	56427.9	39683	293601	10214.6	97220	3009.32	428.993	38426	229944	50817.8	223413	7532.38	12820.7	155929	19415.8	8913.35
COVID-	Resistant	51	1067.88	119591	10715.5	10138.3	21387.5	851103	6157.41	9372.76	6956.51	167277	4046.95	13709	707.134	319928	2080.28	63716.2	88256.9	20768.3	1112.35	305339	989659	3630.77	21076.2	833882	7136.61	20882.1	2903.85	38591.3	57890.2	55464.6	161286	61957.3	95940.9	110169	7714.29	41743.9	2420.77	407.11	54265.2	216715	234158	650569	10777.8	58827	67734.4	7087.81	16678.3
COVID-	Resistant	52	887.419	254805	7602.17	42354.1	22489	927214	6487.8	35180.2	10338.7	125956	4550.28	15424.9	444.111	441469	3639.3	56046	67702.8	34598.8	20196.7	345228	53554.1	10993.8	36022.2	1.14558e+06	15458.9	18013.3	1410.69	66131.8	109017	89910.4	236562	10152	124875	126141	14109.7	21235.5	1045.28	1107.22	61083	242419	186611	609075	24666.3	197335	184628	77327.4	19438.4
COVID-	Resistant	53	927.822	231753	13213.2	23013.4	29109.3	649090	10037.2	31808.7	12824.4	70936.6	3260.95	15487.2	1240.12	610858	122896	70554.9	62761.4	63280.3	19596.7	356526	63693	27814.1	50848.9	1.85737e+06	18814.2	33034	4763.44	44011.9	178966	168503	348913	16296.3	48186.4	10212.4	12869.9	95775.3	1516	552.618	43995.6	182178	126172	375818	10636.3	3193.38	399510	110722	15979.9
COVID-	Resistant	54	532.84	142334	11198.3	18909.4	21142.4	545616	6348.04	17539.4	7013.67	141273	3856.01	20222.6	1051.54	584037	686.871	73915.5	71128.5	10652.7	1257.26	299269	44071.1	15621.4	18165.5	700618	4120.35	20542.7	3829.79	46493.8	661273	662190	118669	12598.2	98643.5	41121.4	6860.95	23102.7	10794.5	553.27	55862.7	258703	234043	692498	9473.72	27640.4	154055	34163.9	15775.4
COVID-	Resistant	55	1024.86	180792	19455.1	29536	25630.8	450685	7139	32730.9	10667.4	65694.7	3296.92	15532.9	1387.33	647596	49185.4	57908.9	46351.9	20182.9	10525.1	331970	60756.1	27742.9	56960.3	424407	12867.9	11356.5	5024.65	63388.1	105141	87317.4	73442.5	2757.99	33656.3	50669.5	24140.3	51416	1698.6	1068.68	49533.1	244407	175318	508906	13116.9	56764.9	224611	72223	20110.1
COVID-	Resistant	56	892.641	213884	10229.1	24718.6	12922.7	499014	6765.82	32230.7	12679.8	49072.4	2823.18	22778.5	2096.54	675031	78991.8	42839.5	46998.1	27673.6	14858.1	339821	63092.1	23748.8	53123.9	409045	17142.7	5848.27	5493.61	58258.3	106743	98128.8	14301.3	14057.8	27070.4	38533.9	3294.61	35168.3	2211.81	483.793	50635.1	261074	206111	536495	17975.8	45810.2	76211.3	14980.8	18953.7
COVID-	Resistant	57	866.76	211896	10417.3	36835.5	6230.95	695715	5691.78	30829.9	11634.6	37314.5	2234.11	26892	1861.02	719564	4470.02	65977.5	54696.9	19325.7	16691.1	305392	74316.9	29646.3	51717.4	481958	16243.9	7632.94	6034.86	89914.3	277786	269507	114425	2785.46	52453.7	11972.5	4697.6	55638.2	944.217	188.439	56171.2	141897	129998	499352	21227.5	37886.9	94777.5	78185.6	19596.5
COVID-	Resistant	58	742.954	144485	9482.76	20996.7	12966.7	696906	3661.16	23299.4	8247.79	132081	1047.05	17530.3	1591.53	438075	1559.41	38837.7	72394.2	21045.8	4575.97	278851	52667.4	16307.3	37948	789979	9544.38	8114.68	7773.37	51803.7	344296	336015	140421	16770	108884	120247	15315.6	30219.3	2122.86	249.01	49979.8	116759	165483	206385	11157.2	43696.6	73008.6	15162.6	15693.2
COVID-	Ctr	59	268.202	139574	15420.2	25591.2	16454.1	263324	8032.87	33377.1	13659	61255.3	5958.88	9059.54	4029.73	542737	3161.32	48363.5	54699.1	22224.8	10831.5	127992	60506.5	23634.5	47826.2	478850	13381.6	4747.99	4993.5	40853.7	59429.6	45084	61114	10671.3	18362	202394	9043.17	113196	298.228	891.905	35593.4	265606	111909	104331	23034.4	103760	89439.6	17489.5	47827.5
COVID-	Resistant	60	435.437	216851	10895.6	19557.8	30384.3	587620	5729.91	24982.2	8268.68	141471	2951.42	13399.3	464.763	163400	560.917	53289.8	71146.6	6926.72	1625.53	362620	43723.5	8981.29	19172.4	331517	4051.87	21275.8	4115.58	78477.4	214707	214843	179687	7402.59	46061.5	58810.9	13375.1	102144	3000.67	404.214	47363.1	277998	151168	91613	12437.3	57204.8	131120	96119.1	41267.5
COVID-	Resistant	62	1008.9	225181	10192.4	48426.3	10791.5	612202	6226.22	29254.7	12098.3	89718	2910.72	15894.6	1493.08	711944	3961.64	62642.3	78710.2	24668.5	15783.2	450345	62896.5	26749.6	51159.5	850242	15709.8	8056.16	6248.19	99713.8	198519	190449	152053	24964.9	43685.9	25343.3	92591.2	133426	734.369	282.817	45472.8	407299	145912	101412	25888.6	8096.02	74510.8	8902.96	54049.2
COVID-	Resistant	63	166.597	149789	12346.2	29643.3	41572.6	734633	8085.09	20061.5	5902.21	156762	2440.34	10038.8	1049.08	290470	148791	89718.1	109558	10678.7	6324.51	230306	663585	6414.84	17022	542158	8047.14	48892.9	9449.89	93483.5	71990	63450.5	146793	32490.7	58950.2	26157.6	11586.2	25022.7	2496.13	251.855	38816.2	344859	131420	78982.7	12377.5	45556.2	116320	12111.4	45901.1
COVID-	Resistant	64	364.6	67598.9	11398.5	17494.9	22658.6	512524	6758.49	16303.8	8088.28	161496	3962.95	19212.1	1009.01	288179	2216.18	70883.6	71327.9	18152.9	858.441	271143	44340	6932.37	18613.1	763083	5126.04	20822.9	3487.18	31421.8	35464.6	39606.6	137387	9102.27	105087	209966	10518	21510.1	3574.81	431.564	40378.4	324333	342601	94167.8	15697.7	22643.4	76108.1	27371.8	58744.6
COVID-	Resistant	65	783.462	180774	8277.77	68328.3	11106.3	743029	3847.37	22941.2	8624.8	352661	1087.61	21800.7	256.656	392883	1627.28	74295.6	72474.5	17510	4849.66	413746	52106.3	7626.58	31357.9	472000	9598.73	6856.67	3121.81	111543	159657	152479	157721	7495.09	108986	68158.4	31318.3	75313.8	1725.53	335.371	45540.6	278328	90031.6	98214.9	20103.1	21594.3	198187	37378.3	62765.4
COVID-	Resistant	66	601.666	191794	9107.74	32417.3	42866	165830	4221.22	28003.3	7274.61	234265	2492.02	7112.64	935.521	261800	2927.85	72307.6	101056	9624.14	3971.67	381259	28126.3	2825.42	8223.07	507910	257.085	48479.4	7990.84	85029.5	67040.9	37769.7	121724	4852.92	43850.3	10836.2	244054	87461.7	3532.3	418.636	56268.7	334310	117641	683495	6290.12	43780.6	152422	45460.6	14415.3
COVID-	Resistant	70	471.518	61857.4	11170.8	85919.6	21175.2	1.22896e+06	6768.42	36380.5	6161.59	102205	4253.92	13251.8	814.034	242433	861.742	78063.5	93116.6	11477.2	899.195	367950	45023.6	4062.78	20526.5	381290	6629.59	19817.7	3286.86	105533	51849.5	51228.3	87100.7	1067.38	57058.9	11398.3	6482.13	113157	2510.67	463.509	63759.3	330969	147511	483434	12887.2	28668.4	56098.4	17048.9	11883.5
COVID-	Resistant	71	654.395	203826	18433.1	25947.6	13332.8	133015	7294.17	30601.9	12070.1	171679	3399.19	14791.8	1482.98	670378	83338.1	35281.6	79256	21070.3	10170.4	433445	61622.3	23407.1	49831.1	714121	11536.5	10973.5	4702.06	41273.3	54433.6	33640.5	117808	11297.9	49794.9	126274	18970.1	34753	1538.41	695.491	55716.6	149007	134324	230719	13996.5	155828	139099	11691.1	17893.9
COVID-	Resistant	72	609.135	114117	10273.3	97135.5	53396.9	723013	5401.81	12233.1	7231.73	118039	2618.36	24431.9	993.579	153277	173699	50971.6	98194.1	26839.9	4757.7	139858	32855.4	2885.61	12113.2	917979	1951.31	49772	8637.27	92702.6	91813.8	84166.1	259788	364.515	58240.9	95489.8	1.15312e+06	144832	2962.41	562.383	86001.9	398301	146622	674815	18165.9	115886	97899.9	32545.7	13605.4
COVID+	Severe	1_0	872.791	333106	13677.2	61160.8	35818.7	2.35911e+06	1.3435e+06	10443.3	40571.6	64613.5	103770	44606.4	50298.5	274887	7763.51	69679.5	89814.7	20290.1	136721	160880	46866.4	8171.79	26205.5	207227	7407.91	48220	7609.73	55384.9	40026.1	31315.2	126531	25174.3	58002.8	5439.2	13067.6	15122	2162.22	2330.12	36865.9	375124	108281	80760.7	7702.03	1605.43	232494	142944	55627.1
COVID+	Moderate	10_0	4813.11	150395	9202.51	26509	40354.3	1.62624e+06	4666.33	17903.7	12080.2	107446	159011	43061	2282.64	424741	23983.2	46499.8	62199.6	27607.4	101592	336358	51819.6	16045.7	85622	945413	10470.3	39445.1	3450.97	28607.4	47986	27392.2	145828	9298.74	76044.8	7355.13	31784.2	31197.9	3692.68	5275.37	37177.8	445704	140654	94997.3	5555.07	2607.36	173054	68219.8	46372.5
COVID+	Mild	11_0	872.677	248249	152957	22864.4	30626.1	910989	10203.8	26755	13089.8	156424	67555.8	33408.4	617.733	597911	7325.59	64120.3	89039.1	32325.1	198755	139068	65345.7	59082.4	61692.6	945574	18671	35138.8	6901.13	58143.2	58277.5	49734	147984	5500.49	51515	11059.2	12619	59024.9	1740.3	863.507	42196.7	323405	83413.1	107388	17572.6	4065.68	105706	18578.7	61215.7
COVID+	Mild	17_0	2535.54	216421	5005.31	44354.5	46365.3	1.04199e+06	5051.81	21952.9	21601.4	71451.8	2958.25	26623.8	264.527	392588	1332.37	65476.2	61996.7	25479.8	97517.7	244029	50347.5	8759.56	32531.2	447854	12248.8	79300.2	3796.89	46206.2	63319.2	45652.2	61334.6	3603.22	71368.4	10277.2	11604.6	98224.7	3354.39	11254.1	36742.9	267905	48414	93953.8	7104.47	7910.77	146901	78062.8	51151.6
COVID+	Mild	19_0	1891.12	168125	16722	51887.6	313983	2.01491e+06	9506.77	25839.4	188214	40631.5	32567.1	37456.8	658.552	503446	46061.6	41606.9	61001.5	22191.2	153070	346792	66233.1	226521	330675	844053	2.62021e+06	25030.8	10446.4	69137.6	90070	76091.9	120633	10570	76758.1	10120.6	5009.14	132850	1965.34	126679	45232.3	328828	91736.1	105211	16449.3	13247.7	829956	71635	53326.6
COVID+	Severe	20_0	16096.5	200289	11816.1	62452.1	52980.1	946493	1.36861e+06	28812.9	18952.7	64967.6	15690.4	20397.9	49617.3	514160	6123.3	52839.4	67379.6	17338.1	28524	107078	60711.1	35036.8	45826.3	763850	18625.3	73719.3	3445.79	44090.7	61945.2	49447.8	87572.7	16789.3	68870.9	12891.9	6259.96	27586.7	2055.22	7742.82	33601.5	239960	73558.5	105229	9377.65	8983.39	301771	85154.9	61719.1
COVID+	Moderate	26_0	1189.4	133414	5643.03	51897.9	1.81786e+06	1.17661e+06	4064.77	24319.5	168904	62444.6	465922	22499.6	259.518	466500	433.012	82817.7	63627	27830.7	148655	200503	50355.5	11828.6	271488	428505	55160.9	4.24354e+06	23765.3	78621.4	65640.7	41035	112451	14245.8	101456	9236.3	1.76943e+06	68072.1	209144	120715	38079.9	262898	86425.7	88720	19847.6	3810.64	140116	59789.2	48085.3
COVID+	Moderate	3_0	1896.37	151125	6983.16	26028	677762	881504	5787.87	18908.5	98564.4	48179.7	24330.4	31064.1	6835.49	358322	7762.36	35714.5	52420.8	25203.4	35531.4	208892	49655.8	7665.71	32123.9	341713	8662.7	919353	1546.07	28317.2	26602	19593.3	115146	3545.05	67372.6	9776.29	41897.3	103646	34642.1	88319.1	30829.1	272885	61695.5	87907	5532.91	3058.27	187979	41283.3	46605
COVID+	Mild	30_0	986.202	204144	9242.18	14486.3	1.83402e+06	1.12597e+06	3958.97	12224.8	953562	132394	72793	19623.3	326.135	388748	33028.6	70706.4	69035.7	18981.4	111362	210435	45356.6	7934.05	41837.9	779985	7998.63	3.10943e+06	3079.23	54469.7	37493.6	26444	115261	5516.23	83607.4	22729.7	21721	66271.5	53621.9	803353	34892.4	295484	103410	105722	9238.63	5392.79	143226	67102.9	51090.4
COVID+	Moderate	32_0	2841.69	217709	3932.02	42641	7047.05	1.17762e+06	4415.05	23863.4	353870	40310.4	155267	26201.7	3273.84	291126	63064.7	93964.4	69013.4	23465.8	92500.2	209644	48737.5	4908.6	284243	852927	67115	6115.49	29502.4	47209.1	43210.6	37727.6	80243	14674.1	72050.1	7808.97	18231.5	33447.1	1569.55	117.655	42068.5	217839	151380	136523	10589.5	3408.67	132838	40887.4	57001.4
COVID+	Moderate	33_0	1234.05	216060	13236.3	37203.1	3.44575e+06	1.03887e+06	8049.79	30166.3	509776	24708.4	55941.6	13940	6260.4	514133	156261	46230.4	42199.4	28810.1	210885	93734.5	61814.6	65637.5	191383	999425	15949.2	6.02434e+06	13890.7	38688.1	7231.93	4905.42	103550	3237.73	66397.5	6152.32	19463.7	45098.4	73595.1	528050	38014.4	181550	66435.9	98065.2	11375.4	12250.9	234787	77206.2	49672.1
COVID+	Mild	34_0	2012.74	151169	498494	3698.99	39247.3	572189	1710.12	3931.83	29583.4	128164	17250.1	19235.5	963.658	30886.4	6351.17	74287.2	101855	4634.27	23865.3	199170	7191.19	2832.33	5810.47	147576	4952.72	43521.9	6976.91	77909.9	26829.4	23522.4	227170	2591.93	48309.3	3149.85	2.73965e+06	30635.4	13167.4	593.232	22739.8	283280	5419.71	52538	12936.2	1923.81	272229	65009	46088.8
COVID+	Severe	35_0	26288	132421	1.00985e+06	769255	886079	1.57233e+06	310469	27941.8	138193	82283.3	51401.6	17113.9	138159	592997	5736.11	963889	325260	28796.4	29935	268599	57658.2	30908.6	73140.4	510513	18075.3	1.45991e+06	384329	1.12158e+06	71387.8	48063.4	124053	3797.16	101499	7863.27	4946.13	25046.4	20697.2	109452	56203.2	558216	168581	106887	26674.4	1989.21	56137.8	33224.9	57739.9
COVID+	Moderate	4_0	1383.02	120849	7205.63	12901.7	41997.2	761624	2092.06	21136.5	240831	81395	29070.6	15030.8	1549.8	186270	37297.6	72467.7	91420.4	22863.4	24699.4	220967	23170.4	584356	515647	793334	771.51	44629.9	7015.44	75184.4	41373.3	47975.4	137757	5920.37	59601.7	4932.46	14941.2	45297	2794.62	669.941	24780.6	330595	43253.5	65303.2	7600.69	31520.7	214951	52915.4	44940.9
COVID+	Moderate	40_0	593.118	132371	3590.49	21468.1	93244	2.30348e+06	806.094	14782.7	3435.35	131903	82443.5	14685	957.208	480250	29692.2	68751.5	90865.1	9662.79	131638	352530	12231.1	1.06387e+06	1.14932e+06	456012	10111.6	41817.8	12573	65378.4	8637.79	7151.23	175548	17639.3	33252.6	4586.97	23750.9	18850.9	2812.61	691.654	29148.7	281641	71279.4	54117.2	2969.01	4096.1	176223	85537.8	38299.7
COVID+	Severe	41_0	40249.5	216381	8.58802e+06	61523.2	16701.7	1.7545e+06	2.74789e+06	17149.2	63290.3	66850.8	63002.8	41230	143373	341070	4042.81	71498.2	60439.7	16812.5	273459	297823	44998.6	16564.9	59474.6	741851	9900.15	20276.7	585612	93068.6	62031.5	42287.9	169769	7549.18	121183	6100.26	6281.4	15757.9	3094.93	185.81	37081.6	328871	84687.8	93518	24323.6	4702.52	26038.1	19350.2	51914.6
COVID+	Mild	42_0	3097.59	174719	18559.9	23285.4	2.29928e+06	1.3018e+06	8491.07	23541.3	150315	82274.9	28033.1	31425	847.235	578297	60885.6	31055.2	68941.2	31697.1	31865.7	279166	63711.7	28661.5	58185.7	1.03515e+06	15922.8	2.57944e+06	4778	52248.7	47062.1	30769	104546	210.428	40301	14410.3	6934.17	79395.3	70891.3	171145	35754.7	260387	106460	102960	11295.7	5632.51	89481.1	68874.6	56661.7
COVID+	Mild	48_0	956.767	74193.1	11070.5	136211	20733.5	1.28003e+06	4636.52	9203.64	6912.43	99952.6	10375.1	21976.4	463.015	362422	175371	109783	100760	6162.07	12283.2	378733	5.01314e+06	18122.7	105130	277894	101140	24787.7	7147.91	136507	68396.8	64044.1	561559	5155.18	69090.5	7911.51	13941.9	44765.9	2980.59	194.907	39846.1	311945	81629.5	89111.2	25206.5	2896.45	52692.9	11249.7	55156.2
COVID+	Moderate	5_0	1084.15	171111	499.715	21664.3	39581.5	780742	2172.53	13732.6	685.308	105247	76911.1	17267.3	1039.89	1.59811e+06	7140.83	62104.5	90999.5	52875.7	121156	243818	2483.16	135420	197332	1.39031e+06	3452.24	41214.8	8227.6	52375.7	81504.3	54600.6	210874	4212.74	62547.9	1592.99	9490.69	83845.4	3334.28	660.669	36028.1	377893	37151	51592.1	3586.06	411.962	241731	67569.9	59471.7
COVID+	Mild	67_0	1705.24	204717	489328	24897.2	454609	854743	92998.8	26399.1	47714.3	72653.7	4095.52	20818.4	936.232	586392	14936.7	69329.7	77871.2	22232.9	117972	299347	60433.6	44537.4	262904	763506	140596	5671.33	9273.16	64994.7	35226.6	20085.8	57118.2	5529.02	37483.1	8278.15	795925	35929.9	523.111	226.728	43863.4	479572	141856	112778	24224.2	6186.86	285962	87505.3	54997.9
COVID+	Moderate	68_0	1454.54	202316	19291.7	31285.9	604932	1.01382e+06	7175.38	26729.6	183889	93192.6	103817	45008.8	3498.55	669819	4658.81	40470.1	53559.8	22831.5	109900	338704	60318.5	33006.5	320591	741828	117057	10534	16789.3	53781.4	35118.5	16473.5	50042.8	2834.23	42691.5	8805.97	666021	62410.6	1566.15	396.47	43333.2	364609	148725	107619	14316.4	11937.6	75030.4	36391.8	55723.7
COVID-	Resistant	69B	491.135	167329	11344.4	23533.4	18056.5	827426	7821.52	31317.6	13937.5	14827	3839.79	17612.8	1540.94	681140	19130.5	49750.6	41522.4	24795	12245.7	314367	62659.7	24330.8	53522.4	871577	15062.8	6209.63	4977.6	61084.3	47426.3	49164.9	257686	49443.9	46511.4	92859.5	3632.81	42965.3	196.828	531.671	55904.9	291063	117717	529833	13165.8	23751.3	117564	26015.3	20010.7
COVID+	Moderate	74_0	1416.82	218426	11421.7	81355.5	527904	1.1604e+06	6853.09	323106	261854	79260.6	2627.07	28041.8	1056.9	223634	114960	71179.2	83054.1	3699.68	85998.4	315890	41077.9	190107	126055	176858	1.04164e+06	670676	9198.33	69246.9	39654.4	31866.3	86830.2	61591.5	55024.5	5324.92	30509.8	28103.4	19052.6	208773	58537.2	215513	66915.2	58983.3	8425.67	4316	127412	44610	46942.5
[truncated: 541 more columns]

## Sheet: LCMSNeg
			1	2	3	5	6	7	8	9	10	11	12	13	14	15	18	19	20	21	22	23	24	25	26	27	28	29	30	31	32	35	36	37	38	39	41	42	43	44	45	46	47	48	49	50	51	52	53
Infection	Group	SampleName	60.0223@4.36	60.0224@3.57	108.0563@0.78	130.0629@0.79	131.0946@0.78	137.9809@2.97	137.9992@1.52	142.0241@0.82	144.1152@1.16	146.0695@0.81	147.0334@0.84	150.0679@0.94	151.0636@0.83	155.0697@0.84	158.1307@3.95	158.1307@3.75	162.0528@0.77	165.0777@0.79	170.1302@1.3	172.1463@1.55	180.0638@0.79	184.1462@1.51	188.1408@0.97	194.0942@1.04	196.1096@0.9	196.1461@1.45	198.1621@1.78	200.178@2.26	204.0108@0.79	212.1411@1.11	212.1768@2.19	214.1563@1.08	214.1929@2.71	216.1721@1.21	224.0905@0.78	224.1771@2.08	226.1178@0.86	226.1933@2.61	226.1935@2.49	228.2088@3.16	228.2088@1.53	230.1516@0.91	238.1566@1.62	240.1@0.9	242.224@3.61	243.183@3.74	243.1831@3.94
COVID-	Ctr	2	1.26841e+06	730714	279062	355231	333740	5553.67	426463	6.50187e+06	34678.4	377048	47234.7	273320	212640	822002	209872	131918	397750	193690	119713	123538	1.6431e+07	48605.4	117050	167157	66055.6	91670.6	174532	739202	37799.5	159907	58046.7	80880	54116.1	35071.3	4.22292e+06	197827	357868	485179	424336	4.45503e+06	56307.6	103181	51991.7	504749	534873	275372	383791
COVID+	Mild	7	1.03538e+06	421429	124468	202366	286381	3793.7	476844	7.58518e+06	25570.3	438094	60962.5	271021	65520	874588	330042	225911	323280	175530	177789	153272	1.4732e+07	71577.5	125195	145559	112219	114158	207561	1.24665e+06	34670.3	180184	69566.1	119335	63169.2	71383.6	4.68094e+06	276768	318849	567888	830313	7.62457e+06	75530.3	69493	19508.9	680379	900863	448187	620435
COVID+	Mild	8	634811	389216	256611	360257	590964	4798.61	414285	6.7805e+06	41632.1	467109	65435.5	268766	45221.6	1.18526e+06	167442	108203	338214	247617	72838.6	106422	1.15616e+07	21285.1	95680.5	172152	101208	65990.4	88433.7	588626	32259	149245	46372.2	76340.6	37175.9	21919.6	6.51389e+06	127839	354400	190905	127526	2.06075e+06	72519.9	48943.2	13374.2	770288	327203	196038	317692
COVID+	Mild	9	1.28233e+06	652221	463885	831467	919415	4211.68	656868	6.83574e+06	53499.8	553092	74679.7	384054	786319	1.13977e+06	58434.1	52566.9	514521	307230	82775.8	174068	1.82071e+07	26727.7	118241	166832	215590	188946	84036.5	1.1025e+06	54105.3	201256	52667	95309.6	77764.6	18424.5	5.63788e+06	131559	328553	247292	468394	1.03259e+07	81808.3	83269.2	16135.7	1.68867e+06	955926	80787.4	140853
COVID+	Moderate	12	714190	421039	116095	323423	345145	6033.93	459313	7.60859e+06	21251.3	300551	93775.9	281682	31143.2	678759	324763	214744	321034	255834	190124	112898	1.46111e+07	72101.3	124410	131425	54152.5	157323	134237	928773	2748.37	170288	52602.6	121391	43595.3	51050.1	5.25999e+06	275823	340321	418091	453580	4.53464e+06	86500.7	67077.2	10235.8	177406	491154	426360	619067
COVID-	Resistant	14	398106	445159	384190	509562	360235	276590	4.81184e+06	5.88037e+06	31929.2	417603	80858.6	477280	56932	1.16118e+06	105435	72038.2	378889	194152	61438.2	174656	1.92256e+07	50178.1	96733.4	192461	85433.6	404257	23869.7	362616	41948.7	162439	26102.4	65878.4	20081.5	17179.1	6.42787e+06	55126.5	343602	64183.2	73556.9	1.34455e+06	59768.4	120416	29497.7	540413	243856	130527	191690
COVID-	Resistant	15	751696	400184	215527	308368	324745	261525	3.48006e+06	7.5724e+06	86084.3	458327	161242	337202	54807.2	1.09019e+06	181661	137837	304335	158613	174171	345367	1.29529e+07	125126	194821	183024	47701	131237	152798	1.09858e+06	73994.6	149233	123668	94418.7	63177.6	40155	5.76627e+06	150522	342538	242874	453466	4.56537e+06	61165.8	155709	34543	279718	643967	300449	372055
COVID-	Resistant	18	526625	371355	249663	456797	570561	231332	3.73566e+06	6.3618e+06	69792.3	385908	55481.7	296309	36767.3	1.2663e+06	91745.6	90231.5	355368	200809	78101	215384	1.37804e+07	57071.6	160287	180848	79957.1	129156	98269.9	559439	78444.8	155801	47638	56698.1	35850.9	37381.6	4.74125e+06	89918.6	323307	180303	154096	2.27742e+06	56856.4	108506	27536.8	518608	321486	175346	155728
COVID-	Resistant	21	831044	349081	290343	417585	370580	273329	4.71778e+06	7.03615e+06	40748.1	368894	79878.1	303859	423340	1.39012e+06	185164	92032.2	337512	197454	151878	308475	1.62362e+07	131184	180559	196324	53841	121951	275459	1.58939e+06	172605	94752.4	132517	73656.6	68972	60426.8	3.28078e+06	254524	296844	739481	1.43715e+06	8.82159e+06	24438.7	90755.8	23010	335595	828356	170359	286892
COVID-	Ctr	22	1.14127e+06	687166	276528	203047	243411	4332.42	578213	5.13676e+06	77020.2	396243	142045	436311	57487.3	1.01176e+06	183624	120779	331657	137764	104398	301738	1.66625e+07	27525	138318	125715	104602	124489	70554.3	838664	78004.6	171178	64748.9	106591	42985.6	24174.3	3.03935e+06	110293	303512	131251	182093	2.74164e+06	66579.7	130286	31283.8	786156	410850	228654	325297
COVID-	Ctr	23	1.07445e+06	621965	184462	302422	348925	3476.7	505480	5.85918e+06	80033.7	386435	101854	366168	30863.8	1.12364e+06	7413.72	10373.9	363748	157920	106820	264108	1.65475e+07	41610.4	203043	134073	89557.4	105132	119825	955520	44420.3	192063	63300	82596.4	58677.4	37604.2	3.73223e+06	120175	358709	183272	341174	3.2878e+06	68754.6	128045	29719.3	534670	422009	208449	12708.7
COVID-	Resistant	24	673466	423108	189383	276550	271196	331148	2.48339e+06	8.08246e+06	52954.6	348683	45509.9	373427	35309.1	1.15978e+06	130007	74278.9	338975	185089	134164	320502	1.69736e+07	46479.7	245836	141504	154832	215608	134059	860416	36174.2	112739	57046.4	78719.5	42507.9	64186	3.14098e+06	123921	326952	313527	250899	2.91622e+06	16460.9	116110	61932.5	1.06303e+06	389288	129861	232950
COVID-	Resistant	25	414751	356156	245870	367852	278348	7883.31	585830	7.51076e+06	57157.4	323930	89790.6	434897	41946	921761	149963	85591.5	312008	147893	136981	168395	1.66638e+07	101902	361311	214371	96110.5	185295	127633	1.028e+06	181373	214421	66935.5	78131.5	44881.6	63217.7	5.26576e+06	139813	405692	244905	199954	3.78741e+06	82925.7	171421	52800.6	554641	442973	165598	280555
COVID-	Ctr	29	740737	607373	163530	277440	313204	9596.52	653408	7.03535e+06	20356.4	356535	46537.1	374089	50854.9	1.01925e+06	232412	145722	296667	144903	110512	119716	1.30907e+07	60519.9	150738	131483	96619.4	157816	138877	593760	66511.2	186891	78095.2	92705.4	38351.2	35263.3	5.33811e+06	195537	337177	253952	225179	2.70824e+06	84463.9	143373	23323	636704	289171	280188	398091
COVID-	Ctr	31	527048	513189	352089	630041	470100	6666.45	617930	6.77033e+06	82861.7	489404	116873	522345	57588.8	1.19685e+06	227259	158114	386549	191082	129417	321689	1.82748e+07	43444.2	248017	194980	81102.8	194653	109318	890118	164385	217304	53229.3	126587	49418.2	28687.9	4.69702e+06	98883.7	397558	118180	162372	2.55629e+06	68494.4	191174	27668.5	442486	408603	310089	404710
COVID+	Severe	37	636080	454768	269500	343508	354512	1252.76	375975	5.17769e+06	61712.5	330118	84778.9	254764	28385.4	606593	348533	265544	270644	143324	442976	319839	1.3057e+07	42050.4	115711	141495	33091.2	194869	495181	1.69671e+06	13778.4	142934	44154.4	108786	45062.1	68643.3	3.51859e+06	739903	341588	1.63538e+06	887166	7.10496e+06	63834.1	40602.1	29144.6	180061	663895	525744	637225
COVID-	Resistant	43	847005	348364	336366	360861	274895	6403.98	602715	7.0702e+06	71596.7	383350	86672.7	368711	45168.5	1.05542e+06	135206	86520.2	362000	181725	233133	269643	1.65487e+07	241502	213099	191407	53286.4	271559	421133	2.00148e+06	13434.2	190350	178480	132556	71020.9	85955.8	4.61888e+06	257546	310666	795497	894839	7.5581e+06	75619.4	95741.4	37439.4	351725	822023	156390	61059.9
COVID-	Resistant	44	1.19567e+06	311823	217686	419003	330545	1737.02	493801	6.37923e+06	55228.1	364561	91704.6	424445	28047.4	1.09391e+06	167248	123105	352549	163352	326048	461334	1.56291e+07	188002	286001	159271	102021	224642	924127	2.22671e+06	45985.1	155262	185423	176440	90981.7	102109	2.92428e+06	710765	294273	1.9035e+06	2.7358e+06	1.29877e+07	70572.2	134569	62832.1	695652	1.14997e+06	263932	372112
COVID-	Resistant	45	1.0208e+06	350832	280929	251166	239914	1324.19	390390	5.62326e+06	51567.3	271624	165750	328120	21125.5	955957	122126	73309.3	236645	145064	310268	269255	1.32793e+07	179401	198645	163546	126611	221236	617816	1.53659e+06	135773	157059	188263	135499	85039.4	87259.2	2.09393e+06	522151	307929	1.32506e+06	1.3563e+06	1.04722e+07	65118.5	102633	97170	958493	549375	111942	214329
COVID-	Resistant	46	1.15665e+06	367269	181055	416564	432342	6351.34	573317	5.77927e+06	67483.5	340648	85232.1	320763	28295.8	975192	146428	105593	313674	178940	311025	198524	1.31213e+07	213414	272625	138309	107120	351641	554042	1.30706e+06	74195.5	161175	167872	236598	61683.7	98117.1	3.58904e+06	621663	319738	927612	767309	5.58767e+06	71908.7	126225	42700.7	628497	647504	213044	280883
COVID-	Resistant	47	1.17022e+06	340516	283870	393217	484061	287326	5.20047e+06	6.94667e+06	51251.7	478361	87860.6	228700	42285.4	1.40535e+06	53517.6	32680.2	378231	194559	272409	231712	1.42461e+07	179083	213669	141368	22536.8	273930	354691	2.6565e+06	65572	130479	165370	115275	60823.8	86421.5	5.72396e+06	464769	459783	743907	578972	9.42514e+06	134852	60556.2	34930.5	179907	891310	23374.5	77510.6
COVID-	Resistant	50	489008	331725	293316	587823	641813	286709	1.95718e+06	6.63975e+06	79692.3	460522	74949.4	258214	34579.4	1.33572e+06	113340	49522.4	416608	207571	308572	236700	1.59253e+07	113228	257874	149767	50309	213102	92959.6	510851	22970.1	101501	86498.4	58235.9	28267.2	39516.6	5.96591e+06	210141	356167	191545	194645	2.05675e+06	50429.3	92049.2	41863.2	292640	338949	74470.6	179232
COVID-	Resistant	51	788529	419404	277933	448748	644502	303264	5.52106e+06	7.52624e+06	78563.5	548976	85819.9	240075	35662.6	1.51027e+06	100741	75194.3	369778	238147	102054	211246	1.2603e+07	127157	136408	172614	26099.7	120050	94519.4	662157	25649.6	155801	63401.9	66241	38550.1	30307.9	4.81462e+06	80579.2	404942	108046	184897	2.06933e+06	37587	93854.6	28725.4	116532	312745	147797	207040
COVID-	Resistant	52	1.17389e+06	314469	383514	426199	322218	264530	5.01236e+06	7.64639e+06	62946.9	453043	82836.8	233372	134485	1.36592e+06	126444	82953.5	319311	161506	537161	574944	1.57086e+07	118200	262563	171327	44333	348095	1.13001e+06	2.80895e+06	105140	64363.5	197380	148764	104070	124946	4.07953e+06	927211	339225	2.23416e+06	3.00461e+06	1.35663e+07	55447.8	99620.5	30891.9	293297	1.11626e+06	157847	230232
COVID-	Resistant	53	960721	338661	230652	395183	383557	247470	3.67734e+06	5.61776e+06	59584.2	353714	38900.1	241391	44270.6	1.03686e+06	435968	284880	284190	183197	220633	242199	1.37299e+07	132688	213275	125679	68828.1	306377	653932	1.85367e+06	67757	133868	143774	128845	73554.3	75748.1	4.00221e+06	514034	296670	1.60898e+06	1.56371e+06	1.06203e+07	77573.5	107861	32298	488314	1.22708e+06	613333	789564
COVID-	Resistant	54	851058	377144	211488	360427	341099	370975	5.67882e+06	7.55783e+06	61147.8	401048	77864.8	236438	19859.3	1.28439e+06	93281.4	72702.3	360120	182062	257758	235613	1.17309e+07	89099.6	160462	297081	38524.8	204495	466851	1.23771e+06	23349.7	107781	124970	116596	50730.7	74138.9	7.3015e+06	591963	595670	840817	725507	6.075e+06	30025.4	133494	23056.8	227145	666036	131732	188853
COVID-	Resistant	55	998282	422196	183144	290500	349755	283519	4.27232e+06	6.65713e+06	76782.7	414268	96138.3	252961	26521.8	1.00315e+06	174108	111664	267912	154604	214824	479289	1.27869e+07	153082	231077	134343	54950.7	282475	350831	2.42177e+06	29841.5	141743	214893	87545	107791	61894.9	4.4728e+06	313256	358324	641129	782338	1.03536e+07	45501.9	180479	46093.2	388585	1.15781e+06	218213	298261
COVID-	Resistant	56	328600	387197	147953	285630	378171	270899	4.2623e+06	6.70231e+06	43832.4	312277	37630.1	184356	41873.3	941196	81815.4	95624.5	302978	153248	175081	244050	1.25798e+07	82860.5	193526	184300	119560	127726	82994.2	916278	36667	141491	68743.3	89048.1	33920.4	29015.8	4.8104e+06	135066	322590	172247	339210	3.71369e+06	40130.9	111567	40322.5	683580	428607	163107	242921
COVID-	Resistant	57	933686	416645	201658	416260	365200	313498	4.36386e+06	7.51291e+06	38588.1	353907	90215.8	258004	55165.4	1.0449e+06	122667	73878.1	330893	171841	182398	139898	1.54424e+07	84146.2	155512	248154	41900	209487	227029	747517	8960.87	142559	79637.9	87337.9	45585.5	52102.5	4.03922e+06	215081	333307	531167	753492	7.44307e+06	35864.9	113908	6434.73	271756	908558	111073	193676
COVID-	Resistant	58	556325	363828	399710	399648	647864	270483	1.6388e+06	6.39281e+06	53558.2	463611	129113	316470	36791.3	1.2819e+06	36355.8	29056.2	402911	245224	112188	230089	1.44265e+07	72025.5	129261	200377	13111.3	185570	82109.1	621177	92442.6	92360.1	73168.6	67461.2	30359.5	28870.1	5.44684e+06	119596	387960	201421	245808	2.74046e+06	52251.9	112243	16825.3	133007	364379	18241	71689
COVID-	Ctr	59	521550	434888	358454	435342	356656	6315.81	598139	6.47871e+06	71239.1	461489	82399.6	410829	37875.6	1.18671e+06	334261	228604	340141	181499	139563	257952	1.77737e+07	58798.7	401697	152656	48910	112154	96010.2	672322	124949	182295	57305.6	83742.1	47408.8	91598	2.35532e+06	100351	275241	252166	171930	2.53406e+06	79894.7	148231	38127.8	289977	360059	458296	575908
COVID-	Resistant	60	728071	366714	181356	406784	333447	156333	502856	7.02085e+06	67973.8	457573	53179.3	537382	23809.2	1.25599e+06	28372.9	92347.1	372418	182874	229329	508625	1.66198e+07	169196	286727	175532	81929.5	172345	671176	4.05573e+06	306746	171603	141123	72627.9	155887	67906.4	2.97246e+06	453893	321072	1.55171e+06	3.30725e+06	1.59156e+07	77675.1	161326	135446	480497	2.05009e+06	188931	271393
COVID-	Resistant	62	442244	444326	298762	411629	459243	6824.33	636383	5.27485e+06	71436.5	356990	133951	335491	55657	1.09105e+06	168176	126933	323669	193012	101302	369734	1.4644e+07	46418.4	227337	192659	80568.7	1.28597e+06	59308.7	716386	41710.5	204326	53771.8	89719.3	46569.5	29267.9	3.46538e+06	74295.8	302459	102141	188111	2.88413e+06	79926.1	313101	32673.3	544348	438078	212101	308614
COVID-	Resistant	63	522929	352843	253269	427429	448064	1254.66	371598	5.55875e+06	42545.9	398915	98075.4	286645	24870.2	1.10763e+06	241700	138497	371110	247970	150668	280732	1.78923e+07	61939.6	200624	151559	49116.9	131683	143049	978224	68359	121541	110949	75274.1	53831.3	46135.7	3.49653e+06	253743	300929	358068	323277	3.87438e+06	52376.8	89556.4	40996	296610	433940	258338	395049
COVID-	Resistant	64	706376	352373	372955	447828	376646	1928.14	546745	5.25892e+06	65445.3	429888	134226	417677	20991.3	1.1886e+06	132721	90714.6	352002	159244	114781	189185	1.69983e+07	82661.1	160642	144115	41926.9	185885	226628	861065	60768.6	195399	102925	94307.6	54848.3	44305.2	3.99473e+06	156752	329635	321375	565662	3.84512e+06	70288.1	149361	14585.9	233362	515328	186193	281876
COVID-	Resistant	65	602831	412872	271364	485871	410218	5540.13	638498	6.44998e+06	52515	379751	131908	512765	52275.9	1.05841e+06	196230	117442	411055	186581	236928	145535	1.7288e+07	121482	239816	140857	125913	338602	165586	828889	134383	160283	124090	119716	44602.4	40606.5	3.97495e+06	232729	333521	303596	283715	3.32441e+06	82555.6	155514	146691	1.01554e+06	417392	225484	360688
COVID-	Resistant	66	379970	384472	274903	378097	348617	307584	4.79534e+06	6.70122e+06	61457.6	492952	69972.6	385528	48288.2	1.16114e+06	110397	76929.6	333468	173739	116069	235121	1.55033e+07	78426.5	208494	140849	93485.6	122993	194949	881968	32495	156519	83239.4	93250.1	39640.8	41884.1	3.84427e+06	150100	313588	346297	382132	4.42467e+06	50461	114390	78138.2	600303	583981	128419	206299
COVID-	Resistant	70	751840	432831	253704	417826	430589	263898	4.28644e+06	5.43196e+06	75107.7	406342	144585	278479	24736.1	1.1782e+06	12581.6	1776.14	394143	226821	113457	150455	1.53303e+07	49766	213857	176500	21955	182296	106398	703369	23522.8	111966	40473.1	61673	33317	27874.6	4.51363e+06	108682	407746	150300	177930	2.29601e+06	28747.2	110089	12565	92640.5	239225	120695	20323.9
COVID-	Resistant	71	1.04703e+06	393387	149577	342714	219133	239181	1.71988e+06	6.08036e+06	36575.9	374495	37905.5	214259	42651.3	925980	90517.7	58343.7	302352	141473	82958.4	90181.2	1.63403e+07	85950.5	159722	119910	114336	52509.5	46985.5	283784	97824	136827	57868	46906.8	25561.2	31076.6	3.71905e+06	63413.9	300964	93066.6	26749.7	814332	63599.6	136316	47556.9	702571	152138	112190	165501
COVID-	Resistant	72	581824	369355	153214	365315	791125	307389	5.46978e+06	6.20145e+06	61165	370832	63432.3	249304	44786.3	1.53074e+06	193461	113722	327951	224428	103339	130838	1.29042e+07	60592.1	187574	154126	40145.8	137258	65732.5	581627	66486.7	74697.9	51745.5	63178.5	22814.1	31308.8	4.81216e+06	149711	344358	172256	307119	2.34731e+06	29410.4	70377.7	20806.4	262061	250023	222300	350096
COVID+	Severe	1_0	1.52676e+06	653819	319471	426342	599468	2149.32	408192	5.94048e+06	38628.1	386944	42547	272109	39559.7	754523	162730	104008	399724	219331	368043	438239	1.70539e+07	50828.2	182500	149032	117605	143314	636973	2.7721e+06	7.64214	196197	64532.7	167104	95203.6	136107	6.98119e+06	618506	279647	1.6003e+06	2.32461e+06	1.179e+07	102562	86500.8	16659.4	655155	1.01932e+06	232864	331715
COVID+	Moderate	10_0	756498	389020	370611	429045	389819	4375.93	618808	6.1746e+06	49266	408503	70132.2	288974	39270.3	929166	195901	131397	354408	217895	368165	164483	1.31713e+07	64920.3	172782	200216	98791.6	229528	315402	1.13341e+06	18559.9	170818	66137.5	117549	55424.2	66627.8	6.20305e+06	478845	310071	615961	839981	6.2677e+06	67756.4	70811.6	6984.82	757755	717246	278235	359728
COVID+	Mild	11_0	691632	458520	193842	196104	299627	7746.37	599942	7.19541e+06	53617.1	316562	57578.9	314367	38481.1	792094	191750	126968	260887	156381	92129	108793	1.06514e+07	35455.6	106978	158667	125297	93810	114264	583119	3429.63	230197	33864.8	106406	40891.4	39282	6.58193e+06	146042	334266	286642	164335	1.73214e+06	83150.8	63700.8	16904.9	875022	406861	240475	349042
COVID+	Mild	17_0	466990	419612	198091	520803	555215	7942.09	548174	6.99901e+06	53837.2	423481	139604	353880	299991	1.03642e+06	153043	90801.3	417528	214324	187346	145885	1.36783e+07	41878.4	164286	143603	103281	203172	164926	586381	36840	163054	49124.7	109785	39948.8	61502.7	6.32228e+06	266319	396806	462423	168522	3.35825e+06	65743.3	64417.9	10122.2	757573	492891	193375	245946
COVID+	Mild	19_0	706842	475543	216463	614595	361291	8664.56	558767	5.26588e+06	72527.3	539409	72138.1	257337	1.79228e+06	993942	186924	116872	399864	227327	466072	200902	1.77677e+07	22287.4	184491	138975	28370	199451	549439	1.10006e+06	28123.5	221990	67954.4	131208	35772.9	72455.6	7.3369e+06	707105	264327	1.49625e+06	611726	4.13254e+06	79797.6	74653.3	19180.7	144570	318343	205997	290460
COVID+	Severe	20_0	1.07769e+06	486494	255890	565619	777967	8598.19	604720	6.00791e+06	133266	421225	76245.5	354702	956756	902311	202983	139415	360472	298563	211266	492854	1.54951e+07	148370	224216	193772	93375.3	138163	392946	1.43472e+06	45.7683	228151	105942	159507	82038.9	101434	4.84155e+06	386675	376700	1.00546e+06	1.22793e+06	9.47705e+06	91070.1	110763	24617	582908	1.32671e+06	275869	358999
COVID+	Moderate	26_0	965374	495495	246929	243695	278100	5186.72	559604	5.91334e+06	31563.3	337182	104346	263185	333178	760383	168361	122464	334449	226967	126336	127423	8.72494e+06	42622.5	126278	190867	107383	110100	145580	923156	93538.5	141123	29260.3	84829.2	40889.6	44283.6	2.82506e+06	130643	1.07885e+06	304985	584556	4.08382e+06	73695.4	91803.9	31041.5	785384	493420	237099	294660
COVID+	Moderate	3_0	1.13139e+06	434111	152531	391933	532541	4155.63	587985	6.12237e+06	50795.1	335540	28354	299460	274036	866030	115885	18575	381198	282469	193758	162677	1.60313e+07	93011.1	157356	170639	79547.5	115728	195063	855483	14223.2	175933	76130	109786	46294	68719.5	4.15395e+06	262702	406340	370366	383168	3.8685e+06	69570.1	65784.7	5603.5	558261	538622	9805.41	19075.1
COVID+	Mild	30_0	1.08141e+06	482508	221481	395801	474579	5212.08	769220	6.65421e+06	66474.8	372058	60554.5	285697	1.98444e+06	613225	91526.8	66905.4	235943	162595	144191	201038	8.64104e+06	47802.5	147950	210955	64967.5	123455	232768	1.03412e+06	19645.3	186310	61201.5	106190	73693.5	56302.3	2.79591e+06	302732	375851	576510	776688	6.2705e+06	70030.1	70047.6	31113.1	462974	717037	144227	184556
COVID+	Moderate	32_0	812725	604884	409810	262507	311814	8382.05	915685	5.03847e+06	37001.7	461849	68244.8	353492	38917.4	1.02193e+06	97227	68486.4	469083	198093	117016	135884	1.9664e+07	18497.9	117090	191910	31613.6	119776	165028	650693	42191.4	169455	35797.1	96004.1	47916.7	32789.7	5.15072e+06	225271	353766	387579	736462	4.34847e+06	77833.1	86027.4	20494.5	202193	560103	140675	159489
COVID+	Moderate	33_0	505570	420542	108756	538749	486082	7359.23	607187	6.71322e+06	25052.3	297117	82344	280670	311643	717895	163573	104774	365604	171891	295676	147489	1.56e+07	39640.6	159106	160158	25551.8	216543	327600	1.17531e+06	3882.26	199182	48537.1	182142	44577.8	67497.4	5.29088e+06	481547	269660	710610	559593	5.5884e+06	87100.3	67795.4	25936.7	137881	552857	188624	254045
COVID+	Mild	34_0	984700	458913	322341	299666	424796	3392.41	427155	5.20931e+06	72068.7	308870	55722.8	300775	81230.4	725864	106358	67248.2	274419	170190	170228	167911	1.26698e+07	68951.2	156335	215417	116939	123949	210460	764147	58574.1	166417	54844.2	119734	48294.5	48583.6	1.85791e+06	228202	769610	509012	586647	4.70594e+06	56723.1	129536	13405	794421	629083	100484	194319
COVID+	Severe	35_0	552098	610658	364460	200053	344454	7182.9	666450	5.55254e+06	96267.9	368447	53625.3	307672	1.15393e+06	735213	152930	109637	292669	198860	86419.5	286276	1.18725e+07	31457.9	82646	164226	32464.7	45834.2	105829	607494	33.5886	195936	23003.4	95565.8	36187.9	22384.1	3.5437e+06	88624.9	272648	200828	216890	2.62362e+06	84424.4	41209.4	18365.4	207686	411369	213034	273029
COVID+	Moderate	4_0	495364	455218	238268	462835	468181	7368.25	566664	7.18323e+06	39722.6	331341	80797.2	283527	179353	915500	244045	190914	285063	242176	238905	160960	1.36773e+07	70070.3	168300	139161	69764.6	136048	290134	644829	14322.4	231321	66917.6	129672	45177.6	64410.8	4.65465e+06	320567	464566	552935	414172	3.3276e+06	65236.2	74890.5	17033.6	493978	513354	366238	474267
COVID+	Moderate	40_0	775032	410640	343227	243918	269620	1668.32	397631	6.86739e+06	65328.6	447893	121910	241453	1.37769e+06	575027	212258	152356	219870	184113	164450	163173	9.8949e+06	88481.7	109527	150568	16382.6	198401	251152	1.06198e+06	25120.5	159449	49699.6	109952	53604.9	44266.5	2.43126e+06	292905	356638	629062	877122	6.15252e+06	84009.9	61126	10182	88361.3	687711	288341	392974
COVID+	Severe	41_0	859008	494672	421891	308099	548727	5143.27	686755	6.54967e+06	283467	451444	44129.1	390495	58099.7	923883	40503.8	26384.1	508621	237342	114553	708306	2.21964e+07	19686.9	158287	169778	30433.6	75488.9	115187	686069	12.2384	198632	27060.7	96639.4	50928.4	38808.4	6.33737e+06	135139	240135	181273	165072	2.1097e+06	78886.8	73815.4	23357	153663	440070	53565.4	94129.7
COVID+	Mild	42_0	999971	492800	171179	380026	390763	8659.19	557701	5.66175e+06	58372.1	387577	53845.3	310159	843022	848720	144323	111930	238803	174868	143448	152039	1.50623e+07	63358.5	161576	152747	123153	85768.5	156609	858829	24566	247831	46017.3	97125	48503.8	32694.4	2.69687e+06	178290	265430	372737	517546	5.00928e+06	73561.2	50664.4	11615	770079	643419	221811	277218
COVID+	Mild	48_0	686888	484026	228167	242796	448945	3959.31	513185	6.58897e+06	55148.5	418292	34204.5	286812	13551.3	1.1262e+06	94612.8	74781.3	346582	211754	134456	227564	1.30328e+07	38613.9	120901	148492	39636.9	96368.8	81652.1	622148	28314.1	154436	35614.6	65865.4	40504.5	13581.3	6.0764e+06	105079	410435	119503	142554	1.95117e+06	69645.6	50683	23434.7	249893	236934	182583	201374
COVID+	Moderate	5_0	757935	442390	138375	397572	376375	1218.34	439438	6.95754e+06	57617.5	488765	99736.4	276127	235389	817924	261932	196101	396750	190963	272787	191342	1.55884e+07	70268.9	167750	123897	49382.3	219103	315077	1.47942e+06	25596.2	185757	54775.2	118416	42361.7	60382.6	4.62194e+06	387772	342400	680413	741057	5.21665e+06	47490.7	108905	20077.5	309856	469215	378450	479931
COVID+	Mild	67_0	559148	475481	291669	351130	423466	6095.15	657003	7.04888e+06	40272.8	526578	23002.2	295044	228258	931437	210456	150177	364084	169255	171143	157645	1.78184e+07	46714.8	134979	142482	77644.5	132624	365229	928531	7243.11	182535	47449.2	83153.1	56458.3	56480.6	3.06431e+06	309924	287126	823462	1.1509e+06	6.76322e+06	82221	96249.8	16694.2	534985	687624	293432	383362
COVID+	Moderate	68_0	748858	582729	297459	507644	718249	6668.07	625405	5.37256e+06	50367	481314	78625.2	301236	26655.4	1.05202e+06	100377	70394	384031	252952	89752.1	105537	1.92116e+07	28683.5	114872	172852	114579	69785.1	111116	524037	5372.36	181305	31121.3	55479.1	43573.6	23639	3.57326e+06	97669.6	316282	197848	240727	2.59317e+06	84157.1	57112.4	16961.5	840207	415798	143563	182958
COVID-	Resistant	69B	1.09018e+06	513379	221394	507407	428626	6368.18	590073	6.74069e+06	79868.6	418296	51121.4	311727	35560.9	1.19019e+06	323864	213540	404421	185920	195010	219329	1.95203e+07	131314	244056	124552	72599.2	188204	236247	1.91231e+06	25860.7	205351	101403	87609.4	57160.5	54497.6	6.37503e+06	250224	302054	388335	583732	5.38946e+06	55483	112799	45369.1	391932	572825	441226	560271
COVID+	Moderate	74_0	1.51235e+06	1.58669e+06	182024	351050	363563	6001.47	237216	6.8546e+06	47077.5	275526	158445	71242.5	503598	721564	128404	84598.4	328120	174848	117863	301426	1.51461e+07	45660.4	129918	108825	51077.7	139375	143511	630850	8871.13	141581	38818	65015.4	39753.2	34000	4.66152e+06	146691	264606	299900	236564	2.7094e+06	45386.1	85199.9	9666	341029	516044	143393	204119
[truncated: 639 more columns]
