# Supplementary material for: Differential abundance of lipids and metabolites related to SARS-CoV-2 infection and susceptibility
Source: Sci Rep. 2023 Sep 13;13:15124. doi: 10.1038/s41598-023-40999-5 (PMC10500013; doi:10.1038/s41598-023-40999-5)
Supplement: Supplementary file 1 — Supplementary Information. [file 41598_2023_40999_MOESM1_ESM.zip › ALL_Sup_Info_SR_May23/TableS2_Com_sig_met_MVA&UVA_LCMS&GCMS.xlsx]

## Sheet: COVID+ vs COVID- 
LC-MS													GC-MS
									COMMON METABOLITES							COMMON METABOLITES
Mann Whitney U (Ntot=195)	ANCOVA (Ntot=120)	MVA (Ntot=57)							MW-U, ANCOVA, and MVA (Ntot=46)	MWU and ANCOVA (Ntot=69)	MWU and MVA (Ntot=9)	ANCOVA and MVA (Ntot=0)	Mann Whitney U (Ntot=23)	ANCOVA (Ntot=11)	MVA (Ntot=3)	MW-U, ANCOVA, and MVA (Ntot=2)	MWU and ANCOVA (Ntot=1)	MWU and MVA (Ntot=4)	ANCOVA and MVA (Ntot=0)
CAR(13:1)	CAR(13:0)	Cer(d18:1/18:0)							Cer(d18:1/18:0)	CAR(13:1)	LPC(0:0/16:0)	-	Oleic, (E)-	Aminomalonic acid	2-Hydroxybutyric acid	2-Hydroxybutyric acid	Sugar 10	Sugar 2	-
CAR(16:1)	CAR(13:1)	Cer(d18:2/24:1)							Cer(d18:2/24:1)	Cer(d18:1/16:0)	LPC(0:0/18:2)		Galacturonic acid	Sugar 10	3-hydroxyisovalerate	3-hydroxyisovalerate		Unknown 20
Cer(d18:0/24:1)	Cer(d18:1/16:0)	Cer(d42:2)							Cer(d42:2)	Cer(d18:1/20:0)	LPC(16:0/0:0)		Sugar 12	2-Hydroxybutyric acid	Sugar 10			Sugar 11
Cer(d18:1/16:0)	Cer(d18:1/18:0)	LPC(0:0/16:0)							LPC(0:0/18:0)	Cer(d18:1/26:1)	LPC(18:2/0:0)		Glyceric acid	Unknown 19				Oxalic acid
Cer(d18:1/18:0)	Cer(d18:1/20:0)	LPC(0:0/18:0)							LPC(18:0/0:0)	LPC(0:0/14:0)	PC(18:0_20:5)		Citric acid	Unknown 15
Cer(d18:1/20:0)	Cer(d18:1/22:0)	LPC(0:0/18:2)							LPC(20:3/0:0)	LPC(0:0/15:0)	PC(18:1_20:3)		Sugar 3	Unknown 1
Cer(d18:1/25:1)	Cer(d18:1/26:1)	LPC(16:0/0:0)							PC(14:0/16:0)	LPC(0:0/16:1)	PC(18:2/20:4)		m-Cresol / p-cresol	3-hydroxyisovalerate
Cer(d18:1/26:1)	Cer(d18:2/24:1)	LPC(18:0/0:0)							PC(14:0/18:2)	LPC(0:0/18:1)	PC(O-18:2/20:4)		Sugar 19	4-aminoheptanedioic acid
Cer(d18:2/16:0)	Cer(d42:2)	LPC(18:2/0:0)							PC(15:0/18:2)	LPC(0:0/20:3)	SM(18:1/23:0)		Sugar 10	Hypoxanthine 1
Cer(d18:2/24:1)	LPC(0:0/14:0)	LPC(20:3/0:0)							PC(16:0/18:3)	LPC(0:0/22:4)			Sugar 18	N-methylglutamic acid
Cer(d42:2)	LPC(0:0/15:0)	PC(14:0/16:0)							PC(16:0/20:3)	LPC(14:0/0:0)			Unknown 21	2-aminoheptanedioic acid
FA16:1	LPC(0:0/16:1)	PC(14:0/18:2)							PC(16:0_22:4)	LPC(15:0/0:0)			Creatinine
FA16:2	LPC(0:0/18:0)	PC(15:0/18:2)							PC(16:1/18:2)	LPC(16:1/0:0)			2-hydroxyisovaleric acid
FA17:1	LPC(0:0/18:1)	PC(16:0/18:3)							PC(17:0/18:2)	LPC(17:1/0:0)			Pyrophosphate
FA18:1	LPC(0:0/20:3)	PC(16:0/20:3)							PC(17:0/20:4)	LPC(18:1/0:0)			Methyliminodiacetic acid
FA18:2	LPC(0:0/22:4)	PC(16:0_22:4)							PC(18:0/16:3)	LPC(18:3/0:0)			Unknown 13
FA18:3	LPC(14:0/0:0)	PC(16:1/18:2)							PC(18:0/18:1)	LPC(20:0/0:0)			Sugar 2
FA20:1	LPC(15:0/0:0)	PC(17:0/18:2)							PC(18:0/18:2)	LPC(22:5/0:0)			Unknown 20
FA20:2	LPC(16:1/0:0)	PC(17:0/20:4)							PC(18:0/20:3)	LPC(O-16:0)			Tryptophan
FA22:1	LPC(17:1/0:0)	PC(18:0/16:3)							PC(18:0/22:5)	LPC(O-16:1)			2-Hydroxybutyric acid
FA22:2	LPC(18:0/0:0)	PC(18:0/18:1)							PC(18:0_20:2)	LPE(16:0/0:0)			Sugar 11
FA22:4	LPC(18:1/0:0)	PC(18:0/18:2)							PC(18:0_20:3)	LPE(22:6/0:0)			Oxalic acid
FA22:5	LPC(18:3/0:0)	PC(18:0/20:3)							PC(18:0_20:4)	PC(14:0/20:4)			3-hydroxyisovalerate
FAHFA 16:0_18:0	LPC(20:0/0:0)	PC(18:0/22:5)							PC(18:0_22:4)	PC(15:0/18:1)
FAHFA 16:0_18:1	LPC(20:3/0:0)	PC(18:0_20:2)							PC(18:1_22:6)	PC(15:0/20:1)
FAHFA 18:0_18:0	LPC(22:5/0:0)	PC(18:0_20:3)							PC(18:2/18:1)	PC(15:0/20:4)
FAHFA 18:1_18:0	LPC(O-16:0)	PC(18:0_20:4)							PC(18:2/18:2)	PC(16:1_20:4)
FAHFA 18:1_20:3	LPC(O-16:1)	PC(18:0_20:5)							PC(20:1_18:2)	PC(17:0_18:1)
FAHFA 18:2_20:4	LPE(16:0/0:0)	PC(18:0_22:4)							PC(36:3)	PC(18:1/18:0)
HexCer(18:1;O2/22:0)	LPE(22:6/0:0)	PC(18:1_20:3)							PC(38:6)	PC(18:1/18:1)
LPC(0:0/14:0)	PC(14:0/16:0)	PC(18:1_20:4)							PC(O-16:0/18:2)	PC(18:1/18:2)
LPC(0:0/15:0)	PC(14:0/18:2)	PC(18:1_22:6)							PC(O-16:0_18:1)	PC(18:1/20:4)
LPC(0:0/16:0)	PC(14:0/20:4)	PC(18:2/18:1)							PC(O-16:0_20:4)	PC(18:1/22:5)
LPC(0:0/16:1)	PC(15:0/18:1)	PC(18:2/18:2)							PC(O-16:1/18:1)	PC(18:1_18:3)
LPC(0:0/17:0)	PC(15:0/18:2)	PC(18:2/20:4)							PC(O-16:1/18:2)	PC(19:0_18:1)
LPC(0:0/18:0)	PC(15:0/20:1)	PC(20:1_18:2)							PC(O-16:1/20:4)	PC(20:3_20:4)
LPC(0:0/18:1)	PC(15:0/20:4)	PC(36:3)							PC(O-16:1_22:6)	PC(20:4_20:4)
LPC(0:0/18:2)	PC(16:0/18:3)	PC(38:6)							PC(O-18:1/18:1)	PC(35:3)
LPC(0:0/20:2)	PC(16:0/20:3)	PC(O-16:0/18:2)							PC(O-18:1/18:2)	PC(37:2)
LPC(0:0/20:3)	PC(16:0_22:4)	PC(O-16:0_18:1)							PE(O-18:2_20:4)	PC(37:4)
LPC(0:0/20:4)	PC(16:1/18:2)	PC(O-16:0_20:4)							PI(38:3)	PC(37:6)
LPC(0:0/22:4)	PC(16:1_20:4)	PC(O-16:1/18:1)							SM(18:1/14:0)	PC(38:7)
LPC(14:0/0:0)	PC(17:0/18:2)	PC(O-16:1/18:2)							SM(18:1/20:0)	PC(40:3)
LPC(15:0/0:0)	PC(17:0/20:4)	PC(O-16:1/20:4)							SM(18:1/20:1)	PC(40:5)
LPC(16:0/0:0)	PC(17:0_18:1)	PC(O-16:1_22:6)							SM(18:1/21:0)	PC(O-18:0/20:4)
LPC(16:1/0:0)	PC(18:0/16:3)	PC(O-18:1/18:1)							SM(18:1/22:1)	PC(O-18:1/20:4)
LPC(17:0/0:0)	PC(18:0/18:1)	PC(O-18:1/18:2)								PC(O-20:1_20:4)
LPC(17:1/0:0)	PC(18:0/18:2)	PC(O-18:1/20:4								PE(16:0/22:6)
LPC(18:0/0:0)	PC(18:0/20:3)	PC(O-18:2/20:4)								PE(18:0/22:6)
LPC(18:1/0:0)	PC(18:0/22:5)	PE(O-18:2_20:4)								PE(O-16:1/22:6)
LPC(18:2/0:0)	PC(18:0_20:2)	PI(38:3)								PE(O-16:1_18:2)
LPC(18:3/0:0)	PC(18:0_20:3)	SM(18:1/14:0)								PE(O-16:1_20:4)
LPC(20:0/0:0)	PC(18:0_20:4)	SM(18:1/20:0)								PE(O-18:1_18:2)
LPC(20:1/0:0)	PC(18:0_22:4)	SM(18:1/20:1)								PE(O-18:1_20:4)
LPC(20:2/0:0)	PC(18:1/18:0)	SM(18:1/21:0)								PI(16:0/18:1)
LPC(20:3/0:0)	PC(18:1/18:1)	SM(18:1/22:1)								PI(16:0/20:4)
LPC(20:4/0:0)	PC(18:1/18:2)	SM(18:1/23:0)								PI(16:2_24:2)
LPC(22:4/0:0)	PC(18:1/20:3)									PI(17:0_20:4)
LPC(22:5/0:0)	PC(18:1/20:4)									PI(18:0/20:4)
LPC(O-16:0)	PC(18:1/22:5)									PI(18:1/18:2)
LPC(O-16:1)	PC(18:1_18:3)									PI(18:1/20:4)
LPC(O-18:0)	PC(18:1_22:6)									PI(24:1_16:2)
LPC(O-18:1)	PC(18:2/18:1)									PS(22:0_20:3)
LPE(0:0/18:2)	PC(18:2/18:2)									SM(18:1/12:0)
LPE(16:0/0:0)	PC(19:0_18:1)									SM(18:1/15:0)
LPE(18:1/0:0)	PC(20:1_18:2)									SM(18:1/16:0)
LPE(18:2/0:0)	PC(20:3_20:4)									SM(18:2/14:0)
LPE(20:3_0:0)	PC(20:4_20:4)									SM(18:2/18:1)
LPE(22:6/0:0)	PC(35:3)									SM(18:2/23:0)
LPE(O-18:1)	PC(36:3)
LPI(0:0/18:0)	PC(37:2)
LPI(18:1/0:0)	PC(37:4)
LPI(18:2/0:0)	PC(37:6)
PC(14:0/16:0)	PC(38:6)
PC(14:0/18:2)	PC(38:7)
PC(14:0/20:4)	PC(40:3)
PC(15:0/18:1)	PC(40:5)
PC(15:0/18:2)	PC(O-16:0/18:2)
PC(15:0/20:1)	PC(O-16:0_18:1)
PC(15:0/20:4)	PC(O-16:0_20:4)
PC(16:0/18:2)	PC(O-16:1/18:1)
PC(16:0/18:3)	PC(O-16:1/18:2)
PC(16:0/20:3)	PC(O-16:1/20:4)
PC(16:0/20:4)	PC(O-16:1_22:6)
PC(16:0_18:0)	PC(O-18:0/20:4)
PC(16:0_22:4)	PC(O-18:1/18:1)
PC(16:1/18:2)	PC(O-18:1/18:2)
PC(16:1_20:4)	PC(O-18:1/20:4)
PC(17:0/18:2)	PC(O-18:2_20:4)
PC(17:0/20:4)	PC(O-20:1_20:4)
PC(17:0/20:6)	PC(O-20:4_18:2)
PC(17:0_18:1)	PE(16:0/22:6)
PC(18:0/16:3)	PE(18:0/22:6)
PC(18:0/18:1)	PE(O-16:1/22:6)
PC(18:0/18:2)	PE(O-16:1_18:2)
PC(18:0/20:3)	PE(O-16:1_20:4)
PC(18:0/22:5)	PE(O-18:1_18:2)
PC(18:0_20:2)	PE(O-18:1_20:4)
PC(18:0_20:3)	PE(O-18:2_20:4)
PC(18:0_20:4)	PI(16:0/18:1)
PC(18:0_20:5)	PI(16:0/20:4)
PC(18:0_22:4)	PI(16:2_24:2)
PC(18:1/18:0)	PI(17:0_20:4)
PC(18:1/18:1)	PI(18:0/20:4)
PC(18:1/18:2)	PI(18:1/18:2)
PC(18:1/18:3)	PI(18:1/20:4)
PC(18:1/20:4)	PI(24:1_16:2)
PC(18:1/22:5)	PI(38:3)
PC(18:1_18:3)	PS(22:0_20:3)
PC(18:1_20:3)	SM(18:1/12:0)
PC(18:1_22:6)	SM(18:1/14:0)
PC(18:2/18:1)	SM(18:1/15:0)
PC(18:2/18:2)	SM(18:1/16:0)
PC(18:2/20:4)	SM(18:1/20:0)
PC(18:2_16:1)	SM(18:1/20:1)
PC(19:0_18:1)	SM(18:1/21:0)
PC(20:1_18:2)	SM(18:1/22:1)
PC(20:3_20:4)	SM(18:2/14:0)
PC(20:4_20:4)	SM(18:2/18:1)
PC(35:3)	SM(18:2/23:0)
PC(35:3)
PC(36:3)
PC(37:2)
PC(37:4)
PC(37:6)
PC(38:6)
PC(38:7)
PC(39:6)
PC(40:3)
PC(40:5)
PC(40:8)
PC(O-16:0/18:2)
PC(O-16:0_16:0)
PC(O-16:0_18:1)
PC(O-16:0_20:4)
PC(O-16:1/18:1)
PC(O-16:1/18:2)
PC(O-16:1/20:4)
PC(O-16:1_22:6)
PC(O-18:0/20:4)
PC(O-18:1/18:1)
PC(O-18:1/18:2)
PC(O-18:1/20:4)
PC(O-18:1/22:6)
PC(O-18:2/20:4)
PC(O-20:1_20:4)
PC(O-24:1_20:4)
PE(16:0/18:1)
PE(16:0/20:4)
PE(16:0/22:6)
PE(16:0_18:2)
PE(18:0/18:1)
PE(18:0/22:6)
PE(18:1_22:6)
PE(36:4)
PE(O-16:1/22:6)
PE(O-16:1_18:2)
PE(O-16:1_20:4)
PE(O-18:1_18:2)
PE(O-18:1_20:4)
PE(O-18:1_22:6)
PE(O-18:2/22:6)
PE(O-18:2_20:4)
PE(O-40:6)
PE(O-20:1_20:4)
PI(16:0/18:1)
PI(16:0/20:4)
PI(16:2_24:2)
PI(17:0_20:4)
PI(18:0/18:1)
PI(18:0/20:4)
PI(18:1/18:2)
PI(18:1/20:4)
PI(24:1_16:2)
PI(38:3)
PS(18:0_20:4)
PS(22:0_20:3)
SM(18:0/16:0)
SM(18:1/12:0)
SM(18:1/14:0)
SM(18:1/15:0)
SM(18:1/16:0)
SM(18:1/17:0)
SM(18:1/19:0)
SM(18:1/20:0)
SM(18:1/20:1)
SM(18:1/21:0)
SM(18:1/22:0)
SM(18:1/22:1)
SM(18:1/23:0)
SM(18:1/24:0)
SM(18:1/25:0)
SM(18:2/14:0)
SM(18:2/18:1)
SM(18:2/23:0)
SM(34:2)

## Sheet: Sus vs Non-Sus 
LC-MS
									COMMON METABOLITES
Mann Whitney U (Ntot=116)	MVA (Ntot=41)								MW-U and MVA (Ntot=46)
Cer(d18:0/24:1)	Cer(d18:1/20:0)								Cer(d18:1/16:0)
Cer(d18:1/16:0)	Cer(d18:1/16:0)								Cer(d18:1/20:0)
Cer(d18:1/18:0)	Cer(d18:1/21:0)								Cer(d18:1/21:0)
Cer(d18:1/20:0)	Cer(d18:1/22:0)								Cer(d18:1/22:0)
Cer(d18:1/21:0)	Cer(d18:2/22:0)								Cer(d18:2/22:0)
Cer(d18:1/22:0)	HexCer(18:1;O2/16:0)								HexCer(18:1;O2/16:0)
Cer(d18:1/23:0)	HexCer(18:1;2O/22:0)								HexCer(18:1;2O/22:0)
Cer(d18:1/24:0)	HexCer(34:1;2O)								HexCer(34:1;2O)
Cer(d18:1/25:0)	LPE(20:4/0:0)								LPE(20:4/0:0)
Cer(d18:1/25:1)	PC(16:0/16:0)								PC(16:0/16:0)
Cer(d18:2/16:0)	PC(16:0/18:0)								PC(16:0/20:3)
Cer(d18:2/22:0)	PC(16:0_22:4)								PC(16:0/18:0)
Cer(d18:2/23:0)	PC(18:0_22:4)								PC(16:0_22:4)
Cer(d18:2/24:1)	PC(18:0_20:3)								PC(18:0_20:3)
HexCer(18:1;O2/16:0)	PC(16:0/20:3)								PC(18:0_22:4)
HexCer 42:1	PC(31:0)								PC(31:0)
HexCer 42:2	PC(40:3)								PC(40:3)
HexCer(18:1;2O/22:0)	PC(O-16:0/16:0)								PC(O-16:0/16:0)
HexCer(34:1;2O)	PC(O-16:0_18:1)								PC(O-16:0_18:1)
LPC(0:0/20:3)	PC(O-16:1/18:1)								PC(O-16:1/18:1)
LPC(0:0/22:4)	PC(O-22:1_20:4)								PC(O-22:1_20:4)
LPC(20:3/0:0)	PI(38:3)								PI(18:0/20:4)
LPC(22:4/0:0)	PI(18:0/20:4)								PI(38:3)
LPC(22:5/0:0)	SM(35:1)								SM(18:0/16:0)
LPE(18:0/0:0)	SM(18:0/16:0)								SM(18:1/14:0
LPE(20:3_0:0)	SM(18:1/14:0								SM(18:1/15:0)
LPE(20:4/0:0)	SM(18:1/15:0)								SM(18:1/16:0)
LPI(16:0_0:0)	SM(18:1/16:0)								SM(18:1/17:0)
LPI(18:0/0:0)	SM(18:1/17:0)								SM(18:1/20:0)
PC(14:0/16:0)	SM(18:1/18:0)								SM(18:1/21:0)
PC(15:0/18:1)	SM(18:1/20:0)								SM(18:1/22:0)
PC(15:0/18:2)	SM(18:1/21:0)								SM(18:1/22:1)
PC(15:0/20:1)	SM(18:1/22:0)								SM(18:1/23:0)
PC(16:0/16:0)	SM(18:1/23:0)								SM(18:1/24:0)
PC(16:0/18:2)	SM(18:1/24:0)								SM(18:1/24:1)
PC(16:0/20:3)	SM(18:1/22:1)								SM(18:1/25:0)
PC(16:0/18:0)	SM(18:1/24:1)								SM(18:2/23:0)
PC(16:0_18:1)	SM(18:1/25:0)								SM(35:1)
PC(16:0_22:4)	SM(18:2/23:0)								SM(37:1)
PC(16:1/18:2)	SM(37:1)
PC(16:1_20:4)	SM(43:2)
PC(17:0_18:1)
PC(18:0/18:1)
PC(18:0/18:2)
PC(18:0/20:3)
PC(18:0/22:5)
PC(18:0_20:2)
PC(18:0_20:3)
PC(18:0_20:4)
PC(18:0_22:4)
PC(18:1/18:3)
PC(18:1_20:3)
PC(19:0_18:1)
PC(20:3_20:4)
PC(31:0)
PC(32:1)
PC(35:3)
PC(36:3)
PC(40:3)
PC(40:5)
PC(O-16:0/16:0)
PC(O-16:0_18:1)
PC(O-16:1/18:1)
PC(O-16:1/18:2)
PC(O-18:0/20:4)
PC(O-18:1/18:1)
PC(O-20:1_20:4)
PC(O-22:1_20:4)
PC(O-24:1_20:4)
PC(O-24:1_22:6)
PE(O-18:2_20:4)
PI(16:0/18:1)
PI(16:0_16:1)
PI(17:0_20:4)
PI(18:0/20:4)
PI(18:0_22:5)
PI(18:1/18:2)
PI(18:0/18:1)
PI(16:0/18:2)
PI(16:0/20:4)
PI(18:0_18:1)
PI(18:0/18:2)
PI(18:1/20:4)
PI(38:3)
PS(22:0_20:3)
SM(18:0/16:0)
SM(18:0/18:0)
SM(18:1/12:0)
SM(18:1/14:0
SM(18:1/15:0)
SM(18:1/16:0)
SM(18:1/17:0)
SM(18:1/19:0)
SM(18:1/20:0)
SM(18:1/20:1)
SM(18:1/21:0)
SM(18:1/22:0)
SM(18:1/22:1)
SM(40:2)
SM(18:1/23:0)
SM(18:1/23:1)
SM(18:1/24:0)
SM(18:1/24:1)
SM(18:1/25:0)
SM(18:1_18:0)
SM(36:1)
SM(18:2/14:0)
SM(18:2/16:0)
SM(18:2/18:1)
SM(18:2/22:1)
SM(18:2/23:0)
SM(18:2/24:1)
SM(35:1)
SM(36:2)
SM(37:1)
SM(34:2)
