# Supplementary material for: Differential abundance of lipids and metabolites related to SARS-CoV-2 infection and susceptibility
Source: Sci Rep. 2023 Sep 13;13:15124. doi: 10.1038/s41598-023-40999-5 (PMC10500013; doi:10.1038/s41598-023-40999-5)
Supplement: Supplementary file 1 — Supplementary Information. [file 41598_2023_40999_MOESM1_ESM.zip › ALL_Sup_Info_SR_May23/TableS3_LCMS_COVID+vsCOVID-_SigMet_Colored.xlsx]

## Sheet: MannWhitneyU
																	COVID-	COVID-	COVID-	COVID-	COVID-	COVID-	COVID-	COVID-	COVID-	COVID-	COVID-	COVID-	COVID-	COVID-	COVID-	COVID-	COVID-	COVID-	COVID-	COVID-	COVID-	COVID-	COVID-	COVID-	COVID-	COVID-	COVID-	COVID-	COVID-	COVID-	COVID-	COVID-	COVID-
Feature ID	Mass	RT	Specie Abundance	Linex	SpeciePOS_Detected	SpecieNEG_Detected	Anntation Level	sdCOVID-	sdCOVID+	averageCOVID-	averageCOVID+	q-value	dCohen	FC	%∆	Tendency	Ctr2	Resistant14	Resistant15	Resistant18	Resistant21	Ctr22	Ctr23	Resistant24	Resistant25	Ctr29	Ctr31	Resistant43	Resistant44	Resistant45	Resistant46	Resistant47	Resistant50	Resistant51	Resistant52	Resistant53	Resistant54	Resistant55	Resistant56	Resistant57	Resistant58	Ctr59	Resistant60	Resistant62	Resistant63	Resistant64	Resistant65	Resistant66	Resistant70
355.271@1.15	355.271	1.15	[M+H]+	CAR(13:1)	[M+H]+		MS/MS	25472.4	11168.3	53730.7	31353.3	6.581e-05	1.08489	0.583527	-41.6473	↓	68877.5	25225.7	63469.9	34692.2	72078.6	27889	17489.7	30124.1	40987.2	52857.4	38240.8	61551.8	63930.1	154228	74302.3	62258.3	50347.4	41337.7	43869.1	67107.5	40228.2	85305.5	61437.4	39223.2	32685.2	39202.4	58358.4	36893.6	67209.6	39214.7	73298.4	91116.1	16101.1
397.3166@1.79	397.317	1.79	[M+H]+	CAR(16:1)	[M+H]+		MS/MS	28674.6	33695	61477.3	83194.6	0.0119575	0.702499	1.35326	35.3256	↑	109661	25535.5	42697	39886.3	63119.4	17303.4	24977.1	45087	59047.9	73781.7	27749.1	72586.6	103515	85253.2	150811	74400.9	69516.1	47579.6	86968.4	117461	70731.7	94104.5	54289.4	57566.1	50156.6	30977.6	54645.7	28868.7	43005.2	43577.3	65384.6	56402.3	35800
709.652@12.39	649.632	12.39	[M+CH3OO]-	Cer(d18:0/24:1)		[M+CH3OO]-	MS/MS	261171	231377	578777	778683	0.0010765	0.803131	1.34539	34.5394	↑	259189	609779	554807	671500	834380	305559	282048	405546	879952	386571	357513	820310	873470	1.68401e+06	849411	644813	351694	550425	597250	596600	564267	520622	539884	712957	385686	268147	520246	781383	442486	459566	602697	380381	576290
537.5122@9.09	537.512	9.09	[M+H]+	Cer(d18:1/16:0)	[M+H]+		MS1	66247.5	105699	199970	334331	5.37914e-07	1.57472	1.6719	67.1904	↑	90421.3	211417	280652	231551	273277	94437.5	87028.1	215521	251927	113287	79893.8	253477	198631	273610	325193	209559	275651	225533	211526	317023	161488	257531	190963	214827	177473	56680.3	208100	182787	206832	196108	209861	152688	203740
625.5637@11.44	565.543	11.44	[M+CH3OO]-	Cer(d18:1/18:0)	[M+H]+	[M+CH3OO]-	MS/MS	149305	318147	334684	737047	2.27809e-07	1.70132	2.20222	120.222	↑	117565	316116	590820	439319	439087	119527	141007	207985	492546	202452	139037	587998	267079	461129	633683	331488	271697	435656	369948	660565	228575	384284	313801	511122	313471	128318	325106	329094	294470	289707	359470	170465	304563
653.5938@11.97	593.573	11.97	[M+CH3OO]-	Cer(d18:1/20:0)	[M+H]+	[M+CH3OO]-	MS/MS	214028	269499	539596	774650	0.00331105	0.982465	1.43561	43.5612	↑	143399	583662	1.10026e+06	710346	752260	209879	347206	493291	901433	278128	288920	798695	481050	667902	718447	542187	506837	628195	817826	729816	312671	297219	427803	676097	415419	253601	569213	561999	444267	587238	677096	305086	695094
721.6532@12.36	661.633	12.36	[M+CH3OO]-	Cer(d18:1/25:1)		[M+CH3OO]-	MS/MS	167445	261073	415120	644206	0.000230071	1.07826	1.55186	55.1857	↑	244473	432472	871547	590680	847590	168993	226118	230828	472818	258975	252841	601747	602700	351736	392491	612536	260289	560689	464155	297304	366118	302626	345791	462872	435958	222013	541558	476193	357632	440948	382476	340256	357834
735.6635@12.56	675.644	12.56	[M+CH3OO]-	Cer(d18:1/26:1)		[M+CH3OO]-	MS/MS	56547.6	79177	130176	193984	0.00125598	0.950474	1.49016	49.0163	↑	48501.1	95766.8	175119	147989	295169	56070.2	113777	66252.7	149918	108104	38131.2	172887	192524	217491	180347	196427	89472.1	164619	182646	112563	53136.2	122782	103659	131456	111721	63409.8	105759	192858	116275	59842.3	153193	84478.6	118936
595.5166@7.54	595.517	7.54	[M+H]+	Cer(d18:2/16:0)	[M+H]+	[M+CH3OO]-	MS/MS	74209.8	78626.5	271203	318627	0.0118766	0.622989	1.17487	17.4866	↑	186885	248658	373922	259060	353896	176533	206949	296654	256720	231593	147273	347804	293768	343187	484718	251646	221298	298749	271114	486254	249920	292568	278136	299684	269036	150767	267690	257117	277413	251963	242492	224369	260682
705.6234@12.03	645.606	12.02	[M+CH3OO]-	Cer(d18:2/24:1)	[M+H]+	[M+CH3OO]-	MS/MS	355870	658745	1.18201e+06	2.01479e+06	1.4265e-06	1.64074	1.70455	70.4551	↑	780307	1.01289e+06	1.97121e+06	1.50052e+06	1.5509e+06	684403	845435	951188	1.14215e+06	1.02607e+06	853635	1.35776e+06	1.15371e+06	1.32533e+06	1.89291e+06	1.53937e+06	835447	1.57406e+06	1.34636e+06	1.80191e+06	1.46794e+06	1.37189e+06	915293	1.31444e+06	1.03262e+06	482076	1.00879e+06	1.10732e+06	1.09235e+06	1.162e+06	1.25253e+06	819475	1.65424e+06
647.6213@12.26	647.621	12.26	[M+H]+	Cer(d42:2)	[M+H]+		MS1	293979	549034	641823	1.26636e+06	2.96192e-06	1.48001	1.97307	97.307	↑	458801	371619	1.30092e+06	782500	1.12458e+06	358015	345652	299721	643007	294827	378243	963384	627362	1.03429e+06	783027	1.06665e+06	426121	851103	927214	649090	545616	450685	499014	695715	696906	263324	587620	612202	734633	512524	743029	165830	1.22896e+06
254.2244@3.35	254.224	3.35	[M-H]-	FA16:1		[M-H]-	MS1	1.03355e+07	8.39137e+06	1.28321e+07	1.8128e+07	0.0190616	0.554232	1.4127	41.2705	↑	1.94217e+07	1.69506e+06	6.60613e+06	4.3794e+06	2.04738e+07	3.02458e+06	5.06536e+06	6.17117e+06	8.2542e+06	1.01833e+07	2.69491e+06	1.92534e+07	3.47288e+07	3.08882e+07	2.06033e+07	1.41072e+07	5.16024e+06	4.05528e+06	3.58172e+07	3.1432e+07	1.7509e+07	1.88628e+07	6.25906e+06	2.28484e+07	7.0148e+06	2.95984e+06	3.37275e+07	2.2016e+06	5.0155e+06	1.16751e+07	1.05402e+07	1.14651e+07	4.97182e+06
252.2085@2.81	252.208	2.81	[M-H]-	FA16:2		[M-H]-	MS1	144347	231288	211147	322339	0.0118766	0.596429	1.52661	52.6609	↑	352591	64273.1	151493	97557.9	289556	86583.5	111708	100518	143316	153185	90995.5	221865	427702	523263	314670	304253	145760	79654.1	568408	470435	327548	279685	115608	298868	127371	78158.5	505738	60003.2	159294	124264	174083	160363	107526
268.24@3.78	268.24	3.78	[M-H]-	FA17:1		[M-H]-	MS1	1.00889e+06	845886	1.25264e+06	1.63069e+06	0.0337894	0.40095	1.3018	30.1795	↑	1.84746e+06	291077	886164	473845	1.7143e+06	445555	584177	581211	764542	799110	566118	1.76367e+06	3.79711e+06	2.25807e+06	1.78702e+06	1.761e+06	527955	463857	3.5687e+06	3.71349e+06	1.25825e+06	1.89015e+06	609963	2.11043e+06	700711	500595	3.26216e+06	386241	517850	903029	981486	964916	459812
284.268@4.17	284.268	4.17	[M-H]-	FA18:1		[M-H]-	MS1	2.27939e+06	1.97417e+06	4.09867e+06	5.61896e+06	0.0145006	0.705606	1.37092	37.0923	↑	6.29872e+06	1.9293e+06	2.25757e+06	2.18602e+06	5.45862e+06	1.46255e+06	1.59415e+06	3.56974e+06	3.53072e+06	3.35483e+06	1.90198e+06	5.89318e+06	7.71943e+06	7.43713e+06	6.27732e+06	5.92011e+06	2.79328e+06	1.25574e+06	7.76012e+06	9.48408e+06	4.19346e+06	6.38216e+06	2.49441e+06	6.89222e+06	2.60424e+06	2.60378e+06	7.64089e+06	1.53237e+06	1.96659e+06	3.04615e+06	4.14176e+06	4.84534e+06	2.14335e+06
282.2479@3.62	282.248	3.62	[M+2]-	FA18:2		[M-H]-	MS1	1.14085e+06	1.2605e+06	1.63611e+06	2.41747e+06	0.0190616	0.654784	1.47757	47.7574	↑	1.89055e+06	258388	987379	479900	1.96121e+06	565030	532346	1.03268e+06	953108	1.17984e+06	401328	1.92511e+06	3.35189e+06	3.55635e+06	2.92112e+06	2.81609e+06	1.4347e+06	393069	3.90952e+06	4.11612e+06	2.49618e+06	2.62769e+06	1.07253e+06	2.68918e+06	739925	399271	3.50625e+06	446983	1.02532e+06	1.00917e+06	2.01955e+06	1.55353e+06	929823
278.2253@3.1	278.225	3.1	[M-H]-	FA18:3		[M-H]-	MS1	2.65625e+06	3.13326e+06	3.1721e+06	4.75721e+06	0.0110697	0.552445	1.49971	49.9707	↑	4.35726e+06	445927	1.8119e+06	1.07687e+06	3.94875e+06	1.64844e+06	719870	2.71635e+06	1.83748e+06	947354	1.51774e+06	3.45592e+06	8.96608e+06	5.87403e+06	3.7049e+06	5.18382e+06	1.09065e+06	516824	6.9843e+06	7.92364e+06	2.62154e+06	3.8621e+06	1.31856e+06	4.15256e+06	2.3304e+06	1.65029e+06	1.27488e+07	1.13759e+06	1.70966e+06	1.8112e+06	5.10614e+06	2.90928e+06	1.12258e+06
310.2867@4.9	310.287	4.9	[M-H]-	FA20:1		[M-H]-	MS1	1.42159e+06	1.92193e+06	2.19565e+06	3.72876e+06	0.00135197	0.927212	1.69825	69.8252	↑	4.35719e+06	775012	1.18611e+06	1.07953e+06	2.84999e+06	958963	918071	1.40987e+06	1.73535e+06	1.44015e+06	943313	2.77188e+06	5.3218e+06	4.59189e+06	3.50229e+06	3.16268e+06	1.48897e+06	906929	3.93208e+06	6.45168e+06	2.34055e+06	3.17037e+06	1.14985e+06	3.54671e+06	1.32671e+06	1.67887e+06	3.36238e+06	850311	1.30263e+06	1.54978e+06	1.94002e+06	1.78463e+06	990176
308.2711@4.36	308.271	4.36	[M-H]-	FA20:2		[M-H]-	MS1	977624	1.17209e+06	1.5279e+06	2.37611e+06	0.00617175	0.796545	1.55515	55.5148	↑	1.9266e+06	590303	924993	729479	1.8365e+06	688928	646094	758494	1.05772e+06	1.11318e+06	739566	1.47578e+06	3.48964e+06	3.24062e+06	3.06227e+06	2.3146e+06	1.09896e+06	679463	3.66275e+06	3.86402e+06	2.64282e+06	2.10847e+06	968398	2.52343e+06	1.09051e+06	571249	2.03363e+06	527762	960516	1.00693e+06	1.54617e+06	900522	975821
338.3174@5.86	338.317	5.86	[M-H]-	FA22:1		[M-H]-	MS1	103912	105026	109552	207152	4.42387e-05	0.934972	1.8909	89.09	↑	232089	68894.1	112782	27119.5	208034	42404.3	18036.4	83138.3	108145	58597.5	52272.3	146120	271544	603253	143150	99895.7	75952.9	56787.2	41770.5	219211	143788	124343	72277	76226.3	80461.2	77273	12681.5	82345.9	76753.9	63963.6	11271.8	121330	77102.8
336.3019@5.11	336.302	5.11	[M-H]-	FA22:2		[M-H]-	MS1	30185.4	43006.7	73215.9	112977	0.000549802	1.09808	1.54307	54.3069	↑	96008.4	41038.1	64326.9	44837.2	95884.1	47116.9	42440.9	47379.9	72266.3	74123.9	43455.1	78658.7	134653	138322	122470	102554	63836.6	52813	118249	128183	118552	99120.4	66788.4	82381.2	62006.8	33770.3	71187.7	42655.9	53034	53872.3	74407.3	48513.6	49478
332.2702@4.15	332.27	4.15	[M-H]-	FA22:4		[M-H]-	MS1	513745	623322	1.07461e+06	1.49066e+06	0.0178283	0.738907	1.38717	38.7166	↑	1.20817e+06	400175	886205	533607	1.52014e+06	387430	511602	669576	904073	912751	479644	1.28485e+06	2.04994e+06	1.62398e+06	1.73095e+06	1.64474e+06	834780	872261	2.21134e+06	1.93914e+06	1.70114e+06	1.56904e+06	873377	1.79866e+06	893932	518213	1.25028e+06	428882	687281	851961	998416	803052	807655
330.2555@3.7	330.255	3.7	[M-H]-	FA22:5		[M-H]-	MS1	589243	1.04902e+06	765015	1.263e+06	0.00686756	0.609182	1.65095	65.0954	↑	1.03323e+06	284074	634850	366447	813089	349727	371067	588206	564032	482430	362541	846570	2.89565e+06	2.40362e+06	1.05026e+06	1.08272e+06	440274	407091	1.35819e+06	1.74759e+06	622113	819099	497391	1.29959e+06	441333	306542	1.34569e+06	271009	422662	466425	747194	508673	303271
538.4939@4.15	538.494	4.15	[M-H]-	FAHFA 16:0_18:0		[M-H]-	MS1	208480	145291	592598	707668	0.0219983	0.624645	1.19418	19.4179	↑	767584	229347	474841	406034	734242	324203	395056	570311	566824	539444	292522	768749	958583	811663	803287	792760	504337	356771	887941	961620	696559	765414	470901	838985	464122	443063	950084	305071	456583	562764	615184	688669	454177
536.4783@3.62	536.478	3.62	[M-H]-	FAHFA 16:0_18:1		[M-H]-	MS1	74934.3	63854.2	183860	237316	0.00879896	0.759049	1.29074	29.0744	↑	208886	73029.4	140481	105460	212864	111544	98397.2	143927	150210	169663	137703	260147	263687	243103	277791	283390	168626	77971.4	351065	310685	233758	283440	167135	254338	140559	84332.6	266370	89065.9	151320	115214	228302	190290	130724
566.5197@4.17	566.52	4.17	[M-H]-	FAHFA 18:0_18:0		[M-H]-	MS1	493796	479212	603177	935276	0.0160884	0.681042	1.55058	55.0582	↑	1.08604e+06	54851.9	242565	175836	907758	96410.7	153967	515292	392549	361438	67469.1	983202	1.56788e+06	1.33757e+06	980152	1.00834e+06	361407	129580	1.29536e+06	1.82977e+06	578112	1.07036e+06	238454	1.16272e+06	228634	240030	1.46649e+06	98304	240990	384224	498608	654470	241790
564.5098@4.17	564.51	4.17	[M-H]-	FAHFA 18:1_18:0		[M-H]-	MS1	7.2178e+06	6.56912e+06	9.23977e+06	1.42424e+07	0.0131673	0.719928	1.54142	54.1418	↑	1.65144e+07	1.19988e+06	3.73335e+06	2.93896e+06	1.38266e+07	2.11222e+06	2.32874e+06	7.84376e+06	6.44132e+06	5.83554e+06	1.4789e+06	1.49404e+07	2.22592e+07	1.96881e+07	1.56775e+07	1.51995e+07	4.94422e+06	1.93967e+06	2.00971e+07	2.63505e+07	9.196e+06	1.57901e+07	3.73858e+06	1.8211e+07	4.15414e+06	3.93453e+06	2.1526e+07	1.62191e+06	2.83067e+06	5.77257e+06	8.58781e+06	1.10568e+07	3.6776e+06
586.4914@4.17	586.491	4.17	[M-H]-	FAHFA 18:1_20:3		[M-H]-	MS1	367714	362232	442403	700306	0.00686756	0.705833	1.58296	58.2958	↑	760090	62805.4	232155	142625	613426	99946	138293	332095	280249	257502	164421	694454	1.12591e+06	964751	766431	695248	206761	115575	1.00527e+06	1.51077e+06	382700	747350	166705	852785	171758	176791	1.06634e+06	85783.7	112300	252186	357377	463666	173888
582.46@3.62	582.46	3.62	[M-H]-	FAHFA 18:2_20:4		[M-H]-	MS1	103443	142812	105365	184331	0.0178283	0.648383	1.74946	74.9459	↑	95124.6	10675.3	33712.2	18242.5	96879.3	25738.7	16952.9	49553.7	44920.4	57056.6	13159.4	112054	240371	276541	217913	209468	63308.3	13243.6	365708	395893	150350	172761	43124.2	196133	31903.9	15981.5	260107	15756.8	48375.4	39857.3	129279	79515	33579
783.656@11.97	783.656	11.97	[M+H]+	HexCer(18:1;O2/22:0)	[M+H]+	[M+CH3OO]-	MS/MS	17522.2	15336.8	48821.1	37385.4	0.00942031	0.687826	0.765763	-23.4237	↓	17074.9	91593.8	80722.2	39737.9	46038.9	29971.8	21296.7	40770.8	46276	30787.6	24013.7	57423.2	57407.3	56323.3	51834.6	78248.5	65428.2	43750.7	67920.7	34083	34894.9	30540.9	40531.3	51423.3	36925.8	21648.8	49763.5	55197	50262.3	45521.3	76264.7	48199.3	58696.7
467.3014@1.62	467.301	1.62	[M+H]+	LPC(0:0/14:0)	[M+H]+	[M+CH3OO]-	MS/MS	16294.6	14055	57667.6	29747.3	3.05488e-07	1.81537	0.515842	-48.4158	↓	42363.1	52872.6	104687	51870.8	83339.8	49622.7	84139.5	43066.1	88404.8	61695.7	50402.1	43706.6	64429.8	46891.8	37552.3	57503.6	38158	80798.7	58353.7	51413.2	69364.8	55624.9	76170.9	43828.2	61922.3	49976.6	55614.6	53462.5	41036.6	76913.1	39358.7	54758.7	48006.6
481.3176@1.97	481.318	1.97	[M+H]+	LPC(0:0/15:0)	[M+H]+	[M+CH3OO]-	MS/MS	20634.2	13926	57924.6	30859	5.37914e-07	1.49684	0.532744	-46.7256	↓	39409.1	67372.4	157028	60414.6	61869.4	51225.7	61469	60165.1	65646.1	33912.5	53848.8	53706.3	73156.1	34549	45202.5	55115.3	54284.4	87822.4	61932.2	52303.9	72459.2	56195.4	60920.2	36667.9	46044.7	40461.8	67336.5	51779.8	49027.4	68542.1	48000	63474.2	47923.6
495.3336@2.38	495.334	2.38	[M+H]+	LPC(0:0/16:0)	[M+H]+	[M+CH3OO]-	MS/MS	1.79993e+06	1.93639e+06	6.78435e+06	4.53737e+06	6.581e-05	1.2085	0.668799	-33.1201	↓	4.09597e+06	7.031e+06	1.2408e+07	8.36091e+06	8.27252e+06	5.58537e+06	5.75997e+06	8.59742e+06	9.78229e+06	6.70958e+06	5.53474e+06	7.13274e+06	6.60584e+06	7.40839e+06	5.61585e+06	6.83569e+06	6.11304e+06	9.84333e+06	7.93688e+06	6.70096e+06	8.1895e+06	8.00166e+06	8.19453e+06	4.8277e+06	6.45261e+06	2.68714e+06	5.04989e+06	5.44799e+06	7.1468e+06	5.37479e+06	6.86278e+06	5.70625e+06	5.77386e+06
493.3171@1.78	493.317	1.78	[M+H]+	LPC(0:0/16:1)	[M+H]+		MS/MS	26014	27605.9	103719	73225.1	0.000427584	1.14193	0.705994	-29.4006	↓	100043	101623	169680	103442	111665	80165.7	95967.8	101637	139032	112047	82177.8	94189.7	113356	120296	111293	59659.6	79056.6	162150	147394	105778	134190	111632	109941	71668	111965	67533	85549.2	87771.3	90233.9	124176	68444.8	82794	79763.4
509.3485@2.9	509.349	2.9	[M+H]+	LPC(0:0/17:0)	[M+H]+		MS/MS	87666.6	67853.3	214694	127178	3.17699e-05	1.09634	0.59237	-40.763	↓	142165	268473	650356	259036	233790	194575	185171	230735	197622	127546	176710	222233	217625	150943	175499	243418	202703	366461	266207	214565	198433	168883	183226	120682	175564	134564	217925	176150	214791	218174	202903	222292	159549
523.3649@3.25	523.365	3.25	[M+H]+	LPC(0:0/18:0)	[M+H]+	[M+CH3OO]-	MS/MS	555076	539643	1.8148e+06	1.09645e+06	1.69973e-05	1.30954	0.604171	-39.5829	↓	1.05391e+06	2.187e+06	3.53421e+06	2.55729e+06	2.42453e+06	1.26483e+06	1.51639e+06	2.61911e+06	1.71277e+06	1.52291e+06	1.15581e+06	2.05453e+06	1.46617e+06	1.97612e+06	1.61692e+06	1.80641e+06	1.72547e+06	2.61451e+06	2.23214e+06	2.19273e+06	1.13537e+06	2.39026e+06	1.95039e+06	1.19132e+06	1.52148e+06	836156	1.43335e+06	1.50425e+06	2.08598e+06	1.76268e+06	1.69467e+06	1.88979e+06	2.10196e+06
521.3491@2.57	521.349	2.57	[M+H]+	LPC(0:0/18:1)	[M+H]+	[M+CH3OO]-	MS/MS	639577	457927	2.51419e+06	1.94712e+06	0.000446494	0.996117	0.774451	-22.5549	↓	2.13524e+06	2.64844e+06	4.93607e+06	3.19045e+06	3.1928e+06	1.98179e+06	2.17196e+06	3.39443e+06	2.49447e+06	2.29504e+06	1.73116e+06	2.68368e+06	2.29302e+06	2.79372e+06	1.73e+06	2.01183e+06	2.28497e+06	3.0536e+06	3.22294e+06	2.32825e+06	2.40103e+06	2.97714e+06	2.19737e+06	1.58086e+06	1.83801e+06	1.72923e+06	2.07971e+06	2.39534e+06	2.69989e+06	2.50385e+06	2.06883e+06	3.2996e+06	2.17831e+06
519.3335@2.03	519.333	2.03	[M+H]+	LPC(0:0/18:2)	[M+H]+	[M+CH3OO]-	MS/MS	1.06952e+06	831985	3.19831e+06	2.11582e+06	0.000147064	1.10982	0.661543	-33.8457	↓	1.57037e+06	3.95648e+06	6.40055e+06	3.88482e+06	3.29954e+06	3.03856e+06	2.72329e+06	3.7294e+06	2.93961e+06	2.04373e+06	2.8469e+06	2.89501e+06	2.36109e+06	2.79991e+06	2.37272e+06	2.08134e+06	3.08007e+06	3.62263e+06	4.45106e+06	3.30314e+06	2.85609e+06	3.85342e+06	3.95443e+06	1.18076e+06	2.04229e+06	1.2751e+06	2.89235e+06	4.40478e+06	5.17067e+06	2.89647e+06	3.83594e+06	4.74203e+06	3.76002e+06
547.3623@2.8	547.362	2.8	[M+H]+	LPC(0:0/20:2)	[M+H]+		MS/MS	8822	6747.66	29100.7	21990.6	0.00273084	0.888341	0.755671	-24.4329	↓	17338.3	33617.6	54085.8	38829.5	33769.4	28861.2	23639.2	29527.9	28897.6	24976.8	20163.7	28826.4	31984.8	36541.5	24617.3	22166.1	28040.7	34611.7	41953.8	32572.2	44168.4	39352.9	21905.9	14382.6	18280	13644.9	20053	21947.3	36556	32860.8	24391	35669.9	32845.7
545.3486@2.32	545.349	2.32	[M+H]+	LPC(0:0/20:3)	[M+H]+		MS/MS	123380	81787.3	333563	211912	4.1328e-05	1.13022	0.635298	-36.4702	↓	235130	321603	765999	534786	348627	210995	256994	284750	371372	252571	233738	277305	279349	332253	200988	220496	258611	572071	450546	350022	349763	511486	427069	272368	300135	189931	240454	360620	346922	417391	202376	372454	340665
543.3327@1.99	543.333	1.99	[M+H]+	LPC(0:0/20:4)	[M+H]+	[M+CH3OO]-	MS/MS	311086	238264	963820	716383	0.00220732	0.876338	0.743275	-25.6725	↓	729711	942213	1.88217e+06	1.24167e+06	1.48921e+06	687018	700278	842798	804262	1.17387e+06	465526	1.0385e+06	1.10307e+06	995075	1.1161e+06	653312	748590	1.5096e+06	1.37926e+06	936752	1.21145e+06	1.09673e+06	829020	502758	621280	416905	700045	872668	991070	914715	914681	1.12821e+06	924034
571.3639@2.64	571.364	2.64	[M+H]+	LPC(0:0/22:4)	[M+H]+		MS/MS	8157.05	6303.37	25009.4	17933	0.00170877	0.953205	0.717051	-28.2949	↓	13588.7	24320.9	50693.8	27673.8	32015.8	17582.6	18216.6	20664.5	23321.3	26442.2	15286.7	25553.8	28957.3	27526.2	25225	25983.5	20620.2	46010.9	33031.8	20299	29654.7	33256.5	28573.3	16411.6	20420.9	13400.1	15316.3	17539.3	26597.9	29364.6	18029.5	23600.2	29802.8
527.3213@1.77	467.301	1.76	[M+CH3OO]-	LPC(14:0/0:0)	[M+H]+	[M+CH3OO]-	MS/MS	14717.8	12232.1	51492.4	24856.9	2.50447e-07	1.94228	0.48273	-51.727	↓	29815.4	42786	95435.8	47706.9	77584.8	48146.2	73241.9	43839.6	84536.1	49217.6	41747.8	33616.6	55798.4	45272.5	40468.6	53201.9	37946.2	76121.1	49840.4	45789.4	59189.7	44429.7	68742.2	36350.3	54753.8	42337.3	43716.1	45778.9	47499.3	62763.3	33883.8	48568.6	47312.4
481.3172@2.15	481.317	2.15	[M+H]+	LPC(15:0/0:0)	[M+H]+		MS/MS	117058	106132	338705	183817	6.92798e-06	1.3764	0.542705	-45.7295	↓	195503	406645	851098	373982	319847	323932	349190	328646	403841	188109	293912	347163	332910	203287	298852	339065	327871	569293	379784	335542	479286	350657	329013	229398	293258	215326	379784	287241	293156	409591	270420	363070	306229
496.3389@2.58	495.332	2.58	[M+1]+	LPC(16:0/0:0)	[M+H]+	[M+CH3OO]-	MS/MS	1.87083e+06	2.64757e+06	1.16828e+07	8.85987e+06	8.76326e-05	1.26298	0.758368	-24.1632	↓	8.53244e+06	1.20941e+07	1.62644e+07	1.33242e+07	1.3346e+07	1.05678e+07	1.08667e+07	1.36381e+07	1.46234e+07	1.17273e+07	1.03478e+07	1.20692e+07	1.16973e+07	1.2994e+07	1.17967e+07	1.21161e+07	1.1185e+07	1.45845e+07	1.27285e+07	1.16082e+07	1.32515e+07	1.28008e+07	1.31297e+07	9.48647e+06	1.14891e+07	6.09312e+06	9.61877e+06	9.97735e+06	1.18886e+07	1.05181e+07	1.1943e+07	1.06841e+07	1.08686e+07
493.317@1.94	493.317	1.94	[M+H]+	LPC(16:1/0:0)	[M+H]+	[M+CH3OO]-	MS/MS	280568	251101	860875	550838	0.000147064	1.15511	0.639858	-36.0142	↓	757614	900628	1.80878e+06	902625	997060	493504	714615	942333	1.21905e+06	816201	542043	695796	1.23199e+06	1.05653e+06	904603	592508	672694	1.42231e+06	1.23533e+06	797543	1.13845e+06	961442	861995	515706	806234	467267	759011	660461	780153	1.01632e+06	672774	689172	616627
509.3486@3.01	509.349	3.01	[M+H]+	LPC(17:0/0:0)	[M+H]+	[M+CH3OO]-	MS/MS	84286.8	107213	312592	222669	0.00016161	0.949163	0.712331	-28.7669	↓	237478	415124	680370	305420	344018	276686	238002	384402	268385	217991	274247	321775	292639	283174	309992	349878	331212	437815	386756	379999	283288	336846	257463	251928	270132	197751	310439	253010	314902	276782	279822	370723	295070
507.3328@2.34	507.333	2.34	[M+H]+	LPC(17:1/0:0)	[M+H]+		MS/MS	24185.7	23413.2	72950.4	45430	2.22047e-05	1.15344	0.622752	-37.7248	↓	98010.7	72072.8	181848	90432.7	87697.3	71456.1	63425.3	69701.6	84745.5	60050.3	47823.1	65949.1	77865.9	76126.9	54784.7	62175.1	61816.1	112343	95552.7	69653.4	75666.2	72466.2	68181.3	38827.4	63236	39459.9	60004.3	66522.7	75571.7	78229.3	61615.3	78846	51989.8
524.3763@3.44	523.369	3.44	[M+1]+	LPC(18:0/0:0)	[M+H]+	[M+CH3OO]-	MS/MS	1.6255e+06	1.91664e+06	5.8904e+06	3.82868e+06	0.000105336	1.17443	0.649986	-35.0014	↓	3.47196e+06	6.79742e+06	9.59438e+06	7.64919e+06	7.8435e+06	4.07638e+06	4.63166e+06	7.92241e+06	5.67562e+06	4.97209e+06	3.57372e+06	6.83806e+06	5.17476e+06	7.01445e+06	5.85027e+06	6.58484e+06	5.71029e+06	7.52604e+06	7.34261e+06	8.10174e+06	3.92055e+06	8.15868e+06	6.47607e+06	4.65643e+06	4.93149e+06	2.26742e+06	5.17652e+06	4.56071e+06	6.39329e+06	5.61951e+06	6.03315e+06	6.38526e+06	6.45418e+06
521.3495@2.76	521.35	2.76	[M+H]+	LPC(18:1/0:0)	[M+H]+	[M+CH3OO]-	MS/MS	4.23392e+06	3.35932e+06	1.48173e+07	1.10137e+07	0.000663623	0.978965	0.743302	-25.6698	↓	1.21012e+07	1.73274e+07	3.07316e+07	1.87438e+07	1.84947e+07	1.16828e+07	1.35115e+07	2.22478e+07	1.58331e+07	1.25861e+07	9.70855e+06	1.69361e+07	1.29077e+07	1.61541e+07	1.10454e+07	1.20767e+07	1.42572e+07	1.83387e+07	1.884e+07	1.34643e+07	1.35385e+07	1.73125e+07	1.14863e+07	7.79083e+06	1.0006e+07	1.00485e+07	1.21597e+07	1.27911e+07	1.61362e+07	1.4388e+07	1.24822e+07	1.9692e+07	1.23043e+07
520.341@2.2	519.334	2.2	[M+1]+	LPC(18:2/0:0)	[M+H]+	[M+CH3OO]-	MS/MS	2.07265e+06	1.96553e+06	7.66816e+06	5.25636e+06	0.000185682	1.18944	0.685479	-31.4521	↓	3.57263e+06	9.38668e+06	1.24267e+07	8.90165e+06	7.36893e+06	7.52673e+06	7.06376e+06	8.90654e+06	7.40239e+06	5.30513e+06	7.62925e+06	7.15728e+06	5.53352e+06	6.81555e+06	5.96427e+06	5.35951e+06	8.08959e+06	8.7738e+06	9.96764e+06	7.8563e+06	6.92344e+06	8.88435e+06	9.05996e+06	3.12644e+06	5.36814e+06	4.01456e+06	7.11515e+06	9.72083e+06	1.12461e+07	7.26919e+06	8.9007e+06	1.10285e+07	9.22851e+06
517.3169@1.8	517.317	1.8	[M+H]+	LPC(18:3/0:0)	[M+H]+		MS/MS	50581.1	36675.5	121648	70849.7	0.000133146	1.12435	0.582414	-41.7586	↓	94316.2	122674	322942	137505	126998	108089	172203	161188	118680	112398	70209.6	84974.4	95523	96573.3	58392	70067.4	64340.4	196248	106035	84188.1	71185.9	105696	139043	57525.2	136182	91382.8	134673	212938	155642	158310	148510	127318	108793
551.3958@4.21	551.396	4.21	[M+H]+	LPC(20:0/0:0)	[M+H]+		MS/MS	13594.4	10932.1	54986.7	28750.8	3.27634e-08	2.09401	0.522869	-47.7131	↓	34823.1	78053.8	86779.4	66692.5	63505.6	53527.4	55662.6	94157.8	60650.1	49103.2	40620	63908.6	46847.3	57766.7	43386.2	57743.3	50847.1	48470.4	54917.3	52203.7	40331.2	60271.2	47410	41698.5	45225.4	40144.5	45508.4	50630.2	71056.2	45986.3	60270.5	75689.1	56819.7
549.3797@3.55	549.38	3.55	[M+H]+	LPC(20:1/0:0)	[M+H]+		MS/MS	31693.2	43840	143019	114843	0.00663743	0.754222	0.802996	-19.7004	↓	150696	169542	223066	164452	188105	153498	108314	201091	153982	134404	109412	133678	146194	180368	141703	130844	130291	131028	164833	170440	135569	186638	102535	107283	93637.1	105272	117612	133295	157925	126886	130492	185409	122554
547.3637@2.99	547.364	2.99	[M+H]+	LPC(20:2/0:0)	[M+H]+	[M+CH3OO]-	MS/MS	39982.8	32897.2	135125	102061	0.00202786	0.89054	0.755306	-24.4694	↓	76576.3	146452	225880	166661	155454	144321	106670	122258	118510	111540	100615	123446	160536	185050	137478	107914	127411	151829	210508	146346	205290	193249	109518	74997.5	85512.6	62136.9	104932	105159	172502	150950	113323	165911	160006
545.3487@2.49	545.349	2.49	[M+H]+	LPC(20:3/0:0)	[M+H]+	[M+CH3OO]-	MS/MS	867212	578878	2.27216e+06	1.52349e+06	0.000215169	0.987891	0.670501	-32.9499	↓	1.66898e+06	2.28784e+06	5.21753e+06	3.85372e+06	2.26537e+06	1.44168e+06	1.86813e+06	1.80928e+06	2.40726e+06	1.59696e+06	1.52435e+06	1.83388e+06	1.92938e+06	2.34705e+06	1.42976e+06	1.41486e+06	1.90504e+06	4.03483e+06	2.91262e+06	2.4286e+06	2.40843e+06	3.66964e+06	2.70986e+06	1.82056e+06	1.99243e+06	1.26087e+06	1.70911e+06	2.30953e+06	2.34975e+06	3.06097e+06	1.30654e+06	2.60858e+06	2.37078e+06
543.3335@2.14	543.333	2.14	[M+H]+	LPC(20:4/0:0)	[M+H]+	[M+CH3OO]-	MS/MS	2.81939e+06	2.51519e+06	9.38491e+06	7.57727e+06	0.017788	0.671004	0.807389	-19.2611	↓	7.05495e+06	9.70322e+06	1.61308e+07	1.20915e+07	1.37304e+07	6.82339e+06	7.16353e+06	7.93822e+06	7.67588e+06	1.20602e+07	4.61877e+06	1.02278e+07	1.02141e+07	9.61495e+06	1.14406e+07	6.4331e+06	8.11323e+06	1.46582e+07	1.33615e+07	9.78493e+06	1.18246e+07	1.0755e+07	7.8694e+06	4.85887e+06	5.99216e+06	4.20024e+06	7.15918e+06	7.52566e+06	9.89032e+06	8.80768e+06	8.42061e+06	1.10625e+07	9.45679e+06
571.3642@2.8	571.364	2.8	[M+H]+	LPC(22:4/0:0)	[M+H]+		MS/MS	49927.5	33032.5	140456	105197	0.00220732	0.8099	0.748965	-25.1035	↓	88084.5	137706	316533	155563	164558	95143.3	107769	113171	126042	127252	80245	156689	149133	156313	129229	133291	118499	270514	206653	137962	165540	191614	136765	75570.8	109827	68234.1	95707.1	106154	150981	168147	99382.2	145258	160524
569.3489@2.55	569.349	2.55	[M+H]+	LPC(22:5/0:0)	[M+H]+		MS/MS	42503.4	25813	108313	74191.8	0.00122419	0.938978	0.684972	-31.5028	↓	64705	86865.7	223362	171609	126759	72143.3	66582.6	72575.8	112776	73585.5	70086	125464	113553	125390	90078.2	84007.3	80898	214641	166666	104967	143615	162867	86504.9	68709.6	91853.5	65222.5	61024.4	66178.9	126600	127849	63026.3	115051	157639
481.3539@3.01	481.354	3.01	[M+H]+	LPC(O-16:0)	[M+H]+		MS/MS	70941	69527.7	286174	162754	5.72932e-07	1.75457	0.568723	-43.1277	↓	128758	254503	470901	236726	309246	258153	253007	337268	244802	285852	172306	354599	353847	351844	396548	380963	320699	339704	364645	248700	235030	371941	292432	197874	259407	168145	264816	257708	341860	253186	317948	259972	267922
479.3378@2.94	479.338	2.94	[M+H]+	LPC(O-16:1)	[M+H]+	[M+CH3OO]-	MS/MS	74427.7	79771.3	259692	138907	1.53423e-06	1.57373	0.53489	-46.511	↓	140477	273722	491519	250573	351588	163147	203436	287736	160967	233207	165731	282294	306912	347283	355074	393314	230348	322763	346447	247676	238633	319011	225871	209632	211542	124566	222452	218026	288008	232854	256765	278617	257914
509.385@3.85	509.385	3.85	[M+H]+	LPC(O-18:0)	[M+H]+		MS/MS	67533.4	52700.3	156293	100195	0.00069224	0.909963	0.64107	-35.893	↓	83519.9	109118	195475	104673	163245	81557.4	106474	134349	153746	141405	66606.5	349044	229690	252055	223884	272444	131217	110687	204047	242003	145391	278824	140266	167378	100132	69306.1	230377	105583	132051	124344	201744	143034	117475
507.3692@3.17	507.369	3.17	[M+H]+	LPC(O-18:1)	[M+H]+		MS/MS	67908.6	87673.7	293160	240167	0.0361094	0.68862	0.819233	-18.0767	↓	261860	263092	460411	281408	320187	207671	241152	382050	260588	308099	202976	365776	378830	393596	391236	279676	305290	282543	394389	324324	248154	389762	244880	234030	206259	181846	339557	237575	269198	249335	242171	325930	229136
477.284@2.15	477.284	2.15	[M+H]-	LPE(0:0/18:2)		[M+H]-	MS/MS	16408.2	14772	41872.3	31621	0.0229985	0.651637	0.755177	-24.4823	↓	18898.7	40323.6	91119.8	49095.6	36881.1	43726.4	46256.2	43956.7	39171.9	24256.4	49885.3	29345.5	22509.2	26327.6	28191.2	28119.1	37709.1	56851.7	55035.5	43967.2	38127.5	48822.6	64195.3	18909.1	28535.2	19766.5	30896.8	69653.5	69370.3	29480.2	42929	49248.2	64323.3
453.284@2.71	453.284	2.71	[M+H]+	LPE(16:0/0:0)	[M+H]+	[M+H]-	MS/MS	22366.4	31940.3	93079.2	113209	0.0232833	0.749212	1.21626	21.6262	↑	75241.6	63314.9	148100	148435	99483.8	98714	113249	96413.5	124286	91898.1	86828.4	88464.1	87244.6	84607.5	94351.2	79365.6	76907.2	133128	85321.2	93833.6	140028	120665	96931.2	70878	75310.8	68341.4	72063.3	85841.1	89137.6	74176.5	85428.2	73398.9	88793
479.3016@2.87	479.302	2.87	[M+H]+	LPE(18:1/0:0)	[M+H]+		MS/MS	23474.6	15265.6	56033.6	41857.8	0.0295833	0.695436	0.747013	-25.2987	↓	41356.5	55240.5	93724.1	72100.4	50456.3	52774.3	58367.8	124092	70710.3	38116.1	48728.4	41307.6	32116.6	27970.3	24393.7	27102.7	39761.6	63410.8	57992.2	53490.7	40597.3	67421.8	56595.5	32298	41673.7	52112.3	39095.9	88796.3	69446.7	34473.5	42086	98702.5	68996.1
477.286@2.31	477.286	2.31	[M+H]+	LPE(18:2/0:0)	[M+H]+		MS/MS	29355.9	31789.7	71839.1	52868.8	0.0165151	0.623673	0.735934	-26.4066	↓	29280.9	87610.7	125445	68665.4	60462.6	62346.9	89151.3	75931.3	78344.5	43960.6	97454.3	42359.3	27687	34000.6	32877.4	53744.1	68759.1	92197	92508.3	74776.4	65111.7	88136.1	128782	40864.7	60488.5	30403.6	52626.5	119185	127996	46364.7	77829.5	77136.8	118817
503.2993@2.6	503.299	2.6	[M+H]-	LPE(20:3_0:0)		[M+H]-	MS/MS	10039.9	8448.61	26550.2	18068.1	0.000714048	0.902864	0.680527	-31.9473	↓	19907.7	19305.7	62665.5	36190.8	27392	15762.2	23794.3	28603.5	37967	21858.9	19134.6	17706.4	18073.7	23452.9	19067.9	21627.1	22210.4	47465.5	39296.5	31811.8	30091.6	35320	32887.8	23268	29581.2	12894.2	18428.5	25482	31974.1	29231.7	18139.9	18101.5	31152.6
525.2853@2.19	525.285	2.19	[M+H]-	LPE(22:6/0:0)		[M+H]-	MS/MS	46214.9	87726.1	178675	224986	0.0298332	0.689931	1.25919	25.9192	↑	144203	120941	293777	247906	184529	208100	189670	211112	178227	160987	140214	168577	217718	189215	182631	126652	168466	185865	262510	240918	198699	200830	211418	165245	113687	65136.3	151472	199148	175318	129662	224759	168186	184426
465.3191@3.92	465.319	3.92	[M+H]-	LPE(O-18:1)		[M+H]-	MS/MS	22536.6	20668.6	74867.9	50657.4	0.000302849	1.11261	0.676624	-32.3376	↓	37647.5	64325	103714	87545	91803.4	51468.9	53624.5	89429.8	98049.3	65629	45808.9	122671	87684.1	112474	130155	58975.1	67221.3	65868.2	67596.2	89102.9	54250	82133.2	71454.4	59991.1	57300.4	50219.5	70152.7	87251	92952.9	91649.8	94807	66047.8	65783.3
600.3254@2.58	600.325	2.58	[M+H]-	LPI(0:0/18:0)		[M+H]-	MS/MS	15401	12908.6	56987.6	49289.2	0.0426524	0.534926	0.864911	-13.5089	↓	34215.7	46938	77510.3	67928.4	72847.1	42569	52324.3	68254.5	63703.3	57554.2	37429.6	71084	59225.5	74022.2	62502.1	28915.2	54737.2	79414.8	70360.3	64697.4	70463.9	72259.4	48156	34143.6	34789.8	33648.1	52326.6	49907.4	73927.3	55610.1	61024.6	62607.2	76854.8
598.3097@2.11	598.31	2.11	[M+H]-	LPI(18:1/0:0)		[M+H]-	MS/MS	23444.5	14434.6	76092.6	62468.8	0.0154853	0.677659	0.820958	-17.9042	↓	46191	91538.8	112059	111836	83221.6	75751.9	66010.1	101980	97282.4	66315.5	64220	72505.8	80824.1	74654.4	57120.3	42525.3	59589.7	79107.4	91322.1	65262.3	81045.5	70039.6	82806.1	37808	36503.9	60366.4	59670.3	119072	110344	76553.7	54854.8	120590	75604.7
596.2943@1.64	596.294	1.64	[M+H]-	LPI(18:2/0:0)		[M+H]-	MS/MS	25074.3	26471.2	78303.9	96883.4	0.0122494	0.72353	1.23727	23.7275	↑	45497.2	84061.3	78616.5	79920.5	65000.6	94418.8	60493.9	72315.8	90770.4	52083.2	85948.1	48556.7	86093	87668.6	78877.8	48833.8	68365.6	73111.5	110839	102395	97391.7	96779.6	142099	54680.5	56424	30041.2	61637.6	117820	123379	66078.1	76451.9	88062.9	99742.9
705.5308@7.19	705.531	7.19	[M+H]+	PC(14:0/16:0)	[M+H]+		MS/MS	779906	342967	2.00658e+06	1.16415e+06	1.43217e-05	1.33344	0.580166	-41.9834	↓	1.0166e+06	1.96705e+06	3.78479e+06	1.52018e+06	4.03903e+06	1.52779e+06	2.44564e+06	1.21631e+06	3.03163e+06	1.83652e+06	835871	1.80574e+06	3.36172e+06	2.33297e+06	1.43209e+06	2.32918e+06	963838	2.58666e+06	1.77746e+06	1.42512e+06	3.17848e+06	1.9823e+06	2.52528e+06	1.65827e+06	1.83876e+06	811451	2.09633e+06	1.64329e+06	1.69306e+06	2.88784e+06	1.35986e+06	1.77906e+06	2.15237e+06
729.5312@6.42	729.531	6.42	[M+H]+	PC(14:0/18:2)	[M+H]+	[M+CH3OO]-	MS/MS	513592	411721	1.87417e+06	1.03993e+06	3.05488e-07	1.76424	0.554873	-44.5127	↓	1.16963e+06	1.60035e+06	2.92014e+06	1.50635e+06	2.34872e+06	2.5006e+06	2.06191e+06	1.29988e+06	2.633e+06	1.32235e+06	1.28544e+06	1.33043e+06	1.83424e+06	2.05406e+06	1.44775e+06	2.35718e+06	1.25335e+06	1.82734e+06	2.23438e+06	1.78639e+06	2.78699e+06	1.90773e+06	2.49383e+06	1.49534e+06	1.7764e+06	1.26399e+06	1.94116e+06	1.84863e+06	2.11792e+06	3.09147e+06	1.60083e+06	1.79286e+06	1.82091e+06
753.531@6.27	753.531	6.27	[M+H]+	PC(14:0/20:4)	[M+H]+		MS1	158844	99687.8	534909	252644	4.25127e-08	2.06343	0.472311	-52.7689	↓	424539	375196	852299	465581	955856	564241	618767	382957	663417	500092	285096	374779	676708	731259	447522	602677	303913	648780	601138	458022	771907	466580	598700	444466	491107	381750	421099	496836	477287	778862	419919	537453	461707
745.561@8.29	745.561	8.29	[M+H]+	PC(15:0/18:1)	[M+H]+	[M+CH3OO]-	MS/MS	581098	440438	2.1151e+06	1.58957e+06	0.000293052	0.999549	0.751535	-24.8465	↓	2.08447e+06	2.00053e+06	4.34914e+06	2.18473e+06	2.53825e+06	1.96219e+06	1.87116e+06	1.86658e+06	2.49619e+06	1.42146e+06	1.27536e+06	2.47361e+06	2.3435e+06	2.19294e+06	1.85434e+06	2.33298e+06	1.30515e+06	2.81945e+06	2.36961e+06	1.86963e+06	3.21395e+06	2.35973e+06	1.83477e+06	1.72995e+06	1.94793e+06	1.58732e+06	2.35458e+06	1.83044e+06	1.61301e+06	2.99429e+06	1.66692e+06	1.95116e+06	1.55544e+06
743.5473@7.1	743.547	7.1	[M+H]+	PC(15:0/18:2)	[M+H]+	[M+CH3OO]-	MS/MS	708841	558776	2.6712e+06	1.77088e+06	9.74684e-06	1.38696	0.662952	-33.7048	↓	1.45528e+06	3.03828e+06	4.54192e+06	2.50763e+06	2.3776e+06	3.64571e+06	2.05272e+06	2.32805e+06	2.90016e+06	1.35887e+06	1.97771e+06	2.78537e+06	2.37314e+06	2.06555e+06	1.89696e+06	3.01998e+06	2.41753e+06	2.87007e+06	3.12876e+06	2.76197e+06	4.21066e+06	3.08258e+06	2.73685e+06	2.17987e+06	2.33958e+06	1.48076e+06	3.86167e+06	3.10452e+06	2.84527e+06	3.43453e+06	2.79039e+06	3.02728e+06	2.67813e+06
773.5931@10.13	773.593	10.13	[M+H]+	PC(15:0/20:1)	[M+H]+		MS/MS	233316	154477	799605	593217	0.000147064	1.01428	0.741887	-25.8113	↓	735487	757174	1.79765e+06	890395	1.02244e+06	695964	668782	733530	847442	551043	506784	1.00791e+06	966131	679531	687515	966230	607015	1.15654e+06	944345	650791	908181	641686	669227	605612	679041	654348	837967	724256	644502	1.03602e+06	681210	818419	515885
767.5461@6.92	767.546	6.92	[M+H]+	PC(15:0/20:4)	[M+H]+		MS/MS	212039	121001	841381	435216	2.14581e-08	2.2692	0.517263	-48.2737	↓	587980	923633	1.53843e+06	768145	980681	1.16074e+06	739612	939693	695902	511957	513158	806646	883533	844425	737407	779969	707404	1.10172e+06	1.01185e+06	777001	1.18314e+06	804169	757360	583977	662766	486498	841185	940757	969942	901927	901547	1.08981e+06	869327
759.5719@7.88 (S)	757.562	7.88	[M+2]+	PC(16:0/18:2)	[M+H]+	[M+CH3OO]-	MS/MS	2.92639e+06	3.42862e+06	2.08989e+07	1.8705e+07	0.0154853	0.696434	0.895021	-10.4979	↓	1.49406e+07	2.14856e+07	2.53882e+07	2.13003e+07	2.2177e+07	2.39881e+07	1.90344e+07	2.22124e+07	2.40576e+07	1.57121e+07	1.89807e+07	2.25826e+07	1.87443e+07	1.90711e+07	2.10588e+07	2.15954e+07	1.85228e+07	2.24249e+07	2.42805e+07	2.27733e+07	2.58638e+07	2.10156e+07	2.25836e+07	1.75608e+07	2.05773e+07	1.28388e+07	2.13857e+07	2.22228e+07	2.44436e+07	2.02997e+07	2.38083e+07	2.00964e+07	2.23169e+07
755.547@6.89	755.547	6.89	[M+H]+	PC(16:0/18:3)	[M+H]+		MS/MS	687525	485481	2.07122e+06	1.418e+06	0.000412802	1.07147	0.68462	-31.538	↓	1.54736e+06	1.76846e+06	4.16635e+06	2.15358e+06	2.13983e+06	3.35522e+06	1.82743e+06	2.49125e+06	2.28096e+06	1.31208e+06	1.27702e+06	1.83157e+06	2.42294e+06	3.04069e+06	1.40869e+06	1.69877e+06	1.02747e+06	1.97183e+06	1.8783e+06	1.67201e+06	1.89464e+06	1.81279e+06	1.74469e+06	1.43748e+06	2.67866e+06	1.50232e+06	2.8374e+06	3.30137e+06	2.27394e+06	2.76744e+06	2.88152e+06	1.72e+06	1.38929e+06
783.5792@8.42	783.579	8.42	[M+H]+	PC(16:0/20:3)	[M+H]+	[M+CH3OO]-	MS/MS	1.52559e+07	1.18955e+07	6.53684e+07	3.89279e+07	2.06461e-07	1.89903	0.595516	-40.4484	↓	5.96852e+07	5.90007e+07	9.8308e+07	8.3032e+07	8.01886e+07	5.76678e+07	4.64785e+07	5.99748e+07	7.99665e+07	4.39968e+07	4.1837e+07	6.04753e+07	6.03513e+07	7.94967e+07	4.77546e+07	7.111e+07	4.99047e+07	8.97965e+07	7.45133e+07	6.35665e+07	7.98331e+07	8.64872e+07	7.08506e+07	7.41779e+07	8.33489e+07	3.73905e+07	5.7093e+07	6.70154e+07	5.63926e+07	8.2013e+07	5.13344e+07	6.03893e+07	5.89675e+07
841.5792@7.69	781.559	7.69	[M+CH3OO]-	PC(16:0/20:4)		[M+CH3OO]-	MS/MS	1.82562e+06	1.42923e+06	7.73469e+06	6.32733e+06	0.00377591	0.843626	0.818046	-18.1954	↓	7.37321e+06	6.41741e+06	9.80896e+06	8.11727e+06	1.24032e+07	6.90091e+06	5.77036e+06	6.4889e+06	7.87142e+06	8.5269e+06	5.01828e+06	8.95215e+06	9.22014e+06	7.55319e+06	1.0392e+07	7.915e+06	5.1894e+06	1.05481e+07	9.81274e+06	8.20993e+06	1.16128e+07	7.42067e+06	6.39314e+06	7.30089e+06	7.21555e+06	4.42011e+06	5.62622e+06	6.55964e+06	6.42706e+06	6.73686e+06	8.14001e+06	6.78625e+06	6.76268e+06
761.5944@11.36	761.594	11.36	[M+H]+	PC(16:0/18:0)	[M+H]+	[M+CH3OO]-	MS/MS	667590	769600	1.92658e+06	1.67496e+06	0.0429495	0.352974	0.869396	-13.0604	↓	457401	2.2868e+06	2.58e+06	1.88393e+06	2.94089e+06	961649	809643	2.23118e+06	3.10416e+06	1.41158e+06	807721	2.67553e+06	2.38466e+06	3.46841e+06	2.97512e+06	2.10657e+06	1.99518e+06	2.11606e+06	1.98822e+06	2.05754e+06	1.3487e+06	1.93384e+06	1.63853e+06	2.02161e+06	1.34906e+06	930765	1.69083e+06	1.95758e+06	1.83293e+06	2.23931e+06	2.24689e+06	1.74113e+06	1.98909e+06
809.5941@9.08	809.594	9.08	[M+H]+	PC(16:0_22:4)	[M+H]+		MS/MS	1.42673e+06	942465	4.6671e+06	2.83313e+06	3.05569e-06	1.47473	0.607043	-39.2957	↓	2.97984e+06	3.89008e+06	7.9531e+06	4.76758e+06	7.26602e+06	3.34266e+06	2.99413e+06	3.58065e+06	4.77414e+06	3.79914e+06	2.38257e+06	4.93714e+06	5.66724e+06	6.48255e+06	4.96972e+06	6.71957e+06	3.32434e+06	7.88081e+06	5.22236e+06	3.95047e+06	5.42021e+06	5.35788e+06	4.24313e+06	4.14638e+06	5.30599e+06	2.75051e+06	2.99801e+06	3.94875e+06	4.2362e+06	6.64539e+06	3.78462e+06	3.91911e+06	4.33318e+06
755.5473@6.61	755.547	6.61	[M+H]+	PC(16:1/18:2)	[M+H]+	[M+CH3OO]-	MS/MS	778388	776421	3.41826e+06	2.24369e+06	1.97301e-06	1.51061	0.656383	-34.3617	↓	2.74775e+06	3.44861e+06	4.8073e+06	3.26164e+06	3.69713e+06	4.50347e+06	2.32183e+06	2.76364e+06	3.88569e+06	2.31474e+06	2.3078e+06	2.82163e+06	3.27769e+06	4.76878e+06	3.82928e+06	3.03594e+06	2.87873e+06	3.92946e+06	5.05038e+06	3.71919e+06	4.90433e+06	3.69043e+06	3.24334e+06	2.54721e+06	3.06014e+06	2.27859e+06	3.38972e+06	4.07797e+06	3.92226e+06	4.2543e+06	3.26182e+06	3.1511e+06	2.7973e+06
779.5473@6.46	779.547	6.46	[M+H]+	PC(16:1_20:4)	[M+H]+		MS/MS	248682	178350	935650	538262	1.61202e-07	1.79445	0.575282	-42.4718	↓	904769	816600	1.45571e+06	920491	1.35182e+06	880706	678082	740111	976008	808358	512787	860470	1.21817e+06	1.32428e+06	1.23427e+06	787741	578846	1.3737e+06	1.28355e+06	870030	1.26728e+06	884248	784089	732598	814023	663433	772426	878837	781073	1.21658e+06	762583	889805	742891
771.5788@8.84	771.579	8.84	[M+H]+	PC(17:0/18:2)	[M+H]+	[M+CH3OO]-	MS/MS	884479	872149	4.25259e+06	3.05215e+06	1.69973e-05	1.3653	0.717717	-28.2283	↓	3.20266e+06	5.57263e+06	6.76839e+06	4.37341e+06	5.08467e+06	4.68634e+06	2.77607e+06	4.57166e+06	3.61234e+06	2.56075e+06	2.937e+06	4.55273e+06	3.3176e+06	4.45795e+06	4.15179e+06	4.84035e+06	3.8138e+06	4.74475e+06	4.99278e+06	4.39228e+06	4.22258e+06	4.61436e+06	3.48126e+06	3.35281e+06	3.81212e+06	2.77256e+06	4.64926e+06	4.46412e+06	4.99046e+06	4.50701e+06	5.32069e+06	5.28731e+06	4.51905e+06
795.5781@8.58	795.578	8.58	[M+H]+	PC(17:0/20:4)	[M+H]+	[M+CH3OO]-	MS/MS	394055	262612	1.56435e+06	1.07351e+06	7.36501e-06	1.42595	0.686232	-31.3768	↓	1.66812e+06	1.5587e+06	2.51935e+06	1.72917e+06	2.36169e+06	1.38203e+06	935849	1.33325e+06	1.27297e+06	1.23797e+06	841124	1.64773e+06	1.62919e+06	1.5341e+06	2.09659e+06	1.7447e+06	1.09167e+06	2.34416e+06	1.97847e+06	1.57397e+06	1.94551e+06	1.54045e+06	1.10699e+06	1.4519e+06	1.41046e+06	1.05525e+06	1.23448e+06	1.38932e+06	1.28218e+06	1.4767e+06	1.66287e+06	1.83113e+06	1.36575e+06
791.5468@6.65	791.547	6.65	[M+H]+	PC(17:0/20:6)	[M+H]+		MS1	74635.6	94920.2	275724	205517	0.00016161	0.836957	0.745373	-25.4627	↓	246325	268303	436099	346673	239325	468995	230299	362886	301471	195859	225714	313155	462491	310714	292659	231569	181320	223030	264581	307642	298402	231066	235004	269828	179255	256100	370668	243390	154831	222662	285416	316558	186603
773.5933@10.56	773.593	10.56	[M+H]+	PC(17:0_18:1)	[M+H]+	[M+CH3OO]-	MS/MS	291635	276873	1.43698e+06	1.21612e+06	0.00750655	0.773752	0.846304	-15.3696	↓	1.39048e+06	1.48438e+06	2.51098e+06	1.62503e+06	1.78747e+06	1.22773e+06	1.09015e+06	1.60817e+06	1.46128e+06	1.11965e+06	959941	1.76935e+06	1.49438e+06	1.70542e+06	1.21453e+06	1.60816e+06	1.00361e+06	1.86882e+06	1.61499e+06	1.35011e+06	1.57605e+06	1.4981e+06	1.16293e+06	1.32334e+06	1.34321e+06	1.19704e+06	1.36093e+06	1.28175e+06	1.25057e+06	1.67776e+06	1.29543e+06	1.5374e+06	1.09476e+06
755.5472@7.09	755.547	7.09	[M+H]+	PC(18:0/16:3)	[M+H]+		MS1	616889	653700	2.15042e+06	1.33308e+06	1.79046e-05	1.29153	0.619919	-38.0081	↓	2.31973e+06	1.85405e+06	3.51581e+06	1.98529e+06	2.99446e+06	1.82869e+06	2.94329e+06	2.10291e+06	2.54962e+06	2.02236e+06	1.01099e+06	2.03203e+06	1.56229e+06	2.23547e+06	1.33806e+06	2.40535e+06	1.07201e+06	3.68839e+06	2.26729e+06	1.56595e+06	1.99155e+06	2.39429e+06	3.03163e+06	1.67888e+06	2.09565e+06	1.24977e+06	1.85927e+06	2.05122e+06	2.35825e+06	2.90623e+06	2.11354e+06	1.74897e+06	2.18298e+06
787.6109@11.49	787.611	11.49	[M+H]+	PC(18:0/18:1)	[M+H]+	[M+CH3OO]-	MS/MS	8.52013e+06	7.23008e+06	3.78689e+07	2.81258e+07	5.58319e-05	1.21852	0.742717	-25.7283	↓	2.73074e+07	4.12584e+07	5.30406e+07	4.71752e+07	5.31815e+07	3.07112e+07	3.34137e+07	5.10298e+07	4.34892e+07	3.11291e+07	1.66337e+07	5.14032e+07	3.60559e+07	4.86654e+07	3.08297e+07	3.67889e+07	3.01317e+07	4.52573e+07	4.05097e+07	3.10059e+07	2.91609e+07	4.66329e+07	3.38136e+07	3.29206e+07	3.49344e+07	2.55296e+07	3.21557e+07	3.75381e+07	3.60507e+07	4.76214e+07	3.51177e+07	4.26337e+07	3.47558e+07
786.6088@9.99 (S)	785.593	10.01	[M+1]+	PC(18:0/18:2)	[M+H]+	[M+CH3OO]-	MS/MS	2.4091e+06	1.87524e+06	1.29464e+07	9.33934e+06	3.87978e-07	1.64148	0.721383	-27.8617	↓	8.09146e+06	1.49584e+07	1.62661e+07	1.49838e+07	1.57099e+07	1.29582e+07	1.11287e+07	1.58484e+07	1.29369e+07	8.75501e+06	9.83241e+06	1.45344e+07	9.80202e+06	1.26865e+07	1.08104e+07	1.30861e+07	1.17775e+07	1.49386e+07	1.41127e+07	1.45519e+07	1.04942e+07	1.40156e+07	1.32891e+07	1.03701e+07	1.24994e+07	8.07295e+06	1.26569e+07	1.43332e+07	1.63906e+07	1.51235e+07	1.38149e+07	1.43888e+07	1.68973e+07
811.6106@10.77	811.611	10.77	[M+H]+	PC(18:0/20:3)	[M+H]+	[M+CH3OO]-	MS/MS	8.34515e+06	5.44536e+06	2.42607e+07	1.32605e+07	1.30027e-06	1.51677	0.546585	-45.3415	↓	1.87378e+07	2.36352e+07	3.85916e+07	3.61455e+07	2.91623e+07	1.42537e+07	1.69272e+07	2.12789e+07	2.31748e+07	1.73265e+07	1.31144e+07	1.97672e+07	1.80847e+07	2.98047e+07	1.65358e+07	2.60671e+07	1.75791e+07	4.29947e+07	2.35704e+07	2.43602e+07	1.63187e+07	3.59623e+07	2.5513e+07	3.03836e+07	3.50504e+07	1.54588e+07	1.63686e+07	2.34039e+07	2.06759e+07	4.06868e+07	1.65017e+07	2.64779e+07	2.77098e+07
895.6212@10	835.609	9.93	[M+CH3OO]-	PC(18:0/22:5)		[M+CH3OO]-	MS/MS	248247	213128	1.78056e+06	1.37189e+06	1.39078e-07	1.74704	0.77048	-22.952	↓	1.2693e+06	1.98436e+06	2.18506e+06	2.01351e+06	2.07877e+06	1.69399e+06	1.58762e+06	2.08354e+06	1.80251e+06	1.30568e+06	1.36706e+06	1.96928e+06	1.68325e+06	1.79557e+06	1.60143e+06	1.84383e+06	1.63654e+06	2.05507e+06	1.85129e+06	1.99857e+06	1.53521e+06	1.76964e+06	1.82914e+06	1.59711e+06	1.70289e+06	1.2225e+06	1.75508e+06	1.876e+06	2.02684e+06	2.01537e+06	1.77436e+06	2.02719e+06	2.06801e+06
813.6288@11.61	813.629	11.61	[M+H]+	PC(18:0_20:2)	[M+H]+	[M+CH3OO]-	MS/MS	734467	526763	3.39036e+06	2.38148e+06	2.81376e-06	1.5425	0.702427	-29.7573	↓	2.47852e+06	3.55507e+06	4.20538e+06	3.94322e+06	4.7237e+06	3.31416e+06	2.45883e+06	3.79428e+06	3.24319e+06	2.82515e+06	1.82486e+06	3.67256e+06	3.90469e+06	5.5167e+06	3.41645e+06	3.56412e+06	2.74666e+06	3.72344e+06	3.50477e+06	3.24348e+06	3.45098e+06	3.90535e+06	2.62446e+06	3.14341e+06	3.05014e+06	2.25478e+06	2.4891e+06	3.19092e+06	3.42607e+06	4.59614e+06	3.13386e+06	3.86508e+06	3.75346e+06
811.6094@11.29	811.609	11.29	[M+H]+	PC(18:0_20:3)	[M+H]+	[M+CH3OO]-	MS/MS	1.06484e+06	537540	3.71157e+06	2.08663e+06	8.22488e-08	1.84729	0.562197	-43.7803	↓	2.25232e+06	3.94541e+06	5.97771e+06	3.58319e+06	6.54033e+06	2.35474e+06	2.53155e+06	3.95636e+06	3.29181e+06	3.30958e+06	1.72554e+06	5.38815e+06	3.91877e+06	5.11825e+06	4.6432e+06	4.91439e+06	3.18868e+06	5.34785e+06	3.4533e+06	2.73521e+06	3.08824e+06	3.83861e+06	3.11531e+06	3.32075e+06	3.41764e+06	2.3639e+06	2.99049e+06	3.31728e+06	2.77533e+06	4.28176e+06	4.10216e+06	4.40644e+06	3.42564e+06
809.5949@9.69	809.595	9.69	[M+H]+	PC(18:0_20:4)	[M+H]+	[M+CH3OO]-	MS/MS	1.71238e+07	1.54516e+07	6.99184e+07	5.26881e+07	0.000427584	1.04859	0.753565	-24.6435	↓	6.62304e+07	6.8649e+07	8.77482e+07	8.76977e+07	6.32538e+07	5.35934e+07	4.74828e+07	6.65324e+07	6.26334e+07	8.22929e+07	2.93603e+07	8.49467e+07	7.21667e+07	7.87519e+07	9.27822e+07	4.87454e+07	5.21367e+07	1.00511e+08	8.67768e+07	7.6363e+07	6.95082e+07	8.45417e+07	6.49363e+07	7.39139e+07	7.12646e+07	4.04217e+07	2.43524e+07	6.71993e+07	6.66953e+07	7.20857e+07	7.66313e+07	7.92575e+07	7.71889e+07
807.5794@8.39	807.579	8.39	[M+H]+	PC(18:0_20:5)	[M+H]+		MS/MS	4.77157e+06	3.5575e+06	1.00973e+07	6.43092e+06	5.07115e-05	0.85338	0.636898	-36.3102	↓	8.25371e+06	7.01462e+06	1.33954e+07	1.35405e+07	1.30963e+07	1.26783e+07	7.32034e+06	1.3151e+07	9.46304e+06	7.57419e+06	4.16109e+06	8.85358e+06	1.65485e+07	3.24673e+07	1.21254e+07	8.90159e+06	4.44381e+06	1.2505e+07	8.30817e+06	1.36559e+07	8.58363e+06	9.23349e+06	8.57955e+06	7.93644e+06	7.97574e+06	5.76921e+06	8.10683e+06	1.00076e+07	6.01933e+06	8.31304e+06	1.18938e+07	1.11201e+07	6.80328e+06
837.6252@11.38	837.625	11.38	[M+H]+	PC(18:0/22:4)	[M+H]+	[M+CH3OO]-	MS/MS	687156	412029	1.83009e+06	1.09479e+06	3.97777e-05	1.25498	0.598217	-40.1783	↓	726027	1.40379e+06	2.69999e+06	1.9168e+06	3.02053e+06	931585	912703	1.16332e+06	1.72731e+06	1.56045e+06	800822	2.12791e+06	2.06875e+06	2.96672e+06	2.2396e+06	2.84978e+06	1.43734e+06	3.46998e+06	2.28717e+06	1.52232e+06	1.5632e+06	2.24198e+06	1.88804e+06	1.86705e+06	2.28685e+06	937012	930938	1.41553e+06	1.48002e+06	2.41949e+06	1.55816e+06	1.48593e+06	2.29519e+06
847.6268@11.5	787.609	11.5	[M+CH3OO]-	PC(18:1/18:0)		[M+CH3OO]-	MS/MS	635921	522894	2.7477e+06	2.14294e+06	0.000614345	1.02433	0.779904	-22.0096	↓	2.02514e+06	3.14428e+06	4.22205e+06	3.4316e+06	3.94601e+06	2.33624e+06	2.63009e+06	3.91027e+06	3.01998e+06	2.26288e+06	1.56775e+06	3.89698e+06	2.46549e+06	3.15875e+06	2.17873e+06	2.57293e+06	2.17917e+06	3.44257e+06	2.91694e+06	2.74774e+06	2.05506e+06	3.1564e+06	2.28895e+06	2.28144e+06	2.45257e+06	2.08944e+06	2.22591e+06	2.68371e+06	2.62733e+06	3.35687e+06	2.30712e+06	2.924e+06	2.49246e+06
785.595@9.63	785.595	9.63	[M+H]+	PC(18:1/18:1)	[M+H]+	[M+CH3OO]-	MS/MS	8.17566e+06	5.45639e+06	2.40423e+07	1.80296e+07	0.00283739	0.841614	0.749909	-25.0091	↓	2.87824e+07	2.50427e+07	4.64828e+07	2.98363e+07	3.55343e+07	2.56377e+07	1.54182e+07	4.79266e+07	2.58733e+07	1.74855e+07	1.21325e+07	3.03774e+07	1.90558e+07	3.27457e+07	1.78975e+07	2.30539e+07	1.21243e+07	2.14891e+07	2.8217e+07	1.83998e+07	2.24942e+07	2.94084e+07	1.21596e+07	1.83808e+07	1.85307e+07	2.30707e+07	1.92429e+07	2.17525e+07	2.03161e+07	2.30781e+07	1.89166e+07	3.08773e+07	1.65071e+07
843.593@8.14	783.573	8.14	[M+CH3OO]-	PC(18:1/18:2)		[M+CH3OO]-	MS/MS	812461	523810	3.71773e+06	2.39011e+06	3.57423e-08	1.8857	0.642893	-35.7107	↓	2.97884e+06	4.20619e+06	5.52869e+06	3.91362e+06	4.64589e+06	5.08866e+06	3.25367e+06	5.91837e+06	3.59599e+06	2.46814e+06	3.17881e+06	4.02697e+06	2.69624e+06	3.60651e+06	2.96757e+06	3.53317e+06	3.81532e+06	3.57338e+06	4.62799e+06	3.75499e+06	3.08658e+06	3.71065e+06	2.82173e+06	2.49297e+06	3.08396e+06	3.02627e+06	3.67274e+06	4.19574e+06	4.71635e+06	3.35324e+06	3.62093e+06	4.59516e+06	3.84667e+06
782.5774@7.67	781.57	7.67	[M+1]+	PC(18:1/18:3)	[M+H]+		MS/MS	5.97375e+06	6.90413e+06	3.4225e+07	3.02676e+07	0.0124291	0.619621	0.88437	-11.563	↓	3.48828e+07	2.9331e+07	3.9146e+07	3.49088e+07	4.65154e+07	3.1994e+07	2.62153e+07	3.10367e+07	3.56669e+07	3.88907e+07	1.90075e+07	3.77428e+07	3.85302e+07	3.80687e+07	4.12739e+07	3.58145e+07	2.56095e+07	4.09119e+07	4.06915e+07	3.50876e+07	4.28589e+07	3.56217e+07	3.1546e+07	3.32298e+07	3.40762e+07	1.96419e+07	2.76178e+07	3.06996e+07	2.93324e+07	3.19794e+07	3.67346e+07	3.25878e+07	3.12094e+07
807.5792@7.86	807.579	7.86	[M+H]+	PC(18:1/20:4)	[M+H]+	[M+CH3OO]-	MS/MS	3.40127e+06	3.21462e+06	1.62506e+07	1.13936e+07	9.74684e-06	1.46163	0.701119	-29.8881	↓	2.14111e+07	1.58739e+07	2.44454e+07	1.7531e+07	2.27327e+07	1.46539e+07	1.27377e+07	1.76521e+07	1.42681e+07	1.62029e+07	9.97681e+06	1.86487e+07	2.3064e+07	1.75307e+07	1.80698e+07	1.80079e+07	1.30606e+07	2.00702e+07	1.74461e+07	1.37244e+07	1.34178e+07	1.50087e+07	1.20517e+07	1.46761e+07	1.37162e+07	1.39071e+07	1.43904e+07	1.33631e+07	1.24213e+07	1.58248e+07	1.39412e+07	1.99732e+07	1.18275e+07
833.5938@8.08	833.594	8.08	[M+H]+	PC(18:1/22:5)	[M+H]+		MS1	90957.3	94871.9	459615	344615	5.07115e-05	1.24129	0.74979	-25.021	↓	545475	500384	745232	485191	559830	524371	360670	562981	433532	369483	339086	470918	605003	562699	470136	520561	391892	453830	448712	443617	329688	464352	340983	369997	396762	360011	467972	415207	474248	447243	403444	619188	347006
781.5633@7.4	781.563	7.4	[M+H]+	PC(18:3_18:1)	[M+H]+		MS1	1.02485e+06	800561	2.95451e+06	1.49754e+06	5.28358e-07	1.55685	0.506864	-49.3136	↓	2.50637e+06	2.22079e+06	5.28434e+06	3.11239e+06	3.89855e+06	3.4295e+06	3.07154e+06	2.85948e+06	3.09728e+06	2.16176e+06	1.36896e+06	2.26719e+06	3.68592e+06	6.26828e+06	3.08334e+06	2.77079e+06	1.71349e+06	3.81148e+06	2.57892e+06	2.54382e+06	2.35975e+06	2.78341e+06	2.59433e+06	2.06341e+06	3.65215e+06	1.82484e+06	2.7732e+06	3.95178e+06	2.70858e+06	5.1908e+06	2.58222e+06	2.81459e+06	1.85885e+06
809.5936@8.69	809.594	8.69	[M+H]+	PC(18:1_20:3)	[M+H]+	[M+CH3OO]-	MS/MS	1.90521e+06	1.3615e+06	7.34094e+06	3.80155e+06	4.25127e-08	2.08822	0.517856	-48.2144	↓	8.39287e+06	7.25456e+06	1.34362e+07	8.81266e+06	9.62141e+06	6.14041e+06	4.96535e+06	8.4365e+06	6.57401e+06	4.98845e+06	4.36186e+06	7.08348e+06	6.55339e+06	9.96085e+06	7.289e+06	8.67236e+06	5.39495e+06	9.09918e+06	8.91076e+06	6.1662e+06	6.88548e+06	9.35631e+06	5.36635e+06	6.69348e+06	7.45205e+06	5.16909e+06	5.7826e+06	6.84206e+06	6.92167e+06	9.38459e+06	5.29697e+06	9.70334e+06	6.36495e+06
831.5782@7.55	831.578	7.55	[M+H]+	PC(18:1_22:6)	[M+H]+	[M+CH3OO]-	MS/MS	1.15446e+06	994924	4.19888e+06	3.15211e+06	0.000321267	0.960937	0.750702	-24.9298	↓	5.57163e+06	4.79935e+06	6.0888e+06	6.18169e+06	4.96685e+06	6.0064e+06	3.26955e+06	7.50939e+06	3.78099e+06	3.28672e+06	2.90601e+06	4.97913e+06	4.91722e+06	5.00651e+06	4.21377e+06	3.25868e+06	2.88551e+06	3.25465e+06	4.2835e+06	4.60676e+06	3.57289e+06	3.7949e+06	2.9638e+06	3.55819e+06	2.77616e+06	3.20269e+06	4.46214e+06	3.47355e+06	3.37325e+06	3.22044e+06	4.0551e+06	6.01514e+06	2.8935e+06
783.5792@8.11	783.579	8.11	[M+H]+	PC(18:2/18:1)	[M+H]+		MS/MS	1.14469e+07	8.29877e+06	5.19159e+07	3.05137e+07	3.90485e-08	2.09327	0.587752	-41.2248	↓	4.18879e+07	6.1743e+07	7.25804e+07	5.67598e+07	6.74209e+07	6.9812e+07	4.05776e+07	7.50917e+07	5.11552e+07	3.12936e+07	3.95231e+07	5.65236e+07	3.81036e+07	5.70038e+07	4.05397e+07	5.11807e+07	4.96783e+07	4.712e+07	6.36838e+07	4.60623e+07	4.21517e+07	6.03177e+07	4.13664e+07	3.26888e+07	4.26046e+07	3.90675e+07	5.12995e+07	6.11818e+07	6.76091e+07	4.98015e+07	5.40069e+07	6.85152e+07	5.23366e+07
781.5635@6.95	781.563	6.95	[M+H]+	PC(18:2/18:2)	[M+H]+	[M+CH3OO]-	MS/MS	7.41675e+06	3.0767e+06	1.83191e+07	6.50844e+06	2.14581e-08	1.97956	0.355281	-64.4719	↓	7.62924e+06	2.51664e+07	2.76791e+07	1.65026e+07	1.94532e+07	3.56324e+07	1.97079e+07	3.22346e+07	1.5625e+07	9.71431e+06	1.41622e+07	1.41879e+07	9.63686e+06	2.0567e+07	9.2096e+06	1.59842e+07	1.98259e+07	1.66512e+07	2.40475e+07	1.49954e+07	1.17835e+07	1.74539e+07	1.81029e+07	8.49349e+06	1.32964e+07	9.68948e+06	1.70042e+07	2.61959e+07	3.61056e+07	1.91969e+07	2.32067e+07	2.7778e+07	2.30794e+07
805.5629@6.92	805.563	6.92	[M+H]+	PC(18:2/20:4)	[M+H]+		MS/MS	1.31666e+06	471079	1.66583e+06	859048	1.01081e-06	0.773019	0.515686	-48.4314	↓	1.58282e+06	1.3223e+06	2.20066e+06	1.72639e+06	1.86966e+06	2.69163e+06	1.37076e+06	2.8597e+06	1.35331e+06	1.17225e+06	798206	1.27763e+06	2.16537e+06	8.79433e+06	1.51014e+06	1.10304e+06	831924	1.43234e+06	1.3853e+06	1.70499e+06	956664	1.1963e+06	1.18027e+06	953413	959661	1.07089e+06	1.40921e+06	1.69874e+06	1.25545e+06	1.16988e+06	1.89873e+06	2.26471e+06	976423
815.5626@6.89	755.543	6.89	[M+CH3OO]-	PC(18:2_16:1)		[M+CH3OO]-	MS/MS	53625.1	47882.7	198394	152500	0.00460332	0.895396	0.76867	-23.133	↓	163041	165709	348465	210748	194591	286848	200916	213168	232311	116435	150710	182939	226816	212022	141311	171002	115654	204836	186364	177713	226979	167257	180460	154756	268416	153258	269117	301707	212751	288139	230564	175567	148928
801.6263@11.78	801.626	11.78	[M+H]+	PC(19:0_18:1)	[M+H]+		MS/MS	29646	16790.3	114905	81503	5.32957e-06	1.33669	0.709307	-29.0693	↓	81879.8	136617	216256	118117	135192	95362.4	83748.8	144169	99913.8	88503.1	82247.1	129455	159473	159800	98917.4	112071	97303.6	160725	109144	99603.2	92365	102672	83834	98174.5	99916.2	91907.3	119399	103516	102319	150089	100988	160845	92976.8
811.609@10.17	811.609	10.17	[M+H]+	PC(20:1_18:2)	[M+H]+		MS/MS	539895	430719	2.72126e+06	1.88671e+06	1.07654e-06	1.68152	0.693322	-30.6678	↓	2.34877e+06	2.89853e+06	3.39704e+06	2.91766e+06	3.72979e+06	3.39634e+06	1.81301e+06	3.25496e+06	2.45924e+06	2.23974e+06	1.83031e+06	2.83226e+06	2.57145e+06	3.93255e+06	3.07976e+06	2.93818e+06	2.24114e+06	2.43999e+06	3.14972e+06	2.60122e+06	3.00477e+06	3.34784e+06	1.94465e+06	2.1205e+06	2.39061e+06	1.94281e+06	2.073e+06	2.68631e+06	2.95268e+06	2.89944e+06	2.63899e+06	3.43575e+06	2.94402e+06
831.5777@7.19	831.578	7.19	[M+H]+	PC(20:3_20:4)	[M+H]+		MS1	155460	125055	629460	278626	2.14581e-08	2.44839	0.442643	-55.7357	↓	423654	540201	936274	829306	898190	509889	523311	540523	851347	549628	392057	602928	604872	842015	579614	622507	479899	950183	697569	599496	541404	770933	567505	600371	791569	393104	476368	591168	594352	893829	525937	649565	608207
829.5622@6.55	829.562	6.55	[M+H]+	PC(20:4_20:4)	[M+H]+		MS/MS	165802	139829	701778	407287	6.26296e-08	1.89672	0.580364	-41.9636	↓	524464	771059	1.01681e+06	817203	952509	928004	630429	1.07462e+06	660711	632171	514763	733952	745487	1.06111e+06	688571	589407	575359	672640	714135	662283	533831	649744	587758	559727	525930	463477	532197	717282	720642	605338	845102	976626	593690
769.5625@7.31	769.562	7.31	[M+H]+	PC(35:3)	[M+H]+		MS1	125095	97723.5	499140	301353	7.11825e-07	1.73143	0.603745	-39.6255	↓	598641	525418	775226	516950	575388	784688	338302	447263	474417	286596	320227	432588	421004	576997	451722	493032	470718	544155	698149	464955	494447	504453	398895	296909	425476	302917	497065	675140	660646	599801	560316	613434	496452
783.5772@8.98	783.577	8.98	[M+H]+	PC(36:3)	[M+H]+		MS1	1.14372e+06	652630	2.7854e+06	1.55425e+06	4.75785e-06	1.27521	0.558	-44.2	↓	2.86174e+06	2.49219e+06	5.13762e+06	2.92693e+06	6.52589e+06	1.769e+06	2.30632e+06	3.67395e+06	3.08462e+06	2.36249e+06	1.12634e+06	3.33142e+06	3.14273e+06	4.42525e+06	1.90885e+06	2.6482e+06	1.661e+06	5.80478e+06	2.52452e+06	1.86003e+06	2.43754e+06	2.71726e+06	2.7132e+06	2.25574e+06	2.52804e+06	1.81079e+06	1.81135e+06	2.06356e+06	2.18015e+06	3.43057e+06	1.86386e+06	2.75927e+06	1.84652e+06
799.6097@11.25	799.61	11.25	[M+H]+	PC(37:2)	[M+H]+		MS1	115540	62719	438636	261995	5.48928e-08	1.82812	0.597296	-40.2704	↓	278701	736376	671373	460424	508811	437272	282962	654671	396386	305506	301200	441697	424439	516126	410631	402240	424241	456443	414550	432596	331382	447806	318063	306017	348864	353973	479250	446718	398288	536454	475260	704723	544763
795.5773@8.29	795.577	8.29	[M+H]+	PC(37:4)	[M+H]+		MS1	293822	155940	965314	575408	1.6821e-07	1.59312	0.596084	-40.3916	↓	882711	861863	1.99203e+06	1.04312e+06	1.4006e+06	955809	665261	738170	824412	674030	509151	1.03415e+06	1.19828e+06	730810	1.07498e+06	1.17127e+06	637486	1.63779e+06	1.23595e+06	871726	1.23387e+06	750223	756027	750432	834370	673670	900935	901325	795787	1.08581e+06	997473	989196	697419
851.5587@6.64	791.539	6.64	[M+CH3OO]-	PC(37:6)		[M+CH3OO]-	MS1	34624.4	36824.7	175066	127573	7.63012e-06	1.33485	0.728716	-27.1284	↓	151089	168251	247959	168233	177142	228747	145752	161602	195188	114226	131296	153654	177335	190365	209461	154133	161058	203743	257490	211511	239159	170886	154541	131217	162125	116017	183757	202941	185583	195539	159318	159489	153933
805.5627@6.78	805.563	6.78	[M+H]+	PC(38:6)	[M+H]+		MS1	984714	747263	3.92024e+06	1.67638e+06	2.14581e-08	2.5176	0.42762	-57.238	↓	2.55614e+06	4.14335e+06	6.13408e+06	4.19093e+06	5.97711e+06	4.69813e+06	3.59368e+06	5.28052e+06	3.60579e+06	3.11146e+06	2.10997e+06	3.69351e+06	3.49369e+06	4.89625e+06	3.85822e+06	3.73802e+06	2.96076e+06	4.97842e+06	4.71108e+06	3.82376e+06	3.39748e+06	3.66122e+06	3.42812e+06	2.47825e+06	3.03564e+06	2.27811e+06	3.16801e+06	3.96237e+06	4.88143e+06	4.09755e+06	4.68141e+06	5.62141e+06	3.71884e+06
803.5469@6.24	803.547	6.24	[M+H]+	PC(38:7)	[M+H]+		MS1	102440	129610	388933	266373	1.79046e-05	1.06751	0.684882	-31.5118	↓	451259	436273	499285	483331	432390	549782	291800	562715	383766	297861	264413	385246	569665	694815	438308	287592	275096	337419	451560	409105	385923	322565	297864	342908	267949	332858	418780	364843	259087	331183	380891	456030	241482
819.576@7.94	819.576	7.94	[M+H]+	PC(39:6)	[M+H]+	[M+CH3OO]-	MS1	78454.3	112766	272324	202892	0.000293052	0.733852	0.745039	-25.4961	↓	327182	309279	461923	393833	294304	365504	272090	321260	210304	182399	228531	326254	477235	217233	260674	250144	218125	254331	251264	243772	204020	152758	229890	244989	164516	287514	349698	222330	185581	227021	309130	339996	137560
839.6417@11.81	839.642	11.81	[M+H]+	PC(40:3)	[M+H]+		MS1	15940.4	11790.5	76285.3	40764.4	2.14581e-08	2.48061	0.534367	-46.5633	↓	57018.6	85500.4	118734	87693.4	98371.6	68449.3	58795.2	84043.2	82672.6	60016.9	47392.5	73465.5	81701.6	97874.4	73089.5	87032.9	72515	89831.8	73927.4	64430.6	62186.3	77946.8	62841.5	74800.3	81574.4	58382.3	68878.8	73675.4	68416.1	101442	64066	108697	78717.5
835.6091@10.8	835.609	10.8	[M+H]+	PC(40:5)	[M+H]+		MS1	389526	224088	977494	573485	1.85916e-05	1.22674	0.58669	-41.331	↓	523690	653195	1.53096e+06	1.42609e+06	1.20672e+06	582705	593316	663582	952508	700861	443677	903595	939364	1.28399e+06	837276	1.21602e+06	567251	2.2176e+06	1.04621e+06	982131	849506	1.42009e+06	922822	1.12371e+06	1.43039e+06	609572	510926	752722	898903	1.50224e+06	627432	836802	1.47694e+06
829.5621@6.55	829.562	6.55	[M+H]+	PC(40:8)	[M+H]+		MS1	105216	80083.5	444892	244093	3.48823e-08	2.10664	0.548657	-45.1343	↓	331783	517466	629202	494092	578556	606999	415683	758237	453224	434325	328705	471971	487273	288464	447800	369306	403288	433040	455972	407533	340775	386972	388319	341312	327585	319999	355509	442775	491563	386178	521882	645590	396967
743.583@9.14	743.583	9.14	[M+H]+	PC(O-16:0/18:2)	[M+H]+	[M+CH3OO]-	MS/MS (MS Dial)	1.51897e+06	502940	4.37711e+06	1.68141e+06	2.14581e-08	2.25295	0.384138	-61.5862	↓	1.35672e+06	2.85033e+06	5.55695e+06	2.34506e+06	5.4972e+06	5.21355e+06	3.84227e+06	6.19259e+06	2.79827e+06	2.66524e+06	2.06568e+06	6.34323e+06	4.26459e+06	5.55111e+06	4.87183e+06	5.40055e+06	4.91021e+06	3.78983e+06	7.32452e+06	2.57526e+06	4.61291e+06	6.42892e+06	3.73049e+06	2.37599e+06	3.46341e+06	2.62167e+06	3.76001e+06	5.00321e+06	7.18819e+06	4.76123e+06	5.81214e+06	4.54636e+06	6.35175e+06
719.583@10.56	719.583	10.56	[M+H]+	PC(O-16:0/16:0)	[M+H]+		MS/MS (MS Dial)	199745	109184	750376	643072	0.00477434	0.641568	0.857	-14.3	↓	295715	843817	1.14354e+06	657706	776917	438575	382591	689718	639638	562313	403917	882885	916441	1.10632e+06	941181	1.0235e+06	606039	980497	761052	706299	714290	747679	718131	676931	755996	394435	745190	933448	693232	905160	837677	818557	899450
745.5991@10.87	745.599	10.87	[M+H]+	PC(O-16:0_18:1)	[M+H]+	[M+CH3OO]-	MS/MS (MS Dial)	582476	491519	3.16897e+06	2.50933e+06	0.000127308	1.2091	0.791844	-20.8156	↓	2.48108e+06	3.32029e+06	4.64269e+06	3.05799e+06	3.85708e+06	2.52853e+06	2.30021e+06	3.91452e+06	2.65589e+06	2.72694e+06	1.95189e+06	3.77847e+06	3.41742e+06	4.13347e+06	3.34139e+06	3.28819e+06	2.78291e+06	3.17988e+06	3.29318e+06	2.8055e+06	3.15553e+06	3.47328e+06	2.64475e+06	2.80477e+06	3.10303e+06	2.24827e+06	3.21206e+06	3.47457e+06	2.72368e+06	3.83978e+06	2.99812e+06	4.20604e+06	3.03254e+06
767.584@8.86	767.584	8.86	[M+H]+	PC(O-16:0_20:4)	[M+H]+	[M+CH3OO]-	MS/MS (MS Dial)	3.7918e+06	1.62779e+06	1.06777e+07	5.57019e+06	1.78995e-07	1.66776	0.521666	-47.8334	↓	5.31915e+06	8.07777e+06	1.6674e+07	7.53994e+06	1.76854e+07	8.80435e+06	6.26145e+06	9.25394e+06	7.47432e+06	9.23116e+06	4.32588e+06	1.4101e+07	1.20918e+07	1.47545e+07	2.17249e+07	1.62286e+07	9.62937e+06	9.84238e+06	1.41218e+07	7.78953e+06	1.08926e+07	1.31743e+07	8.59697e+06	7.71723e+06	9.10817e+06	5.73506e+06	8.11627e+06	9.37657e+06	1.20017e+07	1.10998e+07	1.30205e+07	7.6742e+06	9.18819e+06
803.6007@10.57	743.58	10.57	[M+CH3OO]-	PC(O-16:1/18:1)	[M+H]+	[M+CH3OO]-	MS/MS	59999.9	31437.2	146080	76541	2.10646e-06	1.39446	0.523968	-47.6032	↓	90533.7	151395	248659	105099	270778	110507	117092	210837	79209.4	82710.2	56786	219854	216135	272328	169557	180908	115137	133729	200991	126328	138023	133853	74355.9	88561.3	109331	36249.7	145085	133374	152459	151554	145997	216000	164268
741.5682@8.81	741.568	8.81	[M+H]+	PC(O-16:1/18:2)	[M+H]+	[M+CH3OO]-	MS/MS (MS Dial)	1.93659e+06	936712	5.55315e+06	2.31657e+06	3.27634e-08	2.03649	0.417164	-58.2836	↓	2.27807e+06	5.9983e+06	8.54211e+06	3.8288e+06	7.61206e+06	4.63911e+06	3.53748e+06	6.35857e+06	3.01345e+06	3.21005e+06	2.58342e+06	6.00533e+06	5.36703e+06	1.01568e+07	7.58771e+06	9.30374e+06	4.40974e+06	4.96534e+06	7.56679e+06	3.99411e+06	6.151e+06	6.25214e+06	4.22607e+06	3.84439e+06	4.41732e+06	2.91723e+06	4.45044e+06	5.45948e+06	7.49408e+06	6.94514e+06	6.27067e+06	7.68891e+06	7.1862e+06
765.5689@8.52	765.569	8.52	[M+H]+	PC(O-16:1/20:4)	[M+H]+	[M+CH3OO]-	MS/MS (MS Dial)	3.28406e+06	1.52598e+06	8.68561e+06	4.36046e+06	8.22488e-08	1.61406	0.502032	-49.7968	↓	5.69948e+06	6.96975e+06	1.34317e+07	8.18747e+06	1.65472e+07	5.67396e+06	4.98567e+06	7.32098e+06	5.57205e+06	7.22166e+06	3.82768e+06	9.03311e+06	9.54343e+06	1.3448e+07	1.84403e+07	1.49357e+07	5.62806e+06	8.0944e+06	1.11239e+07	6.73242e+06	9.50464e+06	1.025e+07	6.40137e+06	8.04013e+06	7.59476e+06	4.87911e+06	5.44933e+06	7.4616e+06	8.72234e+06	9.80468e+06	8.0516e+06	8.99018e+06	7.2121e+06
789.568@8.12	789.568	8.12	[M+H]+	PC(O-16:1_22:6)	[M+H]+		MS/MS (MS Dial)	476752	453443	1.42142e+06	873231	1.53423e-06	1.17396	0.614335	-38.5665	↓	1.19199e+06	1.43978e+06	1.88077e+06	1.62118e+06	2.26169e+06	1.48801e+06	1.02944e+06	1.85117e+06	903569	1.14814e+06	772235	1.46816e+06	1.97273e+06	2.73402e+06	2.51673e+06	1.89867e+06	1.0392e+06	792370	1.46911e+06	1.18998e+06	1.23751e+06	1.28024e+06	1.12723e+06	1.19066e+06	852426	895280	1.11832e+06	1.33279e+06	1.24715e+06	1.24125e+06	1.8791e+06	1.96536e+06	899155
855.6298@11.29	795.61	11.29	[M+CH3OO]-	PC(O-18:0/20:4)	[M+H]+	[M+CH3OO]-	MS/MS	85434.2	66706.6	351970	209136	5.29838e-08	1.83112	0.594186	-40.5814	↓	200131	352570	507933	274163	392733	266470	309421	246927	270342	349129	176304	561743	347313	343487	492260	502849	353580	371942	341859	289400	382984	423895	273477	322113	320350	235437	382819	391366	294310	353292	461221	369811	407266
771.6145@11.42	771.615	11.42	[M+H]+	PC(O-18:1/18:1)	[M+H]+	[M+CH3OO]-	MS/MS (MS Dial)	448683	182240	1.39955e+06	675624	8.12294e-08	2.0104	0.482744	-51.7256	↓	451665	1.46792e+06	2.13237e+06	960249	1.6633e+06	1.05803e+06	1.06744e+06	1.59506e+06	1.0363e+06	923782	642718	2.11252e+06	1.27974e+06	2.09491e+06	1.53957e+06	1.92678e+06	1.3122e+06	1.37074e+06	1.78666e+06	935702	1.48606e+06	1.63151e+06	1.09272e+06	944147	1.21612e+06	689638	1.38944e+06	1.73817e+06	1.61969e+06	1.58827e+06	2.20665e+06	1.59475e+06	2.16391e+06
769.5983@9.38	769.598	9.38	[M+H]+	PC(O-18:1/18:2)	[M+H]+		MS/MS (MS Dial)	593879	377417	2.49635e+06	1.37966e+06	3.61382e-08	2.17715	0.552671	-44.7329	↓	1.56538e+06	2.39762e+06	3.12081e+06	1.72743e+06	2.9178e+06	2.90496e+06	2.43552e+06	2.93501e+06	1.64033e+06	1.79738e+06	1.67621e+06	3.1718e+06	2.21623e+06	2.80585e+06	2.83944e+06	3.00599e+06	2.49659e+06	2.21639e+06	3.53072e+06	1.74898e+06	2.41283e+06	3.36598e+06	2.00135e+06	1.59197e+06	2.02841e+06	1.64953e+06	2.45564e+06	3.05365e+06	3.44551e+06	2.725e+06	2.79681e+06	3.0292e+06	3.33585e+06
793.6@9.08	793.6	9.08	[M+H]+	PC(O-18:1/20:4)	[M+H]+	[M+CH3OO]-	MS/MS (MS Dial)	3.0356e+06	2.75232e+06	1.1472e+07	8.01384e+06	6.23559e-06	1.18502	0.698557	-30.1443	↓	9.28873e+06	1.03668e+07	1.75159e+07	9.71019e+06	1.89902e+07	9.76521e+06	7.91788e+06	1.0635e+07	9.00646e+06	1.12905e+07	6.46168e+06	1.54928e+07	1.11982e+07	1.26011e+07	1.93405e+07	1.48902e+07	9.90749e+06	1.09108e+07	1.2681e+07	8.92035e+06	1.04963e+07	1.45934e+07	8.61757e+06	8.57819e+06	1.01966e+07	7.15251e+06	1.03536e+07	1.08206e+07	1.03322e+07	1.15233e+07	1.18015e+07	1.25231e+07	9.42181e+06
817.598@8.64	817.598	8.64	[M+H]+	PC(O-18:1/22:6)	[M+H]+	[M+CH3OO]-	MS/MS (MS Dial)	327283	338950	1.26884e+06	1.06146e+06	0.014444	0.624079	0.836556	-16.3444	↓	1.50372e+06	1.42312e+06	1.60109e+06	1.36846e+06	1.6118e+06	1.84418e+06	984337	1.80791e+06	1.20799e+06	1.09488e+06	952167	1.45723e+06	1.52552e+06	1.75169e+06	1.73436e+06	1.04328e+06	1.09506e+06	777790	1.25414e+06	1.06844e+06	955576	1.24644e+06	1.12677e+06	926934	790864	941613	1.27964e+06	1.22021e+06	964158	973148	1.61593e+06	1.92941e+06	759522
791.5829@8.44	791.583	8.44	[M+H]+	PC(O-18:2/20:4)	[M+H]+	[M+CH3OO]-	MS/MS (MS Dial)	2.41357e+06	1.0211e+06	4.1617e+06	1.96556e+06	0.000427584	1.12856	0.472298	-52.7702	↓	3.99795e+06	4.3055e+06	6.91314e+06	3.08939e+06	7.37781e+06	7.80218e+06	1.3918e+06	606975	1.74312e+06	2.02629e+06	1.11579e+06	1.27473e+06	876705	8.23986e+06	8.86766e+06	8.45497e+06	1.25694e+06	3.5822e+06	5.58032e+06	4.51164e+06	804008	6.66626e+06	3.86543e+06	3.89787e+06	5.32274e+06	3.11624e+06	4.17552e+06	4.81218e+06	4.90921e+06	4.76911e+06	3.30085e+06	578510	3.62508e+06
821.6301@11.36	821.63	11.36	[M+H]+	PC(O-20:1_20:4)	[M+H]+	[M+CH3OO]-	MS/MS (MS Dial)	351195	289707	1.2663e+06	904463	0.00011016	1.10856	0.714255	-28.5745	↓	724832	1.54592e+06	2.0874e+06	1.18829e+06	1.45554e+06	797785	965513	1.18855e+06	1.25777e+06	1.38314e+06	830483	1.89104e+06	1.31011e+06	1.70181e+06	1.91996e+06	1.86043e+06	924311	1.49359e+06	1.09896e+06	1.0821e+06	1.22753e+06	1.09235e+06	1.01926e+06	1.13088e+06	1.12497e+06	842656	1.31597e+06	1.28303e+06	663951	1.43978e+06	1.6045e+06	1.45229e+06	996197
937.7081@12.16	877.693	12.14	[M+CH3OO]-	PC(O-24:1_20:4)		[M+CH3OO]-	MS/MS	40469.6	36431.9	154137	121830	0.00415204	0.832662	0.790399	-20.9601	↓	115170	173611	156113	83792.3	158715	133089	154178	116955	100060	197160	154652	171168	148169	146260	156828	223622	151624	217995	124056	193269	222254	127966	128048	157725	124182	92019.3	173862	180425	66989.7	187642	141965	190027	168059
717.5324@9.84	717.532	9.84	[M+H]+	PE(16:0/18:1)	[M+H]+	[M-H]-	MS/MS	30013.4	81378.6	87549.8	150634	0.000446494	1.09164	1.72055	72.0554	↑	67834.9	60767.6	83865.3	103890	96779.6	74892.6	89115.4	117854	191718	96302.3	52052.3	88322.5	70258.3	85056.1	104927	71302.6	40751.1	94736.1	60765.1	90248.2	114097	161595	111278	93474	76705.7	60243.9	60089.3	107813	122109	66620.5	65167.8	61412.2	74752
739.5129@8.08	739.513	8.08	[M-H]-	PE(16:0/20:4)		[M-H]-	MS/MS	68103.5	126283	234975	322716	0.00381454	0.90218	1.37341	37.3405	↑	173365	200043	209337	334539	295468	231494	231948	230808	341522	277674	192589	328342	207834	181433	308286	240381	110878	282420	169737	231620	437045	313257	241888	237688	248500	169417	191345	250579	318697	152310	236652	148683	203538
763.5159@7.71	763.516	7.71	[M+H]+	PE(16:0/22:6)	[M+H]+	[M-H]-	MS/MS	90503.2	255588	246078	494559	1.38463e-06	1.37741	2.00977	100.977	↑	226009	169492	175520	479371	242744	422830	231495	333395	344334	238651	153490	274219	293297	281976	298358	212830	105177	134060	184996	202867	349981	348506	297372	328003	179828	190113	185188	332538	308117	82353.6	314111	187357	137231
715.5068@8.31	715.507	8.31	[M-H]-	PE(16:0_18:2)		[M-H]-	MS/MS	59199.2	156956	174070	280636	0.00338708	0.952728	1.6122	61.2197	↑	97868	170722	158178	216963	134916	235259	206776	168188	243068	134008	171692	144942	117659	119121	160224	173844	110495	201804	136596	158454	308872	260646	267344	152391	189938	123988	143935	246202	325934	105276	174343	145712	223159
745.5608@11.66	745.561	11.66	[M+H]+	PE(18:0/18:1)	[M+H]+	[M-H]-	MS/MS	55263.6	68202.4	129901	163527	0.0426524	0.550206	1.25885	25.8854	↑	64835	148043	117528	190564	128750	116359	105988	228955	244004	101139	55260	109369	109863	106280	94402.5	73294.9	119287	149339	65220.6	124500	88296.9	191132	149617	121042	97888.7	90636.9	120422	221473	244691	113004	101613	150135	223760
791.5421@9.79	791.542	9.79	[M-H]-	PE(18:0/22:6)		[M-H]-	MS/MS	53473.2	122965	149877	280664	3.4019e-06	1.4545	1.87263	87.2626	↑	89047.6	124416	120754	289713	118340	177454	135281	208447	234868	155740	124997	166796	181089	166278	190969	135806	62021.3	105909	101072	150955	160275	199163	180759	251980	112932	127364	123752	206747	192252	66797.7	196657	124812	107414
789.5264@7.95	789.526	7.95	[M-H]-	PE(18:1_22:6)		[M-H]-	MS/MS	16987	29149.5	46181.8	67724.3	0.00277587	0.937756	1.46647	46.6471	↑	63014.2	44057.8	37766.9	80206.8	47114.5	94816.9	41386.8	93535.3	64465.7	48515.3	35258.3	48851.7	40232.8	45738.2	53980.1	36339.9	19855	29914.4	37961.8	47022.9	58467.5	48676	37110.6	44675.3	29613.2	45201.8	35276.7	57057.6	50308.8	25297.4	51787.9	43271.9	28994.3
739.516@8.05	739.516	8.05	[M-H]-	PE(36:4)		[M-H]-	MS1	76690.1	145807	282084	372139	0.00942031	0.807544	1.31925	31.9248	↑	187850	215766	238234	371163	349850	285712	254246	266387	389393	327003	187149	362897	259356	267007	377754	295824	149298	317184	208307	251481	482354	408626	305801	270715	320528	198425	214063	292824	381984	209533	335777	185066	230419
747.5163@8.64	747.516	8.64	[M-H]-	PE(O-16:1/22:6)		[M-H]-	MS/MS (MS Dial)	115424	70288.2	378767	257763	4.42387e-05	1.22546	0.680531	-31.9469	↓	223262	317808	490273	428565	530722	400313	270622	553041	387439	338458	157571	381056	483349	598700	632312	357521	342227	259872	384103	415221	362829	350782	305700	325882	264804	310553	339811	355075	444724	391776	688224	372457	257810
699.5214@9.36	699.521	9.36	[M+H]+	PE(O-16:1_18:2)	[M+H]+		MS/MS (MS Dial)	39458.2	17377.7	99250.3	37581.1	6.10603e-08	1.929	0.37865	-62.135	↓	24427.2	81385.8	137498	72043.8	187917	95702	57721.2	118610	54916	45705.1	47837.1	84803.3	81857.6	134801	119153	168363	119848	85759.7	117189	72820	65277.8	157567	90130.6	48260.2	105436	106114	76903.4	117878	178463	137425	125416	96109.2	138385
723.5205@9.04	723.52	9.04	[M+H]+	PE(O-16:1_20:4)	[M+H]+		MS/MS (MS Dial)	285842	211027	733264	407372	4.47391e-06	1.26987	0.55556	-44.444	↓	255105	514415	887685	768783	1.27568e+06	527198	411742	818545	995968	726221	390493	833418	786404	1.07391e+06	1.83288e+06	910931	657987	561306	671888	707707	516890	943549	630057	554166	721739	726895	595109	672645	752039	1.0196e+06	955807	494400	486604
727.5529@11.5	727.553	11.5	[M-H]-	PE(O-18:1_18:2)		[M-H]-	MS/MS (MS Dial)	70482.1	28784.9	170170	73325.8	8.22488e-08	1.71104	0.430898	-56.9102	↓	54968.8	165547	249201	132639	307942	134009	91055.7	196965	104376	87716.1	79983.9	184196	161879	369569	158386	263128	176209	145630	185680	94138.6	120682	231767	154246	94761.8	158069	123197	109952	188833	293629	202053	237959	178304	264714
751.5519@11.37	751.552	11.37	[M+H]+	PE(O-18:1_20:4)	[M+H]+	[M-H]-	MS/MS (MS Dial)	349086	261442	824098	451182	6.23559e-06	1.18488	0.547486	-45.2514	↓	273142	668488	977889	850330	1.40323e+06	498190	430265	794441	1.11899e+06	790777	344200	1.21194e+06	926193	1.66816e+06	1.98109e+06	1.01153e+06	626334	565295	778914	687655	605817	956541	659579	719268	737706	591287	575968	803595	851284	1.07417e+06	1.22557e+06	587585	691973
775.5544@11.04	775.554	11.04	[M+H]+	PE(O-18:1_22:6)	[M+H]+	[M-H]-	MS/MS (MS Dial)	96566.2	36725.4	155048	82869.1	0.00101002	0.937678	0.534474	-46.5526	↓	73608.4	130779	217340	257123	208409	167911	135301	278404	107997	6727.81	89592.8	182082	207114	476168	252258	280239	116685	167277	125956	70936.6	141273	65694.7	49072.4	37314.5	132081	61255.3	141471	89718	156762	161496	352661	234265	102205
773.5325@8.91	773.533	8.91	[M-H]-	PE(O-18:2/22:6)		[M-H]-	MS/MS (MS Dial)	71350.4	64846.7	232076	161222	0.000277438	1.03205	0.694694	-30.5306	↓	213909	219913	319421	307501	326380	297272	228355	420008	187846	194756	116830	227289	273766	317536	348113	191444	188837	146174	255737	227526	209690	233233	128974	156083	98181.7	193810	213831	242451	251860	248446	342186	280614	180624
749.5356@9.33	749.536	9.33	[M+H]+	PE(O-18:2_20:4)	[M+H]+	[M-H]-	MS/MS (MS Dial)	180233	124963	591490	320279	2.15867e-07	1.70528	0.541478	-45.8522	↓	350385	475369	697748	553581	957269	520303	401828	698721	585288	532825	343034	613636	629724	773153	1.19058e+06	735750	534582	443334	686004	526931	394026	757014	432667	411746	542090	517607	463467	595505	820306	868965	706133	533871	448403
779.5828@11.81	779.583	11.81	[M+H]+	PE(O-20:1_20:4)	[M+H]+		MS/MS (MS Dial)	24686.2	28892.9	62115.7	46754.5	0.0165151	0.57834	0.752701	-24.7299	↓	17733.1	50171.8	34183.7	67185.7	60529.1	43781.2	51261.4	44092.4	119630	86937.7	31534.8	122806	58495.5	74049	128553	62395.8	56041	44417.8	44041	64651.8	54960	73837.4	64255	82402.5	74970.9	43848.9	54884.8	72182.4	66267.3	73870.2	72058.6	31093.5	65908
777.562@11.48	777.562	11.48	[M-H]-	PE(O-40:6)		[M-H]-	MS/MS (MS Dial)	68654.9	54519.5	170226	115637	0.000277438	0.866234	0.679314	-32.0686	↓	75280.5	157501	195090	146664	213419	127637	123036	161416	276394	155729	94684.7	237335	230173	443038	302832	175888	131159	139185	119667	187145	128801	147609	143131	142651	142493	120819	164883	182187	206987	226589	218215	136709	126192
853.5629@6.32	836.537	6.32	[M+NH4]+	PI(16:0/18:1)	[M+NH4]+	[M-H]-	MS/MS	42246.5	34196.5	131051	74169.1	1.23608e-06	1.45779	0.565957	-43.4043	↓	124993	130650	211878	155679	175668	161418	115349	171645	146915	120918	90602.2	139360	206943	259793	148922	89474.9	101150	84519.1	114267	123363	88114.6	103772	107465	93736.5	81877.2	93015	101199	121661	92070.9	92334.9	173708	184730	97350.5
875.5523@5.93	858.52	5.93	[M+NH4]+	PI(16:0/20:4)	[M+NH4]+	[M-H]-	MS/MS	23078.5	19316.1	73953.7	56180.1	0.00340906	0.824557	0.759666	-24.0334	↓	38192.5	62283.7	85853.9	64548.3	109789	54564.6	61953.5	72822	95576	72731.8	42441.7	77856	100909	124911	79670.6	61086.7	39724.2	117500	72899	66204.2	125643	97033.3	87861.7	57078.7	68449.1	34524.8	51008.3	70155.2	78559.8	85025.6	78049.2	63438	84448.2
914.5849@4.7	914.585	4.7	[M-H]-	PI(16:2_24:2)		[M-H]-	MS/MS	8130.36	10951.4	45465.4	61076	1.64839e-06	1.65429	1.34335	34.3351	↑	62583.1	43808.8	48896.9	43699.3	35160.8	34010.6	35049.8	47693.3	47254.1	42816.2	45447.1	44897.1	50911.7	44354.5	44386.9	32240.9	39314.8	31698.2	39040.1	51319.9	48432.9	33652.8	36310.3	49342.2	49497.2	51339.2	48018.1	67076.8	49389.4	61934	53332.6	44439.4	42413.9
872.5375@6.28	872.538	6.28	[M-H]-	PI(17:0_20:4)		[M-H]-	MS/MS	12493.9	11200	53620.4	43501.3	0.00338708	0.84611	0.811283	-18.8717	↓	31224.6	57036	78104	53230.5	65090.9	42731.6	40722	43707.7	60512.8	39706	37900.8	56864.8	65970	56707.3	69396.8	52702.9	40549.9	88089.2	63676.3	60764	73354.8	61927.7	43728.8	45183.8	48739.1	34482.2	52643.2	48110.4	50385.8	54803.5	50357.5	55183.9	62272.4
881.5994@8.43	864.568	8.43	[M+NH4]+	PI(18:0/18:1)		[M-H]-	MS/MS	18462.3	11132.8	55681.5	42474.4	0.0058955	0.837978	0.762809	-23.7191	↓	25422.4	71845.9	81621.7	66703.9	67141.5	43265.6	29874.8	98932.2	61617	29902.5	39166.1	71306	70450.7	71662.7	27010.6	55185.9	54540.3	49005.2	86737.4	58714.4	59364.2	62211.7	45661.8	34056.8	33585.6	26781.4	46803.5	68851.8	61914	45380.4	53835.5	64854.1	86701.3
886.5527@6.87	886.553	6.87	[M-H]-	PI(18:0/20:4)		[M-H]-	MS/MS	1.24702e+06	1.21417e+06	5.4256e+06	4.28375e+06	0.00213315	0.925974	0.789545	-21.0455	↓	2.63062e+06	5.24833e+06	6.38506e+06	5.50274e+06	6.98037e+06	3.79838e+06	3.41171e+06	5.52194e+06	7.30236e+06	5.42526e+06	3.74916e+06	7.34886e+06	6.38296e+06	5.86865e+06	6.5901e+06	6.35849e+06	4.34531e+06	7.27757e+06	5.62782e+06	6.35703e+06	7.11742e+06	6.17706e+06	4.79519e+06	6.00888e+06	5.13078e+06	3.32818e+06	5.66936e+06	4.87404e+06	6.09548e+06	4.61698e+06	5.88816e+06	5.24905e+06	5.57287e+06
860.5377@6.18	860.538	6.18	[M-H]-	PI(18:1/18:2)		[M-H]-	MS/MS	40109.5	33167.2	141351	91344.2	3.59357e-05	1.34036	0.646221	-35.3779	↓	75776.5	153007	182221	162058	158772	157922	108338	138260	194337	89047	116825	101858	157079	195418	75581.8	124216	94757.9	183056	180290	140424	195176	173291	168880	118016	145306	87629.4	119199	178211	192543	169696	113964	150810	212597
901.5668@6.07	884.537	6.07	[M+NH4]+	PI(18:1/20:4)	[M+NH4]+	[M-H]-	MS/MS	11819.2	18186.5	54386.7	39591.5	0.000355018	0.994949	0.727963	-27.2037	↓	27913.4	56734.3	67709.5	62675.4	79805.4	48118.5	44904.7	70184.5	73290	47213.9	38830.3	65265.2	68295.5	51434.6	51825.6	49890.2	37499.3	64657.4	66190.3	51179.7	61773.5	65074	47544	46493.4	43414.9	40419.9	56024	50847.8	62216.9	65391.4	58125.8	56803.9	48402.2
916.6013@4.78	916.601	4.78	[M-H]-	PI(24:1_16:2)		[M-H]-	MS/MS	26230.8	29412.5	114887	167463	3.57423e-08	1.90276	1.45764	45.7637	↑	165123	109005	139518	97981.6	94098.5	88984.4	105078	87932.4	100021	86193.2	145676	131175	112483	85401	102809	74862.2	89412.1	106585	110185	121701	127329	75653.4	76078.4	165786	140048	124816	114904	169593	137931	157590	128537	127416	113681
888.5677@7.44	888.568	7.44	[M-H]-	PI(38:3)		[M-H]-	MS1	183045	126003	630227	370673	2.27809e-07	1.60994	0.588159	-41.1841	↓	308480	691856	1.01466e+06	721576	604300	379530	395295	554399	827145	350566	436017	502631	508129	734558	506533	754808	563681	876315	821006	787667	873880	779355	522178	775505	739543	384995	734341	641325	662757	743553	553015	722317	866072
811.5374@7.27	811.537	7.27	[M-H]-	PS(18:0_20:4)		[M-H]-	MS/MS	87988.1	128836	250345	187398	0.00127942	0.586551	0.74856	-25.144	↓	94963.2	240953	183279	301910	278821	196826	199133	235738	492665	394740	151973	474328	268026	297922	392560	215191	172095	181287	164923	296928	228731	269333	222204	270179	247623	169579	245233	248593	343885	290132	321099	153882	178681
869.6086@9.71	869.609	9.71	[M+H]+	PS(22:0_20:3)	[M+H]+	[M-H]-	MS/MS	1.25102e+06	1.15437e+06	5.77191e+06	4.46835e+06	0.000310084	1.07664	0.774155	-22.5845	↓	5.03349e+06	5.42507e+06	7.18504e+06	6.73633e+06	9.15682e+06	4.59055e+06	4.41574e+06	5.04341e+06	4.38278e+06	6.56184e+06	3.56267e+06	6.81742e+06	5.75513e+06	5.43485e+06	7.27948e+06	5.54444e+06	4.486e+06	8.4471e+06	6.90902e+06	6.55183e+06	5.39599e+06	5.62802e+06	5.16846e+06	5.63115e+06	5.48532e+06	3.76419e+06	3.72521e+06	5.24546e+06	5.43918e+06	5.6816e+06	5.84958e+06	6.05596e+06	6.51207e+06
704.5835@7.79	704.583	7.79	[M+H]+	SM(18:0/16:0)	[M+H]+	[M+CH3COO]-	MS/MS	456560	314973	1.69089e+06	1.45223e+06	0.0303843	0.593169	0.858854	-14.1146	↓	841385	1.97483e+06	1.78145e+06	2.03036e+06	2.28706e+06	955438	866602	2.0787e+06	1.30923e+06	1.29715e+06	752291	2.39336e+06	1.97159e+06	2.66755e+06	2.42779e+06	1.84707e+06	1.63926e+06	2.00354e+06	1.71485e+06	1.74876e+06	1.40748e+06	1.35641e+06	1.74399e+06	1.75783e+06	1.32932e+06	1.08857e+06	1.5153e+06	1.94484e+06	1.48877e+06	1.76857e+06	1.61379e+06	1.73866e+06	2.10892e+06
646.5047@4.99	646.505	4.99	[M+H]+	SM(18:1/12:0)	[M+H]+	[M+CH3COO]-	MS/MS	26224.6	15128.8	95477.4	51250.7	5.48928e-08	1.99359	0.536783	-46.3217	↓	58755.2	87161.4	163279	97377.3	127593	84711.4	115597	90312.1	86817.7	51545	53215.1	96725.2	117922	84099.6	109075	85197.3	62105.1	146641	114076	75881.6	81131.9	85067.7	99753.2	73341.8	99493.3	77664.9	122642	98098.9	86472.5	152717	83232.7	82714.9	83352.9
674.5375@5.89	674.538	5.89	[M+H]+	SM(18:1/14:0)	[M+H]+	[M+CH3COO]-	MS/MS	1.06886e+06	682969	4.07506e+06	2.65936e+06	2.96192e-06	1.53165	0.652593	-34.7407	↓	2.64305e+06	3.52502e+06	7.12549e+06	4.21653e+06	5.64965e+06	3.02654e+06	3.10977e+06	4.72121e+06	3.92885e+06	2.68016e+06	2.07944e+06	4.87184e+06	4.76164e+06	4.74832e+06	4.80682e+06	3.58833e+06	2.80154e+06	5.28009e+06	5.23067e+06	3.64691e+06	3.5888e+06	3.76561e+06	4.06606e+06	3.52675e+06	3.79405e+06	2.49498e+06	4.86323e+06	3.79381e+06	4.2008e+06	6.17059e+06	3.73533e+06	3.62263e+06	3.20353e+06
688.5524@6.47	688.552	6.47	[M+H]+	SM(18:1/15:0)	[M+H]+	[M+CH3COO]-	MS/MS	556783	367896	2.1268e+06	1.64494e+06	0.000355018	0.992808	0.773436	-22.6564	↓	1.2119e+06	2.01166e+06	4.02199e+06	2.24586e+06	2.72825e+06	1.78402e+06	1.38761e+06	2.12842e+06	1.93686e+06	1.39442e+06	1.1429e+06	3.04828e+06	2.34281e+06	1.83411e+06	2.6083e+06	2.22677e+06	1.70431e+06	2.60458e+06	2.39491e+06	1.91595e+06	2.24347e+06	1.95179e+06	1.84783e+06	2.10032e+06	2.23235e+06	1.2534e+06	2.63256e+06	1.88872e+06	2.26554e+06	2.78208e+06	1.96766e+06	2.07975e+06	1.8161e+06
702.5677@6.94	702.568	6.94	[M+H]+	SM(18:1/16:0)	[M+H]+	[M+CH3COO]-	MS/MS	156125	88886.4	497549	317270	3.99391e-06	1.36852	0.637667	-36.2333	↓	243351	561605	1.09362e+06	529563	670824	452552	357534	497419	431665	307625	249565	798977	537758	395861	506286	499531	419805	592198	558473	388869	482689	383590	459338	432452	509119	306065	589979	475075	549438	666165	415969	509164	399953
716.583@7.66	716.583	7.66	[M+H]+	SM(18:1/17:0)	[M+H]+		MS/MS	63740.4	52754.1	213586	172616	0.0115019	0.690805	0.808182	-19.1818	↓	117606	226149	394973	254222	289833	159048	133874	173417	184346	150449	102779	361081	249926	159791	248200	260085	180816	239123	232058	153191	165431	160749	193228	207584	259686	156346	259836	187972	226387	273764	184444	197523	157084
744.6143@10.19	744.614	10.19	[M+H]+	SM(18:1/19:0)	[M+H]+		MS/MS	89752	50549.7	313311	240628	0.00101002	0.961777	0.768016	-23.1984	↓	165245	362284	540708	387120	441983	224559	177393	257663	292764	239900	146770	411789	325049	253182	406368	317696	202726	368979	375561	373691	278290	268860	263655	412576	326499	182916	425151	309592	376153	335687	347185	302470	298496
758.6315@11.37	758.631	11.37	[M+H]+	SM(18:1/20:0)	[M+H]+	[M+CH3COO]-	MS/MS	2.27069e+06	1.07478e+06	6.85661e+06	4.69707e+06	9.0624e-05	1.16253	0.685043	-31.4957	↓	2.16077e+06	6.42181e+06	1.15443e+07	8.07278e+06	1.03078e+07	3.56591e+06	3.15809e+06	6.47977e+06	7.63801e+06	4.75229e+06	2.7229e+06	8.96031e+06	6.78245e+06	1.00826e+07	9.38413e+06	6.96274e+06	6.05699e+06	6.93939e+06	9.74635e+06	6.54779e+06	5.56184e+06	5.1085e+06	5.75228e+06	8.47291e+06	6.17826e+06	3.41555e+06	7.17566e+06	6.63637e+06	6.7479e+06	9.02091e+06	8.22543e+06	5.60039e+06	8.16526e+06
756.6148@9.42	756.615	9.42	[M+H]+	SM(18:1/20:1)	[M+H]+	[M+CH3COO]-	MS/MS	728184	475963	3.02231e+06	2.31358e+06	0.000468049	1.11948	0.7655	-23.45	↓	2.07273e+06	3.00777e+06	3.69473e+06	3.87154e+06	3.50174e+06	3.21947e+06	2.02751e+06	3.10904e+06	2.41736e+06	2.37298e+06	1.82922e+06	3.89193e+06	3.38327e+06	3.97839e+06	4.17986e+06	3.56869e+06	1.95207e+06	3.25567e+06	3.9315e+06	4.0744e+06	3.16258e+06	2.10806e+06	2.37303e+06	2.77852e+06	3.45217e+06	1.9253e+06	2.27926e+06	2.67597e+06	4.00948e+06	2.18145e+06	3.35808e+06	2.93709e+06	3.06717e+06
772.6441@11.74	772.644	11.74	[M+H]+	SM(18:1/21:0)	[M+H]+	[M+CH3COO]-	MS/MS	510328	231036	1.61622e+06	971152	5.32957e-06	1.55458	0.600879	-39.9121	↓	658491	1.71479e+06	3.06179e+06	1.78436e+06	1.94004e+06	938612	858822	1.67378e+06	1.51648e+06	940648	671947	1.99678e+06	2.05982e+06	1.66083e+06	2.04118e+06	1.65793e+06	1.47606e+06	1.84803e+06	2.02308e+06	1.38037e+06	1.27313e+06	1.13568e+06	1.22452e+06	1.88229e+06	1.5105e+06	835056	2.26096e+06	1.64711e+06	1.67466e+06	2.50997e+06	1.74842e+06	1.66683e+06	1.71425e+06
786.6638@11.93	786.664	11.93	[M+H]+	SM(18:1/22:0)	[M+H]+	[M+CH3COO]-	MS/MS	2.87658e+06	2.02387e+06	9.89689e+06	7.60585e+06	0.00069224	0.899056	0.76851	-23.149	↓	2.87685e+06	1.09006e+07	1.20806e+07	1.05415e+07	1.1402e+07	4.87463e+06	4.1576e+06	9.33043e+06	1.19626e+07	6.82174e+06	3.62701e+06	1.19292e+07	1.1067e+07	1.23118e+07	1.20007e+07	1.15832e+07	1.02941e+07	9.38611e+06	1.26265e+07	1.03981e+07	8.43382e+06	7.68286e+06	1.00419e+07	1.21311e+07	8.04556e+06	4.88978e+06	1.05282e+07	1.12225e+07	1.1623e+07	1.17078e+07	1.30075e+07	9.4651e+06	1.31926e+07
784.6478@11.54	784.648	11.54	[M+H]+	SM(18:1/22:1)	[M+H]+	[M+CH3COO]-	MS/MS	2.66541e+06	1.90122e+06	1.01381e+07	6.53324e+06	6.57231e-06	1.52101	0.644427	-35.5573	↓	4.23034e+06	9.46272e+06	1.39575e+07	1.13568e+07	1.13169e+07	7.84339e+06	7.00006e+06	1.05153e+07	7.26158e+06	7.60996e+06	4.20925e+06	1.22964e+07	1.09702e+07	1.16314e+07	1.53264e+07	1.07064e+07	8.37101e+06	1.0879e+07	1.20797e+07	1.13308e+07	1.14574e+07	8.23365e+06	9.69707e+06	1.12107e+07	8.88549e+06	4.75406e+06	9.38067e+06	9.36358e+06	1.39516e+07	1.0603e+07	1.17036e+07	1.05041e+07	1.38541e+07
800.6781@12.07	800.678	12.07	[M+H]+	SM(18:1/23:0)	[M+H]+	[M+CH3COO]-	MS/MS	725883	423039	2.2643e+06	1.63258e+06	0.000306196	1.02667	0.721009	-27.8991	↓	734009	2.82184e+06	3.44384e+06	2.63666e+06	2.55325e+06	1.09957e+06	907119	2.11534e+06	2.31087e+06	1.26872e+06	838587	2.70882e+06	3.44735e+06	2.65845e+06	3.04258e+06	2.43714e+06	2.15826e+06	2.46065e+06	2.65099e+06	2.17867e+06	1.61731e+06	1.5363e+06	1.92433e+06	2.77367e+06	1.85917e+06	1.13014e+06	2.72725e+06	3.06454e+06	2.32143e+06	2.84536e+06	2.85213e+06	2.22924e+06	2.38381e+06
814.6944@12.21	814.694	12.21	[M+H]+	SM(18:1/24:0)	[M+H]+	[M+CH3COO]-	MS/MS	993867	933639	3.06169e+06	2.38071e+06	0.00750655	0.703017	0.77758	-22.242	↓	810993	3.71161e+06	3.75916e+06	3.13518e+06	3.42921e+06	1.42336e+06	1.13832e+06	2.4502e+06	3.32413e+06	2.16666e+06	1.30122e+06	3.2354e+06	4.32779e+06	5.17768e+06	4.10914e+06	3.70487e+06	2.82054e+06	2.71808e+06	4.03421e+06	3.0778e+06	2.47198e+06	2.22935e+06	2.91064e+06	3.54944e+06	2.26066e+06	1.77306e+06	2.83331e+06	3.85528e+06	3.10219e+06	3.23063e+06	4.25005e+06	3.02651e+06	4.08581e+06
828.7067@12.3	828.707	12.3	[M+H]+	SM(18:1/25:0)	[M+H]+		MS/MS	42586	24273.6	123599	85747.1	0.000393702	1.05318	0.693755	-30.6245	↓	43119.8	114470	208669	130159	154975	54887.2	50957.2	82975.5	149669	92461.4	43231.7	164050	202807	121466	150391	183191	96871.9	119536	123267	87442.6	79984.1	77473.2	108023	164128	126388	96188.8	178872	151010	122494	159045	131574	137882	117687
672.5207@5.14	672.521	5.14	[M+H]+	SM(18:2/14:0)	[M+H]+	[M+CH3COO]-	MS/MS	64166.2	38183.3	233319	131559	1.2111e-07	1.8629	0.563861	-43.6139	↓	141463	229200	371206	253022	271565	225253	277573	167451	172334	151013	126345	233046	341859	283980	356648	189438	125879	352747	257510	246180	212617	194652	277118	191045	223259	164498	238947	264917	246399	291655	185787	191165	210581
726.5673@6.43	726.567	6.43	[M+H]+	SM(18:2/18:1)	[M+H]+		MS/MS	37793.5	25895.2	153948	113671	3.32227e-05	1.21145	0.738372	-26.1628	↓	110561	132039	246662	165850	160871	160714	113920	123927	120254	111065	98226.9	172295	157319	146377	252676	144499	114370	171603	175465	163560	173081	139974	151412	138941	126706	104290	160715	155876	247450	184228	143931	136660	125908
798.6625@11.82	798.663	11.82	[M+H]+	SM(18:2/23:0)	[M+H]+	[M+CH3COO]-	MS/MS	732630	428891	2.51213e+06	1.5287e+06	3.25169e-06	1.58212	0.608528	-39.1472	↓	1.22982e+06	2.88918e+06	4.21616e+06	3.0689e+06	2.67827e+06	1.82512e+06	1.56307e+06	2.96897e+06	1.78835e+06	1.58291e+06	1.10542e+06	3.01336e+06	3.66339e+06	2.63047e+06	4.10548e+06	2.39073e+06	2.0411e+06	3.13045e+06	2.48461e+06	2.7132e+06	2.25975e+06	1.75617e+06	1.92763e+06	2.52229e+06	2.15506e+06	1.23583e+06	2.90363e+06	2.71117e+06	3.12469e+06	2.98301e+06	2.84685e+06	2.81593e+06	2.51666e+06
700.5533@6.1	700.553	6.1	[M+H]+	SM(34:2)	[M+H]+	[M+CH3COO]-	MS/MS	2.13925e+06	1.96583e+06	8.51977e+06	7.13015e+06	0.0139441	0.672253	0.836894	-16.3106	↓	5.7328e+06	6.71449e+06	1.18378e+07	9.76991e+06	9.78194e+06	7.224e+06	6.44788e+06	9.34399e+06	6.6318e+06	6.54642e+06	4.6662e+06	1.10767e+07	1.06183e+07	1.20588e+07	1.41246e+07	8.09979e+06	5.04964e+06	1.04087e+07	9.1786e+06	1.05928e+07	8.99401e+06	8.95796e+06	9.5128e+06	7.67226e+06	7.04056e+06	4.83566e+06	7.46466e+06	8.1661e+06	9.79421e+06	7.83352e+06	7.97033e+06	7.75014e+06	7.09261e+06
[truncated: 30 more columns]

## Sheet: ANCOVA
																	COVID-	COVID+	COVID+	COVID+	COVID+	COVID-	COVID-	COVID-	COVID-	COVID-	COVID-	COVID-	COVID-	COVID-	COVID-	COVID+	COVID-	COVID-	COVID-	COVID-	COVID-	COVID-	COVID-	COVID-	COVID-	COVID-	COVID-	COVID-	COVID-	COVID-	COVID-	COVID-	COVID-
Feature ID	Mass	RT	Specie Abundance	Linex	SpeciePOS_Detected	SpecieNEG_Detected	Anntation Level	sdCOVID-	sdCOVID+	medCOVID-	medCOVID+	q-value	Ajusted dCohen	FC	%∆	Tendency	Ctr2	Mild7	Mild8	Mild9	Moderate12	Resistant14	Resistant15	Resistant18	Resistant21	Ctr22	Ctr23	Resistant24	Resistant25	Ctr29	Ctr31	Severe37	Resistant43	Resistant44	Resistant45	Resistant46	Resistant47	Resistant50	Resistant51	Resistant52	Resistant53	Resistant54	Resistant55	Resistant56	Resistant57	Resistant58	Ctr59	Resistant60	Resistant62
357.2878@1.28	357.288	1.28	[M+H]+	CAR(13:0)	[M+H]+		MS/MS	108286	91582.9	100945	33034.8	0.00996967	0.66904	0.327257	-67.2743	↓	413995	34984.2	32225.9	125984	47795	30390.1	36825.1	38848.2	102111	33317.6	16043.5	30694.9	37682.2	61398	29169.4	21583.3	59655.8	90704.7	313267	120392	42274.1	32463.9	23048.3	38606.2	67382.8	21964.4	57509.9	51306.6	36936	24017.2	29766.3	45023.6	32901.5
355.271@1.15	355.271	1.15	[M+H]+	CAR(13:1)	[M+H]+		MS/MS	37996.5	32135.6	62141.1	26507.8	0.000221999	1.00047	0.426575	-57.3425	↓	68877.5	25146.2	20979.4	36316.4	29303.1	25225.7	63469.9	34692.2	72078.6	27889	17489.7	30124.1	40987.2	52857.4	38240.8	28911.3	61551.8	63930.1	154228	74302.3	62258.3	50347.4	41337.7	43869.1	67107.5	40228.2	85305.5	61437.4	39223.2	32685.2	39202.4	58358.4	36893.6
625.5637@11.44	565.543	11.44	[M+CH3OO]-	Cer (d18:1/18:0)	[M+H]+	[M+CH3OO]-	MS1+ MS/MS	404072	341744	311198	759229	4.84246e-05	1.18288	2.4397	143.97	↑	117565	661665	639427	351543	512566	316116	590820	439319	439087	119527	141007	207985	492546	202452	139037	937135	587998	267079	461129	633683	331488	271697	435656	369948	660565	228575	384284	313801	511122	313471	128318	325106	329094
653.5938@11.97	593.573	11.97	[M+CH3OO]-	Cer (d18:1/20:0)	[M+H]+	[M+CH3OO]-	MS1+ MS/MS	426899	361050	455558	757718	0.00734055	0.7551	1.66328	66.3275	↑	143399	738954	699550	476608	549182	583662	1.10026e+06	710346	752260	209879	347206	493291	901433	278128	288920	934629	798695	481050	667902	718447	542187	506837	628195	817826	729816	312671	297219	427803	676097	415419	253601	569213	561999
681.6242@12.27	621.606	12.27	[M+CH3OO]-	Cer (d18:1/22:0)	[M+H]+	[M+CH3OO]-	MS1+ MS/MS	1.58222e+06	1.33816e+06	1.69515e+06	2.65013e+06	0.0221655	0.643903	1.56336	56.336	↑	693686	3.31546e+06	2.29919e+06	1.88725e+06	1.92547e+06	2.41277e+06	4.00548e+06	2.28726e+06	3.36815e+06	1.12154e+06	1.26147e+06	1.8155e+06	2.52486e+06	1.24197e+06	1.32315e+06	3.26811e+06	3.03866e+06	2.04147e+06	2.71863e+06	2.22056e+06	2.63825e+06	2.08984e+06	2.36928e+06	3.88504e+06	2.6604e+06	1.3268e+06	1.60994e+06	1.88722e+06	2.25645e+06	1.47603e+06	993896	2.01972e+06	2.74109e+06
735.6635@12.56	675.644	12.56	[M+CH3OO]-	Cer (d18:1/26:1)		[M+CH3OO]-	MS1+ MS/MS	120300	101744	114334	186652	0.0224915	0.641316	1.63251	63.2515	↑	48501.1	206569	197769	151118	151644	95766.8	175119	147989	295169	56070.2	113777	66252.7	149918	108104	38131.2	304051	172887	192524	217491	180347	196427	89472.1	164619	182646	112563	53136.2	122782	103659	131456	111721	63409.8	105759	192858
705.6234@12.03	645.606	12.02	[M+CH3OO]-	Cer (d18:2/24:1)	[M+H]+	[M+CH3OO]-	MS1+ MS/MS	901634	762557	1.12237e+06	1.95441e+06	0.000472502	0.984476	1.74132	74.1322	↑	780307	2.02534e+06	1.22876e+06	1.22073e+06	1.83479e+06	1.01289e+06	1.97121e+06	1.50052e+06	1.5509e+06	684403	845435	951188	1.14215e+06	1.02607e+06	853635	3.25456e+06	1.35776e+06	1.15371e+06	1.32533e+06	1.89291e+06	1.53937e+06	835447	1.57406e+06	1.34636e+06	1.80191e+06	1.46794e+06	1.37189e+06	915293	1.31444e+06	1.03262e+06	482076	1.00879e+06	1.10732e+06
537.5122@9.09	537.512	9.09	[M+H]+	Cer(d18:1/16:0)	[M+H]+	[M+CH3OO]-	MS1+ MS/MS	153564	129877	202271	335344	0.000529954	0.924472	1.6579	65.7897	↑	90421.3	307878	264105	232239	328506	211417	280652	231551	273277	94437.5	87028.1	215521	251927	113287	79893.8	619552	253477	198631	273610	325193	209559	275651	225533	211526	317023	161488	257531	190963	214827	177473	56680.3	208100	182787
647.6213@12.26	647.621	12.26	[M+H]+	Cer(d42:2)	[M+H]+	[M+CH3OO]-	MS1	770519	651666	586303	1.24935e+06	0.000569183	0.918025	2.1309	113.09	↑	458801	1.2722e+06	777432	715592	1.01798e+06	371619	1.30092e+06	782500	1.12458e+06	358015	345652	299721	643007	294827	378243	2.75265e+06	963384	627362	1.03429e+06	783027	1.06665e+06	426121	851103	927214	649090	545616	450685	499014	695715	696906	263324	587620	612202
467.3014@1.62	467.301	1.62	[M+H]+	LPC(0:0/14:0)	[M+H]+		MS/MS	29204	24699.3	53787.4	24504.4	0.000100516	1.06971	0.455578	-54.4422	↓	42363.1	30384.5	54434	61793.6	14831.2	52872.6	104687	51870.8	83339.8	49622.7	84139.5	43066.1	88404.8	61695.7	50402.1	25695	43706.6	64429.8	46891.8	37552.3	57503.6	38158	80798.7	58353.7	51413.2	69364.8	55624.9	76170.9	43828.2	61922.3	49976.6	55614.6	53462.5
481.3176@1.97	481.318	1.97	[M+H]+	LPC(0:0/15:0)	[M+H]+		MS/MS	33762.5	28554.7	48505.4	25277.2	0.00513408	0.733962	0.521121	-47.8879	↓	39409.1	46947.9	57740.1	64649.2	27157.6	67372.4	157028	60414.6	61869.4	51225.7	61469	60165.1	65646.1	33912.5	53848.8	21387.5	53706.3	73156.1	34549	45202.5	55115.3	54284.4	87822.4	61932.2	52303.9	72459.2	56195.4	60920.2	36667.9	46044.7	40461.8	67336.5	51779.8
493.3171@1.78	493.317	1.78	[M+H]+	LPC(0:0/16:1)	[M+H]+		MS/MS	49648.1	41989.9	97523	65248.8	0.00766362	0.693497	0.669061	-33.0939	↓	100043	104006	99715.9	116687	52206.2	101623	169680	103442	111665	80165.7	95967.8	101637	139032	112047	82177.8	69844	94189.7	113356	120296	111293	59659.6	79056.6	162150	147394	105778	134190	111632	109941	71668	111965	67533	85549.2	87771.3
523.3649@3.25	523.365	3.25	[M+H]+	LPC(0:0/18:0)	[M+H]+	[M+CH3OO]-	MS/MS	1.01139e+06	855380	1.51587e+06	980015	0.0289984	0.565229	0.646502	-35.3498	↓	1.05391e+06	1.96871e+06	1.60905e+06	2.73546e+06	1.06509e+06	2.187e+06	3.53421e+06	2.55729e+06	2.42453e+06	1.26483e+06	1.51639e+06	2.61911e+06	1.71277e+06	1.52291e+06	1.15581e+06	662313	2.05453e+06	1.46617e+06	1.97612e+06	1.61692e+06	1.80641e+06	1.72547e+06	2.61451e+06	2.23214e+06	2.19273e+06	1.13537e+06	2.39026e+06	1.95039e+06	1.19132e+06	1.52148e+06	836156	1.43335e+06	1.50425e+06
521.3491@2.57	521.349	2.57	[M+H]+	LPC(0:0/18:1)	[M+H]+	[M+CH3OO]-	MS/MS	1.06234e+06	898478	2.43341e+06	1.82261e+06	0.0181222	0.613377	0.748993	-25.1007	↓	2.13524e+06	2.5393e+06	2.68339e+06	2.68538e+06	1.61965e+06	2.64844e+06	4.93607e+06	3.19045e+06	3.1928e+06	1.98179e+06	2.17196e+06	3.39443e+06	2.49447e+06	2.29504e+06	1.73116e+06	2.28678e+06	2.68368e+06	2.29302e+06	2.79372e+06	1.73e+06	2.01183e+06	2.28497e+06	3.0536e+06	3.22294e+06	2.32825e+06	2.40103e+06	2.97714e+06	2.19737e+06	1.58086e+06	1.83801e+06	1.72923e+06	2.07971e+06	2.39534e+06
545.3486@2.32	545.349	2.32	[M+H]+	LPC(0:0/20:3)	[M+H]+		MS/MS	206805	174905	337120	204186	0.00835828	0.685754	0.605676	-39.4324	↓	235130	307489	329221	331873	236083	321603	765999	534786	348627	210995	256994	284750	371372	252571	233738	228342	277305	279349	332253	200988	220496	258611	572071	450546	350022	349763	511486	427069	272368	300135	189931	240454	360620
571.3639@2.64	571.364	2.64	[M+H]+	LPC(0:0/22:4)	[M+H]+		MS/MS	14286.3	12082.6	25854.6	18462.6	0.0333241	0.551992	0.714095	-28.5905	↓	13588.7	17917.2	20495.2	21190.7	18842.3	24320.9	50693.8	27673.8	32015.8	17582.6	18216.6	20664.5	23321.3	26442.2	15286.7	16064.8	25553.8	28957.3	27526.2	25225	25983.5	20620.2	46010.9	33031.8	20299	29654.7	33256.5	28573.3	16411.6	20420.9	13400.1	15316.3	17539.3
467.3014@1.76	467.301	1.76	[M+H]+	LPC(14:0/0:0)	[M+H]+	[M+CH3OO]-	MS/MS	225492	190710	393143	169775	0.000107033	1.05677	0.431842	-56.8158	↓	322401	242389	361209	469812	166837	403992	829810	401085	625615	369893	619299	360639	738007	393663	342890	165734	308157	521475	391816	319260	458276	289105	611715	413823	370933	509815	434528	600104	316529	441957	349828	400362	363567
481.3172@2.15	481.317	2.15	[M+H]+	LPC(15:0/0:0)	[M+H]+		MS/MS	208030	175941	272924	144030	0.0108406	0.660996	0.527729	-47.2271	↓	195503	319772	404243	440057	165695	406645	851098	373982	319847	323932	349190	328646	403841	188109	293912	107111	347163	332910	203287	298852	339065	327871	569293	379784	335542	479286	350657	329013	229398	293258	215326	379784	287241
493.317@1.94	493.317	1.94	[M+H]+	LPC(16:1/0:0)	[M+H]+	[M+CH3OO]-	MS/MS	502339	424854	792563	469292	0.00834963	0.686532	0.59212	-40.788	↓	757614	724000	834578	1.11465e+06	386888	900628	1.80878e+06	902625	997060	493504	714615	942333	1.21905e+06	816201	542043	428725	695796	1.23199e+06	1.05653e+06	904603	592508	672694	1.42231e+06	1.23533e+06	797543	1.13845e+06	961442	861995	515706	806234	467267	759011	660461
507.3328@2.34	507.333	2.34	[M+H]+	LPC(17:1/0:0)	[M+H]+		MS/MS	45315.9	38325.9	66082.7	36569.6	0.00761031	0.694793	0.553392	-44.6608	↓	98010.7	68401.4	79940.5	119228	27925.3	72072.8	181848	90432.7	87697.3	71456.1	63425.3	69701.6	84745.5	60050.3	47823.1	39607.4	65949.1	77865.9	76126.9	54784.7	62175.1	61816.1	112343	95552.7	69653.4	75666.2	72466.2	68181.3	38827.4	63236	39459.9	60004.3	66522.7
583.3832@3.44	523.363	3.44	[M+CH3OO]-	LPC(18:0/0:0)	[M+H]+	[M+CH3OO]-	MS/MS	971876	821964	1.78428e+06	1.25093e+06	0.0358668	0.585455	0.701084	-29.8916	↓	1.29371e+06	2.20876e+06	2.09327e+06	2.61946e+06	1.43108e+06	2.45439e+06	3.63661e+06	2.98726e+06	2.80812e+06	1.7598e+06	1.99995e+06	2.91678e+06	2.07522e+06	1.87235e+06	1.61012e+06	653385	2.4044e+06	1.6907e+06	2.11931e+06	1.94111e+06	2.01331e+06	2.14267e+06	3.09858e+06	2.24793e+06	2.50112e+06	1.40892e+06	2.31104e+06	2.29468e+06	1.46812e+06	1.91649e+06	1.05796e+06	1.64733e+06	1.99366e+06
521.3495@2.76	521.35	2.76	[M+H]+	LPC(18:1/0:0)	[M+H]+	[M+CH3OO]-	MS/MS	7.24293e+06	6.12571e+06	1.37934e+07	1.01057e+07	0.0362372	0.543165	0.732649	-26.7351	↓	1.21012e+07	1.56321e+07	1.67843e+07	1.73296e+07	7.91579e+06	1.73274e+07	3.07316e+07	1.87438e+07	1.84947e+07	1.16828e+07	1.35115e+07	2.22478e+07	1.58331e+07	1.25861e+07	9.70855e+06	1.23029e+07	1.69361e+07	1.29077e+07	1.61541e+07	1.10454e+07	1.20767e+07	1.42572e+07	1.83387e+07	1.884e+07	1.34643e+07	1.35385e+07	1.73125e+07	1.14863e+07	7.79083e+06	1.0006e+07	1.00485e+07	1.21597e+07	1.27911e+07
517.3169@1.8	517.317	1.8	[M+H]+	LPC(18:3/0:0)	[M+H]+		MS/MS	85216.1	72071.6	103578	59809	0.0348484	0.547943	0.57743	-42.257	↓	94316.2	122435	123862	117754	43567.9	122674	322942	137505	126998	108089	172203	161188	118680	112398	70209.6	81111.1	84974.4	95523	96573.3	58392	70067.4	64340.4	196248	106035	84188.1	71185.9	105696	139043	57525.2	136182	91382.8	134673	212938
551.3958@4.21	551.396	4.21	[M+H]+	LPC(20:0/0:0)	[M+H]+		MS/MS	22945.1	19405.8	48180.4	25581.6	0.000114848	1.05072	0.530953	-46.9047	↓	34823.1	34034.1	38420.8	54560.5	20622.1	78053.8	86779.4	66692.5	63505.6	53527.4	55662.6	94157.8	60650.1	49103.2	40620	20976	63908.6	46847.3	57766.7	43386.2	57743.3	50847.1	48470.4	54917.3	52203.7	40331.2	60271.2	47410	41698.5	45225.4	40144.5	45508.4	50630.2
545.3487@2.49	545.349	2.49	[M+H]+	LPC(20:3/0:0)	[M+H]+	[M+CH3OO]-	MS/MS	1.45013e+06	1.22645e+06	2.35306e+06	1.47339e+06	0.0126683	0.647149	0.62616	-37.384	↓	1.66898e+06	2.06167e+06	2.36742e+06	2.02413e+06	1.6549e+06	2.28784e+06	5.21753e+06	3.85372e+06	2.26537e+06	1.44168e+06	1.86813e+06	1.80928e+06	2.40726e+06	1.59696e+06	1.52435e+06	1.56312e+06	1.83388e+06	1.92938e+06	2.34705e+06	1.42976e+06	1.41486e+06	1.90504e+06	4.03483e+06	2.91262e+06	2.4286e+06	2.40843e+06	3.66964e+06	2.70986e+06	1.82056e+06	1.99243e+06	1.26087e+06	1.70911e+06	2.30953e+06
569.3489@2.55	569.349	2.55	[M+H]+	LPC(22:5/0:0)	[M+H]+		MS/MS	69225.3	58547.3	115156	78362.2	0.028784	0.567032	0.680485	-31.9515	↓	64705	66547.3	74381.6	88446.5	57708	86865.7	223362	171609	126759	72143.3	66582.6	72575.8	112776	73585.5	70086	71851.5	125464	113553	125390	90078.2	84007.3	80898	214641	166666	104967	143615	162867	86504.9	68709.6	91853.5	65222.5	61024.4	66178.9
481.3539@3.01	481.354	3.01	[M+H]+	LPC(O-16:0)	[M+H]+		MS/MS	127787	108076	241323	145180	0.00230868	0.802643	0.601601	-39.8399	↓	128758	251754	206562	340672	208465	254503	470901	236726	309246	258153	253007	337268	244802	285852	172306	102589	354599	353847	351844	396548	380963	320699	339704	364645	248700	235030	371941	292432	197874	259407	168145	264816	257708
479.3378@2.94	479.338	2.94	[M+H]+	LPC(O-16:1)	[M+H]+	[M+CH3OO]-	MS/MS	143076	121007	216287	124859	0.00877896	0.681716	0.577284	-42.2716	↓	140477	207455	263650	402795	116320	273722	491519	250573	351588	163147	203436	287736	160967	233207	165731	89604.1	282294	306912	347283	355074	393314	230348	322763	346447	247676	238633	319011	225871	209632	211542	124566	222452	218026
453.2857@2.69	453.286	2.69	[M+H]+	LPE(16:0/0:0)	[M+H]+	[M+H]-	MS/MS	26770.9	22641.5	44503.7	57543.7	0.0452565	0.519645	1.29301	29.301	↑	38316.4	71399.9	68425.3	69809.4	31917.4	58457	64361.1	63472.6	52933.7	51407.7	58480.8	62148.2	61995.2	47561.2	44596.8	86095.7	51221.8	49786.9	51636.6	46196.3	32744.9	46063.9	62322.9	50720.9	51091.1	72027.3	55203.1	66363.7	36990.8	41246.5	25704.2	39168.3	49540.5
525.2853@2.19	525.285	2.19	[M+H]-	LPE(22:6/0:0)	[M+H]+	[M+H]-	MS/MS	115597	97765.9	131366	220278	0.00357521	0.820553	1.67682	67.6824	↑	144203	407667	246934	440679	165704	120941	293777	247906	184529	208100	189670	211112	178227	160987	140214	187416	168577	217718	189215	182631	126652	168466	185865	262510	240918	198699	200830	211418	165245	113687	65136.3	151472	199148
705.5308@7.19	705.531	7.19	[M+H]+	PC(14:0/16:0)	[M+H]+		MS/MS	1.12802e+06	954021	1.83109e+06	886756	0.000773618	0.893106	0.484277	-51.5723	↓	1.0166e+06	1.02698e+06	1.06292e+06	1.69478e+06	895643	1.96705e+06	3.78479e+06	1.52018e+06	4.03903e+06	1.52779e+06	2.44564e+06	1.21631e+06	3.03163e+06	1.83652e+06	835871	1.2575e+06	1.80574e+06	3.36172e+06	2.33297e+06	1.43209e+06	2.32918e+06	963838	2.58666e+06	1.77746e+06	1.42512e+06	3.17848e+06	1.9823e+06	2.52528e+06	1.65827e+06	1.83876e+06	811451	2.09633e+06	1.64329e+06
729.5312@6.42	729.531	6.42	[M+H]+	PC(14:0/18:2)	[M+H]+	[M+CH3OO]-	MS/MS	872247	737703	1.65116e+06	876179	0.000389961	0.947857	0.530645	-46.9355	↓	1.16963e+06	981090	1.10598e+06	2.25522e+06	836682	1.60035e+06	2.92014e+06	1.50635e+06	2.34872e+06	2.5006e+06	2.06191e+06	1.29988e+06	2.633e+06	1.32235e+06	1.28544e+06	1.09904e+06	1.33043e+06	1.83424e+06	2.05406e+06	1.44775e+06	2.35718e+06	1.25335e+06	1.82734e+06	2.23438e+06	1.78639e+06	2.78699e+06	1.90773e+06	2.49383e+06	1.49534e+06	1.7764e+06	1.26399e+06	1.94116e+06	1.84863e+06
753.531@6.27	753.531	6.27	[M+H]+	PC(14:0/20:4)	[M+H]+		MS1	250535	211890	516800	207399	5.52305e-06	1.31749	0.401314	-59.8686	↓	424539	242485	254225	544552	212318	375196	852299	465581	955856	564241	618767	382957	663417	500092	285096	247346	374779	676708	731259	447522	602677	303913	648780	601138	458022	771907	466580	598700	444466	491107	381750	421099	496836
745.561@8.29	745.561	8.29	[M+H]+	PC(15:0/18:1)	[M+H]+	[M+CH3OO]-	MS/MS	965401	816489	2.08609e+06	1.4179e+06	0.00501686	0.738386	0.679694	-32.0306	↓	2.08447e+06	1.30159e+06	1.701e+06	2.59975e+06	1.11663e+06	2.00053e+06	4.34914e+06	2.18473e+06	2.53825e+06	1.96219e+06	1.87116e+06	1.86658e+06	2.49619e+06	1.42146e+06	1.27536e+06	2.20397e+06	2.47361e+06	2.3435e+06	2.19294e+06	1.85434e+06	2.33298e+06	1.30515e+06	2.81945e+06	2.36961e+06	1.86963e+06	3.21395e+06	2.35973e+06	1.83477e+06	1.72995e+06	1.94793e+06	1.58732e+06	2.35458e+06	1.83044e+06
743.5473@7.1	743.547	7.1	[M+H]+	PC(15:0/18:2)	[M+H]+	[M+CH3OO]-	MS/MS	1.15767e+06	979101	2.23178e+06	1.487e+06	0.00834963	0.686336	0.666283	-33.3717	↓	1.45528e+06	1.9792e+06	2.00568e+06	3.03237e+06	1.67323e+06	3.03828e+06	4.54192e+06	2.50763e+06	2.3776e+06	3.64571e+06	2.05272e+06	2.32805e+06	2.90016e+06	1.35887e+06	1.97771e+06	2.22189e+06	2.78537e+06	2.37314e+06	2.06555e+06	1.89696e+06	3.01998e+06	2.41753e+06	2.87007e+06	3.12876e+06	2.76197e+06	4.21066e+06	3.08258e+06	2.73685e+06	2.17987e+06	2.33958e+06	1.48076e+06	3.86167e+06	3.10452e+06
773.5931@10.13	773.593	10.13	[M+H]+	PC(15:0/20:1)	[M+H]+		MS/MS	377323	319121	749918	511069	0.00939618	0.675306	0.6815	-31.85	↓	735487	510690	554540	941207	475451	757174	1.79765e+06	890395	1.02244e+06	695964	668782	733530	847442	551043	506784	720504	1.00791e+06	966131	679531	687515	966230	607015	1.15654e+06	944345	650791	908181	641686	669227	605612	679041	654348	837967	724256
767.5461@6.92	767.546	6.92	[M+H]+	PC(15:0/20:4)	[M+H]+		MS/MS	309500	261760	768825	407680	1.16686e-05	1.24484	0.530264	-46.9736	↓	587980	515093	425511	791078	352120	923633	1.53843e+06	768145	980681	1.16074e+06	739612	939693	695902	511957	513158	453347	806646	883533	844425	737407	779969	707404	1.10172e+06	1.01185e+06	777001	1.18314e+06	804169	757360	583977	662766	486498	841185	940757
755.547@6.89	755.547	6.89	[M+H]+	PC(16:0/18:3)	[M+H]+		MS/MS	1.1015e+06	931592	1.72856e+06	1.17516e+06	0.0393477	0.535971	0.679853	-32.0147	↓	1.54736e+06	1.57255e+06	1.34621e+06	2.58105e+06	955792	1.76846e+06	4.16635e+06	2.15358e+06	2.13983e+06	3.35522e+06	1.82743e+06	2.49125e+06	2.28096e+06	1.31208e+06	1.27702e+06	1.83039e+06	1.83157e+06	2.42294e+06	3.04069e+06	1.40869e+06	1.69877e+06	1.02747e+06	1.97183e+06	1.8783e+06	1.67201e+06	1.89464e+06	1.81279e+06	1.74469e+06	1.43748e+06	2.67866e+06	1.50232e+06	2.8374e+06	3.30137e+06
783.5792@8.42	783.579	8.42	[M+H]+	PC(16:0/20:3)	[M+H]+	[M+CH3OO]-	MS/MS	2.6218e+07	2.21738e+07	6.77396e+07	3.67386e+07	9.49491e-06	1.26145	0.54235	-45.765	↓	5.96852e+07	3.82601e+07	4.94692e+07	5.67079e+07	4.21722e+07	5.90007e+07	9.8308e+07	8.3032e+07	8.01886e+07	5.76678e+07	4.64785e+07	5.99748e+07	7.99665e+07	4.39968e+07	4.1837e+07	5.38036e+07	6.04753e+07	6.03513e+07	7.94967e+07	4.77546e+07	7.111e+07	4.99047e+07	8.97965e+07	7.45133e+07	6.35665e+07	7.98331e+07	8.64872e+07	7.08506e+07	7.41779e+07	8.33489e+07	3.73905e+07	5.7093e+07	6.70154e+07
809.5941@9.08	809.594	9.08	[M+H]+	PC(16:0_22:4)	[M+H]+		MS/MS	2.32904e+06	1.96979e+06	4.80267e+06	2.67173e+06	0.000293849	0.976079	0.556302	-44.3698	↓	2.97984e+06	1.51419e+06	2.65838e+06	3.63026e+06	2.35517e+06	3.89008e+06	7.9531e+06	4.76758e+06	7.26602e+06	3.34266e+06	2.99413e+06	3.58065e+06	4.77414e+06	3.79914e+06	2.38257e+06	3.03823e+06	4.93714e+06	5.66724e+06	6.48255e+06	4.96972e+06	6.71957e+06	3.32434e+06	7.88081e+06	5.22236e+06	3.95047e+06	5.42021e+06	5.35788e+06	4.24313e+06	4.14638e+06	5.30599e+06	2.75051e+06	2.99801e+06	3.94875e+06
755.5473@6.61	755.547	6.61	[M+H]+	PC(16:1/18:2)	[M+H]+	[M+CH3OO]-	MS/MS	1.40496e+06	1.18825e+06	3.04462e+06	2.04183e+06	0.00378524	0.761446	0.670634	-32.9366	↓	2.74775e+06	2.22216e+06	2.00339e+06	4.79639e+06	1.65389e+06	3.44861e+06	4.8073e+06	3.26164e+06	3.69713e+06	4.50347e+06	2.32183e+06	2.76364e+06	3.88569e+06	2.31474e+06	2.3078e+06	2.49256e+06	2.82163e+06	3.27769e+06	4.76878e+06	3.82928e+06	3.03594e+06	2.87873e+06	3.92946e+06	5.05038e+06	3.71919e+06	4.90433e+06	3.69043e+06	3.24334e+06	2.54721e+06	3.06014e+06	2.27859e+06	3.38972e+06	4.07797e+06
779.5473@6.46	779.547	6.46	[M+H]+	PC(16:1_20:4)	[M+H]+		MS/MS	401245	339353	926811	488605	3.77184e-05	1.16509	0.52719	-47.281	↓	904769	515057	471019	1.04831e+06	400440	816600	1.45571e+06	920491	1.35182e+06	880706	678082	740111	976008	808358	512787	542206	860470	1.21817e+06	1.32428e+06	1.23427e+06	787741	578846	1.3737e+06	1.28355e+06	870030	1.26728e+06	884248	784089	732598	814023	663433	772426	878837
771.5788@8.84	771.579	8.84	[M+H]+	PC(17:0/18:2)	[M+H]+	[M+CH3OO]-	MS/MS	1.53381e+06	1.29722e+06	3.57161e+06	2.60301e+06	0.00954115	0.673701	0.728805	-27.1195	↓	3.20266e+06	3.40241e+06	3.60623e+06	5.70609e+06	3.09037e+06	5.57263e+06	6.76839e+06	4.37341e+06	5.08467e+06	4.68634e+06	2.77607e+06	4.57166e+06	3.61234e+06	2.56075e+06	2.937e+06	3.493e+06	4.55273e+06	3.3176e+06	4.45795e+06	4.15179e+06	4.84035e+06	3.8138e+06	4.74475e+06	4.99278e+06	4.39228e+06	4.22258e+06	4.61436e+06	3.48126e+06	3.35281e+06	3.81212e+06	2.77256e+06	4.64926e+06	4.46412e+06
795.5781@8.58	795.578	8.58	[M+H]+	PC(17:0/20:4)	[M+H]+	[M+CH3OO]-	MS/MS	646528	546802	1.59119e+06	1.0169e+06	0.000389961	0.947614	0.639084	-36.0916	↓	1.66812e+06	1.10102e+06	1.05375e+06	1.74895e+06	1.17641e+06	1.5587e+06	2.51935e+06	1.72917e+06	2.36169e+06	1.38203e+06	935849	1.33325e+06	1.27297e+06	1.23797e+06	841124	1.04794e+06	1.64773e+06	1.62919e+06	1.5341e+06	2.09659e+06	1.7447e+06	1.09167e+06	2.34416e+06	1.97847e+06	1.57397e+06	1.94551e+06	1.54045e+06	1.10699e+06	1.4519e+06	1.41046e+06	1.05525e+06	1.23448e+06	1.38932e+06
773.5933@10.56	773.593	10.56	[M+H]+	PC(17:0_18:1)	[M+H]+	[M+CH3OO]-	MS/MS	518021	438117	1.35222e+06	1.07467e+06	0.0276065	0.571594	0.794743	-20.5257	↓	1.39048e+06	945388	1.51488e+06	1.8613e+06	941373	1.48438e+06	2.51098e+06	1.62503e+06	1.78747e+06	1.22773e+06	1.09015e+06	1.60817e+06	1.46128e+06	1.11965e+06	959941	1.44428e+06	1.76935e+06	1.49438e+06	1.70542e+06	1.21453e+06	1.60816e+06	1.00361e+06	1.86882e+06	1.61499e+06	1.35011e+06	1.57605e+06	1.4981e+06	1.16293e+06	1.32334e+06	1.34321e+06	1.19704e+06	1.36093e+06	1.28175e+06
755.5472@7.09	755.547	7.09	[M+H]+	PC(18:0/16:3)	[M+H]+		MS1	1.10538e+06	934878	2.26472e+06	1.14657e+06	9.19673e-05	1.07914	0.506276	-49.3724	↓	2.31973e+06	1.44428e+06	1.52197e+06	1.53188e+06	1.16377e+06	1.85405e+06	3.51581e+06	1.98529e+06	2.99446e+06	1.82869e+06	2.94329e+06	2.10291e+06	2.54962e+06	2.02236e+06	1.01099e+06	1.83532e+06	2.03203e+06	1.56229e+06	2.23547e+06	1.33806e+06	2.40535e+06	1.07201e+06	3.68839e+06	2.26729e+06	1.56595e+06	1.99155e+06	2.39429e+06	3.03163e+06	1.67888e+06	2.09565e+06	1.24977e+06	1.85927e+06	2.05122e+06
787.6109@11.49	787.611	11.49	[M+H]+	PC(18:0/18:1)	[M+H]+	[M+CH3OO]-	MS/MS	1.36373e+07	1.15338e+07	3.53229e+07	2.4799e+07	0.0017428	0.823268	0.702065	-29.7935	↓	2.73074e+07	2.1253e+07	3.4451e+07	3.84707e+07	2.29984e+07	4.12584e+07	5.30406e+07	4.71752e+07	5.31815e+07	3.07112e+07	3.34137e+07	5.10298e+07	4.34892e+07	3.11291e+07	1.66337e+07	2.65846e+07	5.14032e+07	3.60559e+07	4.86654e+07	3.08297e+07	3.67889e+07	3.01317e+07	4.52573e+07	4.05097e+07	3.10059e+07	2.91609e+07	4.66329e+07	3.38136e+07	3.29206e+07	3.49344e+07	2.55296e+07	3.21557e+07	3.75381e+07
786.6088@9.99 (S)	785.606	9.99	[M+1]+	PC(18:0/18:2)	[M+H]+	[M+CH3OO]-	MS/MS	1.34148e+07	1.13455e+07	4.40948e+07	3.41441e+07	0.00262544	0.791338	0.774334	-22.5666	↓	3.3357e+07	4.0938e+07	3.92551e+07	5.42291e+07	3.9895e+07	5.75661e+07	6.07398e+07	5.82868e+07	6.07638e+07	5.11537e+07	4.20118e+07	5.7011e+07	5.16391e+07	3.78033e+07	3.72223e+07	3.65245e+07	5.63203e+07	4.03266e+07	5.47561e+07	4.56499e+07	5.37431e+07	4.75402e+07	5.54467e+07	5.55984e+07	5.10397e+07	4.12502e+07	6.23294e+07	5.68004e+07	4.27031e+07	5.12646e+07	3.21956e+07	4.92893e+07	5.74804e+07
811.6106@10.77	811.611	10.77	[M+H]+	PC(18:0/20:3)	[M+H]+	[M+CH3OO]-	MS/MS	1.36096e+07	1.15103e+07	2.50125e+07	1.19866e+07	0.000169649	1.02106	0.479226	-52.0774	↓	1.87378e+07	9.25477e+06	1.55154e+07	1.99401e+07	1.37076e+07	2.36352e+07	3.85916e+07	3.61455e+07	2.91623e+07	1.42537e+07	1.69272e+07	2.12789e+07	2.31748e+07	1.73265e+07	1.31144e+07	1.41463e+07	1.97672e+07	1.80847e+07	2.98047e+07	1.65358e+07	2.60671e+07	1.75791e+07	4.29947e+07	2.35704e+07	2.43602e+07	1.63187e+07	3.59623e+07	2.5513e+07	3.03836e+07	3.50504e+07	1.54588e+07	1.63686e+07	2.34039e+07
895.6212@10	835.601	10	[M+CH3OO]-	PC(18:0/22:5)	[M+H]+	[M+CH3OO]-	MS/MS	399609	337969	1.57497e+06	1.27774e+06	0.00476228	0.79352	0.811276	-18.8724	↓	1.2693e+06	1.44359e+06	1.39122e+06	1.89772e+06	1.38552e+06	1.98436e+06	2.18506e+06	2.01351e+06	2.07877e+06	1.69399e+06	1.58762e+06	2.08354e+06	1.80251e+06	1.30568e+06	1.36706e+06	1.17148e+06	1.96928e+06	1.68325e+06	1.79557e+06	1.60143e+06	1.84383e+06	1.63654e+06	2.05507e+06	1.85129e+06	1.99857e+06	1.53521e+06	1.76964e+06	1.82914e+06	1.59711e+06	1.70289e+06	1.2225e+06	1.75508e+06	1.876e+06
813.6288@11.61	813.629	11.61	[M+H]+	PC(18:0_20:2)	[M+H]+	[M+CH3OO]-	MS/MS	1.13493e+06	959867	3.15134e+06	2.03645e+06	0.00011693	1.04799	0.646216	-35.3784	↓	2.47852e+06	1.73071e+06	2.72888e+06	3.16727e+06	2.07535e+06	3.55507e+06	4.20538e+06	3.94322e+06	4.7237e+06	3.31416e+06	2.45883e+06	3.79428e+06	3.24319e+06	2.82515e+06	1.82486e+06	2.34926e+06	3.67256e+06	3.90469e+06	5.5167e+06	3.41645e+06	3.56412e+06	2.74666e+06	3.72344e+06	3.50477e+06	3.24348e+06	3.45098e+06	3.90535e+06	2.62446e+06	3.14341e+06	3.05014e+06	2.25478e+06	2.4891e+06	3.19092e+06
811.6094@11.29	811.609	11.29	[M+H]+	PC(18:0_20:3)	[M+H]+	[M+CH3OO]-	MS1	1.65836e+06	1.40256e+06	3.56831e+06	1.86002e+06	7.37956e-05	1.09894	0.52126	-47.874	↓	2.25232e+06	1.36643e+06	2.25292e+06	2.90206e+06	1.99286e+06	3.94541e+06	5.97771e+06	3.58319e+06	6.54033e+06	2.35474e+06	2.53155e+06	3.95636e+06	3.29181e+06	3.30958e+06	1.72554e+06	1.87946e+06	5.38815e+06	3.91877e+06	5.11825e+06	4.6432e+06	4.91439e+06	3.18868e+06	5.34785e+06	3.4533e+06	2.73521e+06	3.08824e+06	3.83861e+06	3.11531e+06	3.32075e+06	3.41764e+06	2.3639e+06	2.99049e+06	3.31728e+06
809.5949@9.69	809.595	9.69	[M+H]+	PC(18:0_20:4)	[M+H]+	[M+CH3OO]-	MS/MS	3.08335e+07	2.60774e+07	7.2435e+07	5.33202e+07	0.0108406	0.661362	0.736111	-26.3889	↓	6.62304e+07	5.40815e+07	4.00662e+07	7.00023e+07	6.3407e+07	6.8649e+07	8.77482e+07	8.76977e+07	6.32538e+07	5.35934e+07	4.74828e+07	6.65324e+07	6.26334e+07	8.22929e+07	2.93603e+07	3.70836e+07	8.49467e+07	7.21667e+07	7.87519e+07	9.27822e+07	4.87454e+07	5.21367e+07	1.00511e+08	8.67768e+07	7.6363e+07	6.95082e+07	8.45417e+07	6.49363e+07	7.39139e+07	7.12646e+07	4.04217e+07	2.43524e+07	6.71993e+07
837.6252@11.38	837.625	11.38	[M+H]+	PC(18:0_22:4)	[M+H]+	[M+CH3OO]-	MS/MS	1.11852e+06	945988	1.82964e+06	1.03448e+06	0.00385143	0.758409	0.565401	-43.4599	↓	726027	402069	936393	1.31808e+06	1.06582e+06	1.40379e+06	2.69999e+06	1.9168e+06	3.02053e+06	931585	912703	1.16332e+06	1.72731e+06	1.56045e+06	800822	959053	2.12791e+06	2.06875e+06	2.96672e+06	2.2396e+06	2.84978e+06	1.43734e+06	3.46998e+06	2.28717e+06	1.52232e+06	1.5632e+06	2.24198e+06	1.88804e+06	1.86705e+06	2.28685e+06	937012	930938	1.41553e+06
847.6268@11.5	787.607	11.5	[M+CH3OO]-	PC(18:1/18:0)		[M+CH3OO]-	MS/MS	1.04172e+06	881036	2.60594e+06	1.97547e+06	0.0219949	0.645662	0.758064	-24.1936	↓	2.02514e+06	1.64628e+06	2.39296e+06	2.84274e+06	1.72091e+06	3.14428e+06	4.22205e+06	3.4316e+06	3.94601e+06	2.33624e+06	2.63009e+06	3.91027e+06	3.01998e+06	2.26288e+06	1.56775e+06	1.80438e+06	3.89698e+06	2.46549e+06	3.15875e+06	2.17873e+06	2.57293e+06	2.17917e+06	3.44257e+06	2.91694e+06	2.74774e+06	2.05506e+06	3.1564e+06	2.28895e+06	2.28144e+06	2.45257e+06	2.08944e+06	2.22591e+06	2.68371e+06
785.595@9.63	785.595	9.63	[M+H]+	PC(18:1/18:1)	[M+H]+	[M+CH3OO]-	MS/MS	1.27798e+07	1.08086e+07	2.5112e+07	1.58507e+07	0.00331125	0.773103	0.631201	-36.8799	↓	2.87824e+07	1.27796e+07	1.90684e+07	2.08484e+07	1.26208e+07	2.50427e+07	4.64828e+07	2.98363e+07	3.55343e+07	2.56377e+07	1.54182e+07	4.79266e+07	2.58733e+07	1.74855e+07	1.21325e+07	2.7017e+07	3.03774e+07	1.90558e+07	3.27457e+07	1.78975e+07	2.30539e+07	1.21243e+07	2.14891e+07	2.8217e+07	1.83998e+07	2.24942e+07	2.94084e+07	1.21596e+07	1.83808e+07	1.85307e+07	2.30707e+07	1.92429e+07	2.17525e+07
843.593@8.14	783.573	8.14	[M+CH3OO]-	PC(18:1/18:2)		[M+CH3OO]-	MS/MS	1.28365e+06	1.08565e+06	3.33127e+06	2.23338e+06	0.00120406	0.912441	0.670429	-32.9571	↓	2.97884e+06	2.50415e+06	2.64118e+06	3.61993e+06	1.88086e+06	4.20619e+06	5.52869e+06	3.91362e+06	4.64589e+06	5.08866e+06	3.25367e+06	5.91837e+06	3.59599e+06	2.46814e+06	3.17881e+06	2.0256e+06	4.02697e+06	2.69624e+06	3.60651e+06	2.96757e+06	3.53317e+06	3.81532e+06	3.57338e+06	4.62799e+06	3.75499e+06	3.08658e+06	3.71065e+06	2.82173e+06	2.49297e+06	3.08396e+06	3.02627e+06	3.67274e+06	4.19574e+06
809.5936@8.69	809.594	8.69	[M+H]+	PC(18:1/20:3)	[M+H]+	[M+CH3OO]-	MS/MS	3.12069e+06	2.63933e+06	7.65213e+06	3.39274e+06	1.07967e-06	1.45609	0.443372	-55.6628	↓	8.39287e+06	3.09875e+06	4.57775e+06	6.42313e+06	3.05125e+06	7.25456e+06	1.34362e+07	8.81266e+06	9.62141e+06	6.14041e+06	4.96535e+06	8.4365e+06	6.57401e+06	4.98845e+06	4.36186e+06	4.18213e+06	7.08348e+06	6.55339e+06	9.96085e+06	7.289e+06	8.67236e+06	5.39495e+06	9.09918e+06	8.91076e+06	6.1662e+06	6.88548e+06	9.35631e+06	5.36635e+06	6.69348e+06	7.45205e+06	5.16909e+06	5.7826e+06	6.84206e+06
807.5792@7.86	807.579	7.86	[M+H]+	PC(18:1/20:4)	[M+H]+	[M+CH3OO]-	MS/MS	6.29008e+06	5.31984e+06	1.72265e+07	1.09407e+07	0.000100864	1.06609	0.635109	-36.4891	↓	2.14111e+07	1.02871e+07	1.1733e+07	1.78481e+07	9.18362e+06	1.58739e+07	2.44454e+07	1.7531e+07	2.27327e+07	1.46539e+07	1.27377e+07	1.76521e+07	1.42681e+07	1.62029e+07	9.97681e+06	8.17346e+06	1.86487e+07	2.3064e+07	1.75307e+07	1.80698e+07	1.80079e+07	1.30606e+07	2.00702e+07	1.74461e+07	1.37244e+07	1.34178e+07	1.50087e+07	1.20517e+07	1.46761e+07	1.37162e+07	1.39071e+07	1.43904e+07	1.33631e+07
833.5938@8.08	833.594	8.08	[M+H]+	PC(18:1/22:5)	[M+H]+		MS1	174181	147314	456063	313178	0.000913593	0.875139	0.686699	-31.3301	↓	545475	296495	362348	606703	269639	500384	745232	485191	559830	524371	360670	562981	433532	369483	339086	360045	470918	605003	562699	470136	520561	391892	453830	448712	443617	329688	464352	340983	369997	396762	360011	467972	415207
781.5633@7.4	781.563	7.4	[M+H]+	PC(18:3_18:1)	[M+H]+		MS1	1.758e+06	1.48683e+06	2.68873e+06	1.19729e+06	0.000658587	0.905067	0.445298	-55.4702	↓	2.50637e+06	1.7146e+06	2.70738e+06	4.10211e+06	877000	2.22079e+06	5.28434e+06	3.11239e+06	3.89855e+06	3.4295e+06	3.07154e+06	2.85948e+06	3.09728e+06	2.16176e+06	1.36896e+06	1.71291e+06	2.26719e+06	3.68592e+06	6.26828e+06	3.08334e+06	2.77079e+06	1.71349e+06	3.81148e+06	2.57892e+06	2.54382e+06	2.35975e+06	2.78341e+06	2.59433e+06	2.06341e+06	3.65215e+06	1.82484e+06	2.7732e+06	3.95178e+06
831.5782@7.55	831.578	7.55	[M+H]+	PC(18:1_22:6)	[M+H]+	[M+CH3OO]-	MS/MS	2.03022e+06	1.71706e+06	3.87707e+06	2.69954e+06	0.0170853	0.618758	0.696283	-30.3717	↓	5.57163e+06	2.98544e+06	3.2003e+06	6.31351e+06	2.70158e+06	4.79935e+06	6.0888e+06	6.18169e+06	4.96685e+06	6.0064e+06	3.26955e+06	7.50939e+06	3.78099e+06	3.28672e+06	2.90601e+06	2.51743e+06	4.97913e+06	4.91722e+06	5.00651e+06	4.21377e+06	3.25868e+06	2.88551e+06	3.25465e+06	4.2835e+06	4.60676e+06	3.57289e+06	3.7949e+06	2.9638e+06	3.55819e+06	2.77616e+06	3.20269e+06	4.46214e+06	3.47355e+06
783.5792@8.11	783.579	8.11	[M+H]+	PC(18:2/18:1)	[M+H]+		MS/MS	1.83603e+07	1.55282e+07	4.6418e+07	2.7158e+07	6.26653e-05	1.1191	0.585075	-41.4925	↓	4.18879e+07	3.3217e+07	3.40315e+07	4.94539e+07	2.35943e+07	6.1743e+07	7.25804e+07	5.67598e+07	6.74209e+07	6.9812e+07	4.05776e+07	7.50917e+07	5.11552e+07	3.12936e+07	3.95231e+07	3.15364e+07	5.65236e+07	3.81036e+07	5.70038e+07	4.05397e+07	5.11807e+07	4.96783e+07	4.712e+07	6.36838e+07	4.60623e+07	4.21517e+07	6.03177e+07	4.13664e+07	3.26888e+07	4.26046e+07	3.90675e+07	5.12995e+07	6.11818e+07
781.5635@6.95	781.563	6.95	[M+H]+	PC(18:2/18:2)	[M+H]+	[M+CH3OO]-	MS/MS	1.06585e+07	9.01443e+06	1.46684e+07	6.18955e+06	0.00123278	0.848656	0.421966	-57.8034	↓	7.62924e+06	7.54694e+06	7.76163e+06	1.42364e+07	3.30739e+06	2.51664e+07	2.76791e+07	1.65026e+07	1.94532e+07	3.56324e+07	1.97079e+07	3.22346e+07	1.5625e+07	9.71431e+06	1.41622e+07	6.03564e+06	1.41879e+07	9.63686e+06	2.0567e+07	9.2096e+06	1.59842e+07	1.98259e+07	1.66512e+07	2.40475e+07	1.49954e+07	1.17835e+07	1.74539e+07	1.81029e+07	8.49349e+06	1.32964e+07	9.68948e+06	1.70042e+07	2.61959e+07
801.6263@11.78	801.626	11.78	[M+H]+	PC(19:0_18:1)	[M+H]+		MS/MS	44654.3	37766.4	105358	68693	0.000913593	0.875964	0.651993	-34.8007	↓	81879.8	49131	73958.2	115460	66627.4	136617	216256	118117	135192	95362.4	83748.8	144169	99913.8	88503.1	82247.1	72053	129455	159473	159800	98917.4	112071	97303.6	160725	109144	99603.2	92365	102672	83834	98174.5	99916.2	91907.3	119399	103516
811.609@10.17	811.609	10.17	[M+H]+	PC(20:1_18:2)	[M+H]+		MS/MS	879991	744253	2.60579e+06	1.66393e+06	4.98152e-05	1.14183	0.638551	-36.1449	↓	2.34877e+06	1.38602e+06	1.76582e+06	2.55947e+06	1.71272e+06	2.89853e+06	3.39704e+06	2.91766e+06	3.72979e+06	3.39634e+06	1.81301e+06	3.25496e+06	2.45924e+06	2.23974e+06	1.83031e+06	1.99916e+06	2.83226e+06	2.57145e+06	3.93255e+06	3.07976e+06	2.93818e+06	2.24114e+06	2.43999e+06	3.14972e+06	2.60122e+06	3.00477e+06	3.34784e+06	1.94465e+06	2.1205e+06	2.39061e+06	1.94281e+06	2.073e+06	2.68631e+06
831.5777@7.19	831.578	7.19	[M+H]+	PC(20:3_20:4)	[M+H]+		MS/MS	269135	227621	606392	245584	1.28872e-06	1.4302	0.404993	-59.5007	↓	423654	255737	366504	432135	183609	540201	936274	829306	898190	509889	523311	540523	851347	549628	392057	208361	602928	604872	842015	579614	622507	479899	950183	697569	599496	541404	770933	567505	600371	791569	393104	476368	591168
829.5622@6.55	829.562	6.55	[M+H]+	PC(20:4_20:4)	[M+H]+		MS/MS	279482	236372	617836	365774	0.000350665	0.962157	0.592025	-40.7975	↓	524464	416183	462743	788496	270705	771059	1.01681e+06	817203	952509	928004	630429	1.07462e+06	660711	632171	514763	389464	733952	745487	1.06111e+06	688571	589407	575359	672640	714135	662283	533831	649744	587758	559727	525930	463477	532197	717282
769.5625@7.31	769.562	7.31	[M+H]+	PC(35:3)	[M+H]+		MS1	209058	176811	454071	259253	0.000240753	0.99416	0.570951	-42.9049	↓	598641	308912	341572	573370	205167	525418	775226	516950	575388	784688	338302	447263	474417	286596	320227	343872	432588	421004	576997	451722	493032	470718	544155	698149	464955	494447	504453	398895	296909	425476	302917	497065	675140
783.5772@8.98	783.577	8.98	[M+H]+	PC(36:3)	[M+H]+		MS1	1.76524e+06	1.49295e+06	3.0123e+06	1.29855e+06	0.000139905	1.0357	0.431082	-56.8918	↓	2.86174e+06	1.07909e+06	1.97168e+06	1.65355e+06	1.03537e+06	2.49219e+06	5.13762e+06	2.92693e+06	6.52589e+06	1.769e+06	2.30632e+06	3.67395e+06	3.08462e+06	2.36249e+06	1.12634e+06	2.37012e+06	3.33142e+06	3.14273e+06	4.42525e+06	1.90885e+06	2.6482e+06	1.661e+06	5.80478e+06	2.52452e+06	1.86003e+06	2.43754e+06	2.71726e+06	2.7132e+06	2.25574e+06	2.52804e+06	1.81079e+06	1.81135e+06	2.06356e+06
799.6097@11.25	799.61	11.25	[M+H]+	PC(37:2)	[M+H]+		MS1	171970	145443	383779	244022	0.000982705	0.866992	0.635839	-36.4161	↓	278701	275207	251996	439989	210339	736376	671373	460424	508811	437272	282962	654671	396386	305506	301200	246994	441697	424439	516126	410631	402240	424241	456443	414550	432596	331382	447806	318063	306017	348864	353973	479250	446718
795.5773@8.29	795.577	8.29	[M+H]+	PC(37:4)	[M+H]+		MS1	460803	389724	937719	527150	0.000385447	0.950524	0.562162	-43.7838	↓	882711	655206	472940	1.02574e+06	539582	861863	1.99203e+06	1.04312e+06	1.4006e+06	955809	665261	738170	824412	674030	509151	595315	1.03415e+06	1.19828e+06	730810	1.07498e+06	1.17127e+06	637486	1.63779e+06	1.23595e+06	871726	1.23387e+06	750223	756027	750432	834370	673670	900935	901325
851.5587@6.64	791.539	6.64	[M+CH3OO]-	PC(37:6)		[M+CH3OO]-	MS1	64557.1	54599.2	154838	119825	0.0378348	0.578598	0.773874	-22.6126	↓	151089	138275	129816	254910	105785	168251	247959	168233	177142	228747	145752	161602	195188	114226	131296	104264	153654	177335	190365	209461	154133	161058	203743	257490	211511	239159	170886	154541	131217	162125	116017	183757	202941
805.5627@6.78	805.563	6.78	[M+H]+	PC(38:6)	[M+H]+		MS1	1.5831e+06	1.33891e+06	3.40936e+06	1.49356e+06	6.87485e-06	1.29102	0.438078	-56.1922	↓	2.55614e+06	2.3543e+06	2.0465e+06	3.848e+06	979668	4.14335e+06	6.13408e+06	4.19093e+06	5.97711e+06	4.69813e+06	3.59368e+06	5.28052e+06	3.60579e+06	3.11146e+06	2.10997e+06	1.46696e+06	3.69351e+06	3.49369e+06	4.89625e+06	3.85822e+06	3.73802e+06	2.96076e+06	4.97842e+06	4.71108e+06	3.82376e+06	3.39748e+06	3.66122e+06	3.42812e+06	2.47825e+06	3.03564e+06	2.27811e+06	3.16801e+06	3.96237e+06
803.5469@6.24	803.547	6.24	[M+H]+	PC(38:7)	[M+H]+		MS1	214650	181540	340032	235239	0.0448296	0.520824	0.691816	-30.8184	↓	451259	277321	280576	789080	208440	436273	499285	483331	432390	549782	291800	562715	383766	297861	264413	204699	385246	569665	694815	438308	287592	275096	337419	451560	409105	385923	322565	297864	342908	267949	332858	418780	364843
839.6417@11.81	839.642	11.81	[M+H]+	PC(40:3)	[M+H]+		MS1	26937.2	22782.2	75069.5	36594.9	9.60185e-07	1.52375	0.48748	-51.252	↓	57018.6	25926	41904.3	56101.7	37965.5	85500.4	118734	87693.4	98371.6	68449.3	58795.2	84043.2	82672.6	60016.9	47392.5	38634.7	73465.5	81701.6	97874.4	73089.5	87032.9	72515	89831.8	73927.4	64430.6	62186.3	77946.8	62841.5	74800.3	81574.4	58382.3	68878.8	73675.4
835.6091@10.8	835.609	10.8	[M+H]+	PC(40:5)	[M+H]+		MS1	628105	531220	1.00795e+06	555222	0.00348677	0.768957	0.55084	-44.916	↓	523690	291973	339604	790347	422593	653195	1.53096e+06	1.42609e+06	1.20672e+06	582705	593316	663582	952508	700861	443677	587835	903595	939364	1.28399e+06	837276	1.21602e+06	567251	2.2176e+06	1.04621e+06	982131	849506	1.42009e+06	922822	1.12371e+06	1.43039e+06	609572	510926	752722
743.583@9.14	743.583	9.14	[M+H]+	PC(O-16:0/18:2)	[M+H]+	[M+CH3OO]-	MS/MS (MS Dial)	2.19173e+06	1.85365e+06	3.82214e+06	1.50188e+06	5.65881e-05	1.12938	0.392944	-60.7056	↓	1.35672e+06	1.59099e+06	1.29061e+06	3.42992e+06	1.98484e+06	2.85033e+06	5.55695e+06	2.34506e+06	5.4972e+06	5.21355e+06	3.84227e+06	6.19259e+06	2.79827e+06	2.66524e+06	2.06568e+06	1.52503e+06	6.34323e+06	4.26459e+06	5.55111e+06	4.87183e+06	5.40055e+06	4.91021e+06	3.78983e+06	7.32452e+06	2.57526e+06	4.61291e+06	6.42892e+06	3.73049e+06	2.37599e+06	3.46341e+06	2.62167e+06	3.76001e+06	5.00321e+06
745.5991@10.87	745.599	10.87	[M+H]+	PC(O-16:0_18:1)	[M+H]+	[M+CH3OO]-	MS/MS (MS Dial)	967634	818377	3.08002e+06	2.28964e+06	0.000951768	0.871408	0.743383	-25.6617	↓	2.48108e+06	1.96423e+06	1.74851e+06	3.03515e+06	3.29669e+06	3.32029e+06	4.64269e+06	3.05799e+06	3.85708e+06	2.52853e+06	2.30021e+06	3.91452e+06	2.65589e+06	2.72694e+06	1.95189e+06	2.73736e+06	3.77847e+06	3.41742e+06	4.13347e+06	3.34139e+06	3.28819e+06	2.78291e+06	3.17988e+06	3.29318e+06	2.8055e+06	3.15553e+06	3.47328e+06	2.64475e+06	2.80477e+06	3.10303e+06	2.24827e+06	3.21206e+06	3.47457e+06
767.584@8.86	767.584	8.86	[M+H]+	PC(O-16:0_20:4)	[M+H]+	[M+CH3OO]-	MS/MS (MS Dial)	5.78954e+06	4.8965e+06	1.01079e+07	5.16301e+06	0.000612762	0.911173	0.510792	-48.9208	↓	5.31915e+06	4.97047e+06	4.69175e+06	1.00806e+07	5.94026e+06	8.07777e+06	1.6674e+07	7.53994e+06	1.76854e+07	8.80435e+06	6.26145e+06	9.25394e+06	7.47432e+06	9.23116e+06	4.32588e+06	5.07854e+06	1.4101e+07	1.20918e+07	1.47545e+07	2.17249e+07	1.62286e+07	9.62937e+06	9.84238e+06	1.41218e+07	7.78953e+06	1.08926e+07	1.31743e+07	8.59697e+06	7.71723e+06	9.10817e+06	5.73506e+06	8.11627e+06	9.37657e+06
743.5801@10.87	743.58	10.87	[M+H]+	PC(O-16:1/18:1)	[M+H]+	[M+CH3OO]-	MS/MS (MS Dial)	1.04578e+06	884472	3.02231e+06	2.20055e+06	0.00143083	0.838288	0.728103	-27.1897	↓	2.14847e+06	1.77577e+06	1.74348e+06	3.14223e+06	3.1429e+06	3.2753e+06	4.86923e+06	2.9693e+06	3.87942e+06	2.51734e+06	2.30821e+06	3.98543e+06	2.70051e+06	2.63507e+06	1.88978e+06	2.61374e+06	4.05793e+06	3.27191e+06	4.24816e+06	3.56672e+06	3.40493e+06	2.55044e+06	3.21049e+06	3.25962e+06	2.69835e+06	2.9688e+06	3.58175e+06	2.56221e+06	2.72801e+06	3.04131e+06	2.19073e+06	2.92759e+06	3.43928e+06
741.5682@8.81	741.568	8.81	[M+H]+	PC(O-16:1/18:2)	[M+H]+	[M+CH3OO]-	MS/MS (MS Dial)	2.9273e+06	2.47576e+06	4.7536e+06	1.99498e+06	0.000209705	1.00535	0.419678	-58.0322	↓	2.27807e+06	2.14539e+06	2.32927e+06	6.05153e+06	2.33449e+06	5.9983e+06	8.54211e+06	3.8288e+06	7.61206e+06	4.63911e+06	3.53748e+06	6.35857e+06	3.01345e+06	3.21005e+06	2.58342e+06	2.47675e+06	6.00533e+06	5.36703e+06	1.01568e+07	7.58771e+06	9.30374e+06	4.40974e+06	4.96534e+06	7.56679e+06	3.99411e+06	6.151e+06	6.25214e+06	4.22607e+06	3.84439e+06	4.41732e+06	2.91723e+06	4.45044e+06	5.45948e+06
765.5689@8.52	765.569	8.52	[M+H]+	PC(O-16:1/20:4)	[M+H]+	[M+CH3OO]-	MS/MS (MS Dial)	5.14957e+06	4.35525e+06	8.51604e+06	4.09408e+06	0.00057801	0.916085	0.48075	-51.925	↓	5.69948e+06	3.77926e+06	5.29243e+06	9.63523e+06	3.61948e+06	6.96975e+06	1.34317e+07	8.18747e+06	1.65472e+07	5.67396e+06	4.98567e+06	7.32098e+06	5.57205e+06	7.22166e+06	3.82768e+06	5.37977e+06	9.03311e+06	9.54343e+06	1.3448e+07	1.84403e+07	1.49357e+07	5.62806e+06	8.0944e+06	1.11239e+07	6.73242e+06	9.50464e+06	1.025e+07	6.40137e+06	8.04013e+06	7.59476e+06	4.87911e+06	5.44933e+06	7.4616e+06
789.568@8.12	789.568	8.12	[M+H]+	PC(O-16:1_22:6)	[M+H]+		MS/MS (MS Dial)	878019	742585	1.20578e+06	771549	0.0423022	0.52761	0.639873	-36.0127	↓	1.19199e+06	957364	1.08744e+06	2.88624e+06	723506	1.43978e+06	1.88077e+06	1.62118e+06	2.26169e+06	1.48801e+06	1.02944e+06	1.85117e+06	903569	1.14814e+06	772235	770082	1.46816e+06	1.97273e+06	2.73402e+06	2.51673e+06	1.89867e+06	1.0392e+06	792370	1.46911e+06	1.18998e+06	1.23751e+06	1.28024e+06	1.12723e+06	1.19066e+06	852426	895280	1.11832e+06	1.33279e+06
855.6298@11.29	795.61	11.29	[M+CH3OO]-	PC(O-18:0/20:4)		[M+CH3OO]-	MS/MS	147724	124937	330159	202172	0.0010807	0.924292	0.612346	-38.7654	↓	200131	144950	209176	311103	255447	352570	507933	274163	392733	266470	309421	246927	270342	349129	176304	63479.3	561743	347313	343487	492260	502849	353580	371942	341859	289400	382984	423895	273477	322113	320350	235437	382819	391366
771.6145@11.42	771.615	11.42	[M+H]+	PC(O-18:1/18:1)	[M+H]+	[M+CH3OO]-	MS/MS (MS Dial)	652685	552008	1.18649e+06	585216	0.000277598	0.982794	0.493232	-50.6768	↓	451665	468305	651128	1.23895e+06	805214	1.46792e+06	2.13237e+06	960249	1.6633e+06	1.05803e+06	1.06744e+06	1.59506e+06	1.0363e+06	923782	642718	513664	2.11252e+06	1.27974e+06	2.09491e+06	1.53957e+06	1.92678e+06	1.3122e+06	1.37074e+06	1.78666e+06	935702	1.48606e+06	1.63151e+06	1.09272e+06	944147	1.21612e+06	689638	1.38944e+06	1.73817e+06
769.5983@9.38	769.598	9.38	[M+H]+	PC(O-18:1/18:2)	[M+H]+		MS/MS (MS Dial)	932133	788352	2.22431e+06	1.23872e+06	5.65881e-05	1.128	0.556901	-44.3099	↓	1.56538e+06	1.14483e+06	1.21259e+06	2.3303e+06	1.70638e+06	2.39762e+06	3.12081e+06	1.72743e+06	2.9178e+06	2.90496e+06	2.43552e+06	2.93501e+06	1.64033e+06	1.79738e+06	1.67621e+06	1.37328e+06	3.1718e+06	2.21623e+06	2.80585e+06	2.83944e+06	3.00599e+06	2.49659e+06	2.21639e+06	3.53072e+06	1.74898e+06	2.41283e+06	3.36598e+06	2.00135e+06	1.59197e+06	2.02841e+06	1.64953e+06	2.45564e+06	3.05365e+06
793.6@9.08	793.6	9.08	[M+H]+	PC(O-18:1/20:4)	[M+H]+	[M+CH3OO]-	MS/MS (MS Dial)	5.35604e+06	4.52987e+06	1.14604e+07	7.63343e+06	0.00377579	0.762259	0.66607	-33.393	↓	9.28873e+06	5.73781e+06	6.68221e+06	1.2989e+07	8.87589e+06	1.03668e+07	1.75159e+07	9.71019e+06	1.89902e+07	9.76521e+06	7.91788e+06	1.0635e+07	9.00646e+06	1.12905e+07	6.46168e+06	7.36179e+06	1.54928e+07	1.11982e+07	1.26011e+07	1.93405e+07	1.48902e+07	9.90749e+06	1.09108e+07	1.2681e+07	8.92035e+06	1.04963e+07	1.45934e+07	8.61757e+06	8.57819e+06	1.01966e+07	7.15251e+06	1.03536e+07	1.08206e+07
791.5829@8.44	791.583	8.44	[M+H]+	PC(O-18:2_20:4)	[M+H]+	[M+CH3OO]-	MS/MS (MS Dial)	3.72327e+06	3.14895e+06	4.22354e+06	1.7153e+06	0.00602486	0.718684	0.406127	-59.3873	↓	3.99795e+06	460052	459232	1.35081e+06	1.23053e+06	4.3055e+06	6.91314e+06	3.08939e+06	7.37781e+06	7.80218e+06	1.3918e+06	606975	1.74312e+06	2.02629e+06	1.11579e+06	1.87248e+06	1.27473e+06	876705	8.23986e+06	8.86766e+06	8.45497e+06	1.25694e+06	3.5822e+06	5.58032e+06	4.51164e+06	804008	6.66626e+06	3.86543e+06	3.89787e+06	5.32274e+06	3.11624e+06	4.17552e+06	4.81218e+06
821.6301@11.36	821.63	11.36	[M+H]+	PC(O-20:1_20:4)	[M+H]+	[M+CH3OO]-	MS/MS (MS Dial)	613212	518624	1.14462e+06	840031	0.0416323	0.529903	0.733895	-26.6105	↓	724832	496725	984676	1.21325e+06	889879	1.54592e+06	2.0874e+06	1.18829e+06	1.45554e+06	797785	965513	1.18855e+06	1.25777e+06	1.38314e+06	830483	652620	1.89104e+06	1.31011e+06	1.70181e+06	1.91996e+06	1.86043e+06	924311	1.49359e+06	1.09896e+06	1.0821e+06	1.22753e+06	1.09235e+06	1.01926e+06	1.13088e+06	1.12497e+06	842656	1.31597e+06	1.28303e+06
851.5979@8.81	791.578	8.81	[M+CH3OO]-	PC(O-20:4_18:2)		[M+CH3OO]-	MS/MS	120500	101913	232028	123932	0.000714427	0.957008	0.534124	-46.5876	↓	187146	137757	162931	296604	133701	239955	338777	179678	447536	160132	204383	262443	143733	212818	130017	107139	276834	278466	351475	381750	356878	172717	226317	326303	215674	224118	273593	166449	200774	180739	122920	197910	235121
763.5159@7.71	763.516	7.71	[M+H]+	PE(16:0/22:6)	[M+H]+	[M-H]-	MS/MS	311624	263556	194889	460856	0.000612762	0.910521	2.36471	136.471	↑	226009	532563	358328	219351	325262	169492	175520	479371	242744	422830	231495	333395	344334	238651	153490	578035	274219	293297	281976	298358	212830	105177	134060	184996	202867	349981	348506	297372	328003	179828	190113	185188	332538
791.5421@9.79	791.542	9.79	[M+H]-	PE(18:0/22:6)		[M-H]-	MS/MS	145859	123360	109292	260783	0.000110544	1.10802	2.38612	138.612	↑	89047.6	331472	250057	169339	238691	124416	120754	289713	118340	177454	135281	208447	234868	155740	124997	303608	166796	181089	166278	190969	135806	62021.3	105909	101072	150955	160275	199163	180759	251980	112932	127364	123752	206747
747.5163@8.64	747.516	8.64	[M+H]-	PE(O-16:1/22:6)		[M-H]-	MS/MS	180980	153064	323876	228535	0.0445739	0.562007	0.705625	-29.4375	↓	223262	254764	281738	434014	245660	317808	490273	428565	530722	400313	270622	553041	387439	338458	157571	216221	381056	483349	598700	632312	357521	342227	259872	384103	415221	362829	350782	305700	325882	264804	310553	339811	355075
699.5214@9.36	699.521	9.36	[M+H]+	PE(O-16:1_18:2)	[M+H]+		MS/MS (MS Dial)	60393.1	51077.5	86723.6	31575.8	0.000293849	0.974167	0.364096	-63.5904	↓	24427.2	39689.9	55750.7	64885.4	27322.2	81385.8	137498	72043.8	187917	95702	57721.2	118610	54916	45705.1	47837.1	24658.6	84803.3	81857.6	134801	119153	168363	119848	85759.7	117189	72820	65277.8	157567	90130.6	48260.2	105436	106114	76903.4	117878
723.5205@9.04	723.52	9.04	[M+H]+	PE(O-16:1_20:4)	[M+H]+		MS/MS (MS Dial)	487600	412388	685310	358728	0.00628166	0.714531	0.523453	-47.6547	↓	255105	304411	539998	431813	333109	514415	887685	768783	1.27568e+06	527198	411742	818545	995968	726221	390493	270774	833418	786404	1.07391e+06	1.83288e+06	910931	657987	561306	671888	707707	516890	943549	630057	554166	721739	726895	595109	672645
727.5529@11.5	727.553	11.5	[M+H]+	PE(O-18:1_18:2)	[M+H]+	[M-H]-	MS/MS (MS Dial)	106639	90189.9	146633	59186.7	0.000913593	0.874823	0.403637	-59.6363	↓	54968.8	75767.5	91827.4	135727	64377.3	165547	249201	132639	307942	134009	91055.7	196965	104376	87716.1	79983.9	39616.6	184196	161879	369569	158386	263128	176209	145630	185680	94138.6	120682	231767	154246	94761.8	158069	123197	109952	188833
751.5519@11.37	751.552	11.37	[M+H]+	PE(O-18:1_20:4)	[M+H]+	[M-H]-	MS/MS (MS Dial)	596505	504494	736308	368681	0.0112983	0.657484	0.500716	-49.9284	↓	273142	288871	616833	575741	350255	668488	977889	850330	1.40323e+06	498190	430265	794441	1.11899e+06	790777	344200	206087	1.21194e+06	926193	1.66816e+06	1.98109e+06	1.01153e+06	626334	565295	778914	687655	605817	956541	659579	719268	737706	591287	575968	803595
749.5356@9.33	749.536	9.33	[M+H]+	PE(O-18:2_20:4)	[M+H]+	[M-H]-	MS/MS (MS Dial)	301269	254799	553371	283189	0.000368403	0.956738	0.511753	-48.8247	↓	350385	283180	405991	461911	273260	475369	697748	553581	957269	520303	401828	698721	585288	532825	343034	220783	613636	629724	773153	1.19058e+06	735750	534582	443334	686004	526931	394026	757014	432667	411746	542090	517607	463467	595505
853.5629@6.32	836.536	6.32	[M+NH4]+	PI(16:0/18:1)	[M+NH4]+	[M-H]-	MS/MS	73634.2	62276.2	116848	64503.6	0.00385143	0.758369	0.552031	-44.7969	↓	124993	78319	101983	186301	41596.4	130650	211878	155679	175668	161418	115349	171645	146915	120918	90602.2	63761.5	139360	206943	259793	148922	89474.9	101150	84519.1	114267	123363	88114.6	103772	107465	93736.5	81877.2	93015	101199	121661
875.5523@5.93	858.532	5.93	[M+NH4]+	PI(16:0/20:4)	[M+NH4]+	[M-H]-	MS/MS	35988.2	30437	72068.2	49122.8	0.00890502	0.680185	0.681616	-31.8384	↓	38192.5	51360.6	45467.2	43762.4	41282.1	62283.7	85853.9	64548.3	109789	54564.6	61953.5	72822	95576	72731.8	42441.7	71954.1	77856	100909	124911	79670.6	61086.7	39724.2	117500	72899	66204.2	125643	97033.3	87861.7	57078.7	68449.1	34524.8	51008.3	70155.2
914.5849@4.7	914.585	4.7	[M+H]-	PI(16:2_24:2)		[M-H]-	MS/MS	17695.9	14966.3	46049.5	57828.7	0.0122116	0.710122	1.25579	25.5793	↑	62583.1	57295.8	53547.1	49055.7	74457.4	43808.8	48896.9	43699.3	35160.8	34010.6	35049.8	47693.3	47254.1	42816.2	45447.1	48430.4	44897.1	50911.7	44354.5	44386.9	32240.9	39314.8	31698.2	39040.1	51319.9	48432.9	33652.8	36310.3	49342.2	49497.2	51339.2	48018.1	67076.8
872.5375@6.28	872.538	6.28	[M+H]-	PI(17:0_20:4)		[M-H]-	MS/MS	21113.3	17856.6	50865.1	39377.5	0.0372045	0.58045	0.774156	-22.5844	↓	31224.6	31922.5	56333.7	49932.9	32938.2	57036	78104	53230.5	65090.9	42731.6	40722	43707.7	60512.8	39706	37900.8	42255.1	56864.8	65970	56707.3	69396.8	52702.9	40549.9	88089.2	63676.3	60764	73354.8	61927.7	43728.8	45183.8	48739.1	34482.2	52643.2	48110.4
886.5527@6.87	886.553	6.87	[M+H]-	PI(18:0/20:4)		[M-H]-	MS/MS	2.26759e+06	1.91782e+06	5.17039e+06	3.94197e+06	0.0379068	0.577927	0.762413	-23.7587	↓	2.63062e+06	3.00494e+06	4.45391e+06	4.4969e+06	3.42996e+06	5.24833e+06	6.38506e+06	5.50274e+06	6.98037e+06	3.79838e+06	3.41171e+06	5.52194e+06	7.30236e+06	5.42526e+06	3.74916e+06	5.42531e+06	7.34886e+06	6.38296e+06	5.86865e+06	6.5901e+06	6.35849e+06	4.34531e+06	7.27757e+06	5.62782e+06	6.35703e+06	7.11742e+06	6.17706e+06	4.79519e+06	6.00888e+06	5.13078e+06	3.32818e+06	5.66936e+06	4.87404e+06
860.5377@6.18	860.538	6.18	[M+H]-	PI(18:1/18:2)		[M-H]-	MS/MS	63900	54043.4	136114	80886.7	0.00108954	0.922035	0.594256	-40.5744	↓	75776.5	82835	83796.6	66360.7	76896	153007	182221	162058	158772	157922	108338	138260	194337	89047	116825	125686	101858	157079	195418	75581.8	124216	94757.9	183056	180290	140424	195176	173291	168880	118016	145306	87629.4	119199	178211
901.5668@6.07	884.547	6.07	[M+NH4]+	PI(18:1/20:4)	[M+NH4]+	[M-H]-	MS/MS	22124.8	18712	52609	33536.7	0.000563587	0.919636	0.637471	-36.2529	↓	27913.4	34280.9	35439.7	34427.2	24133.8	56734.3	67709.5	62675.4	79805.4	48118.5	44904.7	70184.5	73290	47213.9	38830.3	38459.3	65265.2	68295.5	51434.6	51825.6	49890.2	37499.3	64657.4	66190.3	51179.7	61773.5	65074	47544	46493.4	43414.9	40419.9	56024	50847.8
916.6013@4.78	916.601	4.78	[M+H]-	PI(24:1_16:2)		[M-H]-	MS/MS	53063.1	44878.1	111653	161952	0.000336672	1.01127	1.4505	45.0502	↑	165123	119884	167127	174109	177812	109005	139518	97981.6	94098.5	88984.4	105078	87932.4	100021	86193.2	145676	135198	131175	112483	85401	102809	74862.2	89412.1	106585	110185	121701	127329	75653.4	76078.4	165786	140048	124816	114904	169593
888.5677@7.44	888.568	7.44	[M+H]-	PI(38:3)		[M-H]-	MS/MS	302127	255524	614430	358419	0.0013094	0.903986	0.583335	-41.6665	↓	308480	209804	395515	520917	314995	691856	1.01466e+06	721576	604300	379530	395295	554399	827145	350566	436017	711735	502631	508129	734558	506533	754808	563681	876315	821006	787667	873880	779355	522178	775505	739543	384995	734341	641325
869.6086@9.71	869.609	9.71	[M+H]-	PS(22:0_20:3)		[M-H]-	MS/MS	2.29649e+06	1.94226e+06	5.85102e+06	4.58726e+06	0.0355276	0.587071	0.78401	-21.599	↓	5.03349e+06	4.52331e+06	3.53592e+06	5.46949e+06	5.26655e+06	5.42507e+06	7.18504e+06	6.73633e+06	9.15682e+06	4.59055e+06	4.41574e+06	5.04341e+06	4.38278e+06	6.56184e+06	3.56267e+06	2.62859e+06	6.81742e+06	5.75513e+06	5.43485e+06	7.27948e+06	5.54444e+06	4.486e+06	8.4471e+06	6.90902e+06	6.55183e+06	5.39599e+06	5.62802e+06	5.16846e+06	5.63115e+06	5.48532e+06	3.76419e+06	3.72521e+06	5.24546e+06
646.5047@4.99	646.505	4.99	[M+H]+	SM(18:1/12:0)	[M+H]+	[M+CH3COO]-	MS/MS	38619.3	32662.3	91560.3	51284.7	6.64026e-05	1.11258	0.560119	-43.9881	↓	58755.2	87342.1	35555	74715	45532	87161.4	163279	97377.3	127593	84711.4	115597	90312.1	86817.7	51545	53215.1	56521.3	96725.2	117922	84099.6	109075	85197.3	62105.1	146641	114076	75881.6	81131.9	85067.7	99753.2	73341.8	99493.3	77664.9	122642	98098.9
674.5375@5.89	674.538	5.89	[M+H]+	SM(18:1/14:0)	[M+H]+	[M+CH3COO]-	MS/MS	1.63416e+06	1.38209e+06	3.73411e+06	2.4201e+06	0.00112054	0.857819	0.648107	-35.1893	↓	2.64305e+06	4.1328e+06	2.02092e+06	4.30539e+06	2.52556e+06	3.52502e+06	7.12549e+06	4.21653e+06	5.64965e+06	3.02654e+06	3.10977e+06	4.72121e+06	3.92885e+06	2.68016e+06	2.07944e+06	3.19127e+06	4.87184e+06	4.76164e+06	4.74832e+06	4.80682e+06	3.58833e+06	2.80154e+06	5.28009e+06	5.23067e+06	3.64691e+06	3.5888e+06	3.76561e+06	4.06606e+06	3.52675e+06	3.79405e+06	2.49498e+06	4.86323e+06	3.79381e+06
688.5524@6.47	688.552	6.47	[M+H]+	SM(18:1/15:0)	[M+H]+	[M+CH3COO]-	MS/MS	867113	733361	1.94575e+06	1.46046e+06	0.0214064	0.597061	0.75059	-24.941	↓	1.2119e+06	2.25429e+06	1.18679e+06	2.27435e+06	1.86206e+06	2.01166e+06	4.02199e+06	2.24586e+06	2.72825e+06	1.78402e+06	1.38761e+06	2.12842e+06	1.93686e+06	1.39442e+06	1.1429e+06	2.00781e+06	3.04828e+06	2.34281e+06	1.83411e+06	2.6083e+06	2.22677e+06	1.70431e+06	2.60458e+06	2.39491e+06	1.91595e+06	2.24347e+06	1.95179e+06	1.84783e+06	2.10032e+06	2.23235e+06	1.2534e+06	2.63256e+06	1.88872e+06
702.5677@6.94	702.568	6.94	[M+H]+	SM(18:1/16:0)	[M+H]+	[M+CH3COO]-	MS/MS	237805	201124	451741	282508	0.00385143	0.759197	0.625377	-37.4623	↓	243351	423703	224013	532501	332423	561605	1.09362e+06	529563	670824	452552	357534	497419	431665	307625	249565	504526	798977	537758	395861	506286	499531	419805	592198	558473	388869	482689	383590	459338	432452	509119	306065	589979	475075
758.6315@11.37	758.631	11.37	[M+H]+	SM(18:1/20:0)	[M+H]+	[M+CH3COO]-	MS/MS	3.28028e+06	2.7743e+06	5.82895e+06	4.24554e+06	0.0471965	0.51496	0.728355	-27.1645	↓	2.16077e+06	4.91371e+06	5.44014e+06	5.52617e+06	4.58702e+06	6.42181e+06	1.15443e+07	8.07278e+06	1.03078e+07	3.56591e+06	3.15809e+06	6.47977e+06	7.63801e+06	4.75229e+06	2.7229e+06	3.93096e+06	8.96031e+06	6.78245e+06	1.00826e+07	9.38413e+06	6.96274e+06	6.05699e+06	6.93939e+06	9.74635e+06	6.54779e+06	5.56184e+06	5.1085e+06	5.75228e+06	8.47291e+06	6.17826e+06	3.41555e+06	7.17566e+06	6.63637e+06
756.6148@9.42	756.615	9.42	[M+H]+	SM(18:1/20:1)	[M+H]+	[M+CH3COO]-	MS/MS	1.09497e+06	926070	2.64621e+06	2.07498e+06	0.0318201	0.556539	0.784135	-21.5865	↓	2.07273e+06	2.39672e+06	2.69186e+06	2.97761e+06	1.84141e+06	3.00777e+06	3.69473e+06	3.87154e+06	3.50174e+06	3.21947e+06	2.02751e+06	3.10904e+06	2.41736e+06	2.37298e+06	1.82922e+06	1.86072e+06	3.89193e+06	3.38327e+06	3.97839e+06	4.17986e+06	3.56869e+06	1.95207e+06	3.25567e+06	3.9315e+06	4.0744e+06	3.16258e+06	2.10806e+06	2.37303e+06	2.77852e+06	3.45217e+06	1.9253e+06	2.27926e+06	2.67597e+06
772.6441@11.74	772.644	11.74	[M+H]+	SM(18:1/21:0)	[M+H]+	[M+CH3COO]-	MS/MS	736934	623262	1.3982e+06	891737	0.00513408	0.73318	0.637775	-36.2225	↓	658491	1.19711e+06	874422	1.41413e+06	1.16373e+06	1.71479e+06	3.06179e+06	1.78436e+06	1.94004e+06	938612	858822	1.67378e+06	1.51648e+06	940648	671947	772696	1.99678e+06	2.05982e+06	1.66083e+06	2.04118e+06	1.65793e+06	1.47606e+06	1.84803e+06	2.02308e+06	1.38037e+06	1.27313e+06	1.13568e+06	1.22452e+06	1.88229e+06	1.5105e+06	835056	2.26096e+06	1.64711e+06
784.6478@11.54	784.648	11.54	[M+H]+	SM(18:1/22:1)	[M+H]+	[M+CH3COO]-	MS/MS	3.98871e+06	3.37345e+06	8.34723e+06	6.02893e+06	0.0169948	0.620052	0.722268	-27.7732	↓	4.23034e+06	7.02755e+06	5.54756e+06	9.79203e+06	8.20112e+06	9.46272e+06	1.39575e+07	1.13568e+07	1.13169e+07	7.84339e+06	7.00006e+06	1.05153e+07	7.26158e+06	7.60996e+06	4.20925e+06	4.14033e+06	1.22964e+07	1.09702e+07	1.16314e+07	1.53264e+07	1.07064e+07	8.37101e+06	1.0879e+07	1.20797e+07	1.13308e+07	1.14574e+07	8.23365e+06	9.69707e+06	1.12107e+07	8.88549e+06	4.75406e+06	9.38067e+06	9.36358e+06
672.5207@5.14	672.521	5.14	[M+H]+	SM(18:2/14:0)	[M+H]+	[M+CH3COO]-	MS/MS	89261.2	75492.7	220676	129040	7.55281e-05	1.0952	0.584751	-41.5249	↓	141463	164540	80003.2	189952	107983	229200	371206	253022	271565	225253	277573	167451	172334	151013	126345	131952	233046	341859	283980	356648	189438	125879	352747	257510	246180	212617	194652	277118	191045	223259	164498	238947	264917
726.5673@6.43	726.567	6.43	[M+H]+	SM(18:2/18:1)	[M+H]+		MS/MS	58801.4	49731.3	140543	107406	0.0205172	0.601211	0.764217	-23.5783	↓	110561	126289	86483.2	169405	120291	132039	246662	165850	160871	160714	113920	123927	120254	111065	98226.9	94873.2	172295	157319	146377	252676	144499	114370	171603	175465	163560	173081	139974	151412	138941	126706	104290	160715	155876
798.6625@11.82	798.663	11.82	[M+H]+	SM(18:2/23:0)	[M+H]+	[M+CH3COO]-	MS/MS	1.05965e+06	896199	2.09873e+06	1.43977e+06	0.0106958	0.663423	0.686019	-31.3981	↓	1.22982e+06	1.71581e+06	1.35107e+06	2.69398e+06	1.77172e+06	2.88918e+06	4.21616e+06	3.0689e+06	2.67827e+06	1.82512e+06	1.56307e+06	2.96897e+06	1.78835e+06	1.58291e+06	1.10542e+06	995599	3.01336e+06	3.66339e+06	2.63047e+06	4.10548e+06	2.39073e+06	2.0411e+06	3.13045e+06	2.48461e+06	2.7132e+06	2.25975e+06	1.75617e+06	1.92763e+06	2.52229e+06	2.15506e+06	1.23583e+06	2.90363e+06	2.71117e+06
[truncated: 30 more columns]

## Sheet: MVA
											COVID-	COVID-	COVID-	COVID-	COVID-	COVID-	COVID-	COVID-	COVID-	COVID-	COVID-	COVID-	COVID-	COVID-	COVID-	COVID-	COVID-	COVID-	COVID-	COVID-	COVID-	COVID-	COVID-	COVID-	COVID-	COVID-	COVID-	COVID-	COVID-	COVID-	COVID-	COVID-	COVID-	COVID-	COVID-	COVID-	COVID+	COVID+	COVID+
Feature ID	Mass	RT	Specie Abundance	Linex	SpeciePOS_Detected	SpecieNEG_Detected	Anntation Level	│p(corr)│	VIP	jacknife	Ctr2	Resistant14	Resistant15	Resistant18	Resistant21	Ctr22	Ctr23	Resistant24	Resistant25	Ctr29	Ctr31	Resistant43	Resistant44	Resistant45	Resistant46	Resistant47	Resistant50	Resistant51	Resistant52	Resistant53	Resistant54	Resistant55	Resistant56	Resistant57	Resistant58	Ctr59	Resistant60	Resistant62	Resistant63	Resistant64	Resistant65	Resistant66	Resistant70	Resistant71	Resistant72	Resistant69B	Mild7	Mild8	Mild9
625.5637@11.44	565.543	11.44	[M+CH3OO]-	Cer(d18:1/18:0)	[M+H]+	[M+CH3OO]-	MS/MS	0.680604	1.55121	0.185564	117565	316116	590820	439319	439087	119527	141007	207985	492546	202452	139037	587998	267079	461129	633683	331488	271697	435656	369948	660565	228575	384284	313801	511122	313471	128318	325106	329094	294470	289707	359470	170465	304563	179466	455715	236284	661665	639427	351543
705.6234@12.03	645.606	12.02	[M+CH3OO]-	Cer(d18:2/24:1)	[M+H]+	[M+CH3OO]-	MS/MS	0.667404	2.33105	0.278587	780307	1.01289e+06	1.97121e+06	1.50052e+06	1.5509e+06	684403	845435	951188	1.14215e+06	1.02607e+06	853635	1.35776e+06	1.15371e+06	1.32533e+06	1.89291e+06	1.53937e+06	835447	1.57406e+06	1.34636e+06	1.80191e+06	1.46794e+06	1.37189e+06	915293	1.31444e+06	1.03262e+06	482076	1.00879e+06	1.10732e+06	1.09235e+06	1.162e+06	1.25253e+06	819475	1.65424e+06	803914	1.1857e+06	736182	2.02534e+06	1.22876e+06	1.22073e+06
647.6213@12.26	647.621	12.26	[M+H]+	Cer(d42:2)	[M+H]+		MS1	0.668306	1.12298	0.169777	458801	371619	1.30092e+06	782500	1.12458e+06	358015	345652	299721	643007	294827	378243	963384	627362	1.03429e+06	783027	1.06665e+06	426121	851103	927214	649090	545616	450685	499014	695715	696906	263324	587620	612202	734633	512524	743029	165830	1.22896e+06	133015	723013	827426	1.2722e+06	777432	715592
495.3336@2.38	495.334	2.38	[M+H]+	LPC(0:0/16:0)	[M+H]+	[M+CH3OO]-	MS/MS	-0.589571	2.14457	0.289032	4.09597e+06	7.031e+06	1.2408e+07	8.36091e+06	8.27252e+06	5.58537e+06	5.75997e+06	8.59742e+06	9.78229e+06	6.70958e+06	5.53474e+06	7.13274e+06	6.60584e+06	7.40839e+06	5.61585e+06	6.83569e+06	6.11304e+06	9.84333e+06	7.93688e+06	6.70096e+06	8.1895e+06	8.00166e+06	8.19453e+06	4.8277e+06	6.45261e+06	2.68714e+06	5.04989e+06	5.44799e+06	7.1468e+06	5.37479e+06	6.86278e+06	5.70625e+06	5.77386e+06	5.12935e+06	7.59232e+06	5.46902e+06	8.08052e+06	7.63562e+06	9.45417e+06
523.3649@3.25	523.365	3.25	[M+H]+	LPC(0:0/18:0)	[M+H]+	[M+CH3OO]-	MS/MS	-0.659755	1.28456	0.174111	1.05391e+06	2.187e+06	3.53421e+06	2.55729e+06	2.42453e+06	1.26483e+06	1.51639e+06	2.61911e+06	1.71277e+06	1.52291e+06	1.15581e+06	2.05453e+06	1.46617e+06	1.97612e+06	1.61692e+06	1.80641e+06	1.72547e+06	2.61451e+06	2.23214e+06	2.19273e+06	1.13537e+06	2.39026e+06	1.95039e+06	1.19132e+06	1.52148e+06	836156	1.43335e+06	1.50425e+06	2.08598e+06	1.76268e+06	1.69467e+06	1.88979e+06	2.10196e+06	1.23851e+06	2.11607e+06	1.24685e+06	1.96871e+06	1.60905e+06	2.73546e+06
519.3335@2.03	519.333	2.03	[M+H]+	LPC(0:0/18:2)	[M+H]+	[M+CH3OO]-	MS/MS	-0.566411	1.48342	0.336864	1.57037e+06	3.95648e+06	6.40055e+06	3.88482e+06	3.29954e+06	3.03856e+06	2.72329e+06	3.7294e+06	2.93961e+06	2.04373e+06	2.8469e+06	2.89501e+06	2.36109e+06	2.79991e+06	2.37272e+06	2.08134e+06	3.08007e+06	3.62263e+06	4.45106e+06	3.30314e+06	2.85609e+06	3.85342e+06	3.95443e+06	1.18076e+06	2.04229e+06	1.2751e+06	2.89235e+06	4.40478e+06	5.17067e+06	2.89647e+06	3.83594e+06	4.74203e+06	3.76002e+06	2.83373e+06	3.41226e+06	2.62866e+06	3.70046e+06	2.85318e+06	4.11747e+06
496.3389@2.58 (S)	495.332	2.58	[M+1]+	LPC(16:0/0:0)	[M+H]+	[M+CH3OO]-	MS/MS	-0.601187	2.36122	0.325866	8.53244e+06	1.20941e+07	1.62644e+07	1.33242e+07	1.3346e+07	1.05678e+07	1.08667e+07	1.36381e+07	1.46234e+07	1.17273e+07	1.03478e+07	1.20692e+07	1.16973e+07	1.2994e+07	1.17967e+07	1.21161e+07	1.1185e+07	1.45845e+07	1.27285e+07	1.16082e+07	1.32515e+07	1.28008e+07	1.31297e+07	9.48647e+06	1.14891e+07	6.09312e+06	9.61877e+06	9.97735e+06	1.18886e+07	1.05181e+07	1.1943e+07	1.06841e+07	1.08686e+07	9.84129e+06	1.24979e+07	1.03814e+07	1.32517e+07	1.27651e+07	1.44682e+07
524.3763@3.44 (S)	523.369	3.44	[M+1]+	LPC(18:0/0:0)	[M+H]+	[M+CH3OO]-	MS/MS	-0.615238	2.1116	0.337963	3.47196e+06	6.79742e+06	9.59438e+06	7.64919e+06	7.8435e+06	4.07638e+06	4.63166e+06	7.92241e+06	5.67562e+06	4.97209e+06	3.57372e+06	6.83806e+06	5.17476e+06	7.01445e+06	5.85027e+06	6.58484e+06	5.71029e+06	7.52604e+06	7.34261e+06	8.10174e+06	3.92055e+06	8.15868e+06	6.47607e+06	4.65643e+06	4.93149e+06	2.26742e+06	5.17652e+06	4.56071e+06	6.39329e+06	5.61951e+06	6.03315e+06	6.38526e+06	6.45418e+06	3.77197e+06	6.87257e+06	4.02513e+06	7.32417e+06	5.37546e+06	9.28657e+06
520.341@2.2 (S)	519.334	2.2	[M+1]+	LPC(18:2/0:0)	[M+H]+	[M+CH3OO]-	MS/MS	-0.56856	2.14323	0.470818	3.57263e+06	9.38668e+06	1.24267e+07	8.90165e+06	7.36893e+06	7.52673e+06	7.06376e+06	8.90654e+06	7.40239e+06	5.30513e+06	7.62925e+06	7.15728e+06	5.53352e+06	6.81555e+06	5.96427e+06	5.35951e+06	8.08959e+06	8.7738e+06	9.96764e+06	7.8563e+06	6.92344e+06	8.88435e+06	9.05996e+06	3.12644e+06	5.36814e+06	4.01456e+06	7.11515e+06	9.72083e+06	1.12461e+07	7.26919e+06	8.9007e+06	1.10285e+07	9.22851e+06	7.62153e+06	8.84482e+06	6.69391e+06	9.13092e+06	7.21917e+06	9.07831e+06
545.3487@2.49	545.349	2.49	[M+H]+	LPC(20:3/0:0)	[M+H]+	[M+CH3OO]-	MS/MS	-0.513519	1.21894	0.280341	1.66898e+06	2.28784e+06	5.21753e+06	3.85372e+06	2.26537e+06	1.44168e+06	1.86813e+06	1.80928e+06	2.40726e+06	1.59696e+06	1.52435e+06	1.83388e+06	1.92938e+06	2.34705e+06	1.42976e+06	1.41486e+06	1.90504e+06	4.03483e+06	2.91262e+06	2.4286e+06	2.40843e+06	3.66964e+06	2.70986e+06	1.82056e+06	1.99243e+06	1.26087e+06	1.70911e+06	2.30953e+06	2.34975e+06	3.06097e+06	1.30654e+06	2.60858e+06	2.37078e+06	1.15425e+06	2.92705e+06	1.96237e+06	2.06167e+06	2.36742e+06	2.02413e+06
705.5308@7.19	705.531	7.19	[M+H]+	PC(14:0/16:0)	[M+H]+		MS/MS	-0.563828	1.17065	0.173123	1.0166e+06	1.96705e+06	3.78479e+06	1.52018e+06	4.03903e+06	1.52779e+06	2.44564e+06	1.21631e+06	3.03163e+06	1.83652e+06	835871	1.80574e+06	3.36172e+06	2.33297e+06	1.43209e+06	2.32918e+06	963838	2.58666e+06	1.77746e+06	1.42512e+06	3.17848e+06	1.9823e+06	2.52528e+06	1.65827e+06	1.83876e+06	811451	2.09633e+06	1.64329e+06	1.69306e+06	2.88784e+06	1.35986e+06	1.77906e+06	2.15237e+06	2.15299e+06	1.65874e+06	1.58259e+06	1.02698e+06	1.06292e+06	1.69478e+06
729.5312@6.42	729.531	6.42	[M+H]+	PC(14:0/18:2)	[M+H]+	[M+CH3OO]-	MS/MS	-0.720598	1.27487	0.17459	1.16963e+06	1.60035e+06	2.92014e+06	1.50635e+06	2.34872e+06	2.5006e+06	2.06191e+06	1.29988e+06	2.633e+06	1.32235e+06	1.28544e+06	1.33043e+06	1.83424e+06	2.05406e+06	1.44775e+06	2.35718e+06	1.25335e+06	1.82734e+06	2.23438e+06	1.78639e+06	2.78699e+06	1.90773e+06	2.49383e+06	1.49534e+06	1.7764e+06	1.26399e+06	1.94116e+06	1.84863e+06	2.11792e+06	3.09147e+06	1.60083e+06	1.79286e+06	1.82091e+06	1.45445e+06	2.04133e+06	1.26286e+06	981090	1.10598e+06	2.25522e+06
743.5473@7.1	743.547	7.1	[M+H]+	PC(15:0/18:2)	[M+H]+	[M+CH3OO]-	MS/MS	-0.632152	1.31168	0.161344	1.45528e+06	3.03828e+06	4.54192e+06	2.50763e+06	2.3776e+06	3.64571e+06	2.05272e+06	2.32805e+06	2.90016e+06	1.35887e+06	1.97771e+06	2.78537e+06	2.37314e+06	2.06555e+06	1.89696e+06	3.01998e+06	2.41753e+06	2.87007e+06	3.12876e+06	2.76197e+06	4.21066e+06	3.08258e+06	2.73685e+06	2.17987e+06	2.33958e+06	1.48076e+06	3.86167e+06	3.10452e+06	2.84527e+06	3.43453e+06	2.79039e+06	3.02728e+06	2.67813e+06	2.1425e+06	2.45815e+06	2.28717e+06	1.9792e+06	2.00568e+06	3.03237e+06
755.547@6.89	755.547	6.89	[M+H]+	PC(16:0/18:3)	[M+H]+		MS/MS	-0.538008	1.05981	0.2048	1.54736e+06	1.76846e+06	4.16635e+06	2.15358e+06	2.13983e+06	3.35522e+06	1.82743e+06	2.49125e+06	2.28096e+06	1.31208e+06	1.27702e+06	1.83157e+06	2.42294e+06	3.04069e+06	1.40869e+06	1.69877e+06	1.02747e+06	1.97183e+06	1.8783e+06	1.67201e+06	1.89464e+06	1.81279e+06	1.74469e+06	1.43748e+06	2.67866e+06	1.50232e+06	2.8374e+06	3.30137e+06	2.27394e+06	2.76744e+06	2.88152e+06	1.72e+06	1.38929e+06	1.61395e+06	1.62135e+06	1.81522e+06	1.57255e+06	1.34621e+06	2.58105e+06
783.5792@8.42	783.579	8.42	[M+H]+	PC(16:0/20:3)	[M+H]+	[M+CH3OO]-	MS/MS	-0.738046	7.38652	0.540081	5.96852e+07	5.90007e+07	9.8308e+07	8.3032e+07	8.01886e+07	5.76678e+07	4.64785e+07	5.99748e+07	7.99665e+07	4.39968e+07	4.1837e+07	6.04753e+07	6.03513e+07	7.94967e+07	4.77546e+07	7.111e+07	4.99047e+07	8.97965e+07	7.45133e+07	6.35665e+07	7.98331e+07	8.64872e+07	7.08506e+07	7.41779e+07	8.33489e+07	3.73905e+07	5.7093e+07	6.70154e+07	5.63926e+07	8.2013e+07	5.13344e+07	6.03893e+07	5.89675e+07	4.42558e+07	7.94743e+07	5.7134e+07	3.82601e+07	4.94692e+07	5.67079e+07
809.5941@9.08	809.594	9.08	[M+H]+	PC(16:0_22:4)	[M+H]+		MS/MS	-0.649971	1.92205	0.135208	2.97984e+06	3.89008e+06	7.9531e+06	4.76758e+06	7.26602e+06	3.34266e+06	2.99413e+06	3.58065e+06	4.77414e+06	3.79914e+06	2.38257e+06	4.93714e+06	5.66724e+06	6.48255e+06	4.96972e+06	6.71957e+06	3.32434e+06	7.88081e+06	5.22236e+06	3.95047e+06	5.42021e+06	5.35788e+06	4.24313e+06	4.14638e+06	5.30599e+06	2.75051e+06	2.99801e+06	3.94875e+06	4.2362e+06	6.64539e+06	3.78462e+06	3.91911e+06	4.33318e+06	3.63678e+06	5.84514e+06	4.56014e+06	1.51419e+06	2.65838e+06	3.63026e+06
755.5473@6.61	755.547	6.61	[M+H]+	PC(16:1/18:2)	[M+H]+	[M+CH3OO]-	MS/MS	-0.684725	1.50143	0.168066	2.74775e+06	3.44861e+06	4.8073e+06	3.26164e+06	3.69713e+06	4.50347e+06	2.32183e+06	2.76364e+06	3.88569e+06	2.31474e+06	2.3078e+06	2.82163e+06	3.27769e+06	4.76878e+06	3.82928e+06	3.03594e+06	2.87873e+06	3.92946e+06	5.05038e+06	3.71919e+06	4.90433e+06	3.69043e+06	3.24334e+06	2.54721e+06	3.06014e+06	2.27859e+06	3.38972e+06	4.07797e+06	3.92226e+06	4.2543e+06	3.26182e+06	3.1511e+06	2.7973e+06	2.60335e+06	3.66232e+06	2.84242e+06	2.22216e+06	2.00339e+06	4.79639e+06
771.5788@8.84	771.579	8.84	[M+H]+	PC(17:0/18:2)	[M+H]+	[M+CH3OO]-	MS/MS	-0.664969	1.62158	0.180775	3.20266e+06	5.57263e+06	6.76839e+06	4.37341e+06	5.08467e+06	4.68634e+06	2.77607e+06	4.57166e+06	3.61234e+06	2.56075e+06	2.937e+06	4.55273e+06	3.3176e+06	4.45795e+06	4.15179e+06	4.84035e+06	3.8138e+06	4.74475e+06	4.99278e+06	4.39228e+06	4.22258e+06	4.61436e+06	3.48126e+06	3.35281e+06	3.81212e+06	2.77256e+06	4.64926e+06	4.46412e+06	4.99046e+06	4.50701e+06	5.32069e+06	5.28731e+06	4.51905e+06	3.60591e+06	4.30705e+06	3.77664e+06	3.40241e+06	3.60623e+06	5.70609e+06
795.5781@8.58	795.578	8.58	[M+H]+	PC(17:0/20:4)	[M+H]+	[M+CH3OO]-	MS/MS	-0.694012	1.08096	0.121161	1.66812e+06	1.5587e+06	2.51935e+06	1.72917e+06	2.36169e+06	1.38203e+06	935849	1.33325e+06	1.27297e+06	1.23797e+06	841124	1.64773e+06	1.62919e+06	1.5341e+06	2.09659e+06	1.7447e+06	1.09167e+06	2.34416e+06	1.97847e+06	1.57397e+06	1.94551e+06	1.54045e+06	1.10699e+06	1.4519e+06	1.41046e+06	1.05525e+06	1.23448e+06	1.38932e+06	1.28218e+06	1.4767e+06	1.66287e+06	1.83113e+06	1.36575e+06	1.41178e+06	2.11295e+06	1.55823e+06	1.10102e+06	1.05375e+06	1.74895e+06
755.5472@7.09	755.547	7.09	[M+H]+	PC(18:0/16:3)	[M+H]+		MS1	-0.583698	1.19963	0.157719	2.31973e+06	1.85405e+06	3.51581e+06	1.98529e+06	2.99446e+06	1.82869e+06	2.94329e+06	2.10291e+06	2.54962e+06	2.02236e+06	1.01099e+06	2.03203e+06	1.56229e+06	2.23547e+06	1.33806e+06	2.40535e+06	1.07201e+06	3.68839e+06	2.26729e+06	1.56595e+06	1.99155e+06	2.39429e+06	3.03163e+06	1.67888e+06	2.09565e+06	1.24977e+06	1.85927e+06	2.05122e+06	2.35825e+06	2.90623e+06	2.11354e+06	1.74897e+06	2.18298e+06	1.84107e+06	2.80807e+06	1.80966e+06	1.44428e+06	1.52197e+06	1.53188e+06
787.6109@11.49	787.611	11.49	[M+H]+	PC(18:0/18:1)	[M+H]+	[M+CH3OO]-	MS/MS	-0.521065	4.43724	0.541043	2.73074e+07	4.12584e+07	5.30406e+07	4.71752e+07	5.31815e+07	3.07112e+07	3.34137e+07	5.10298e+07	4.34892e+07	3.11291e+07	1.66337e+07	5.14032e+07	3.60559e+07	4.86654e+07	3.08297e+07	3.67889e+07	3.01317e+07	4.52573e+07	4.05097e+07	3.10059e+07	2.91609e+07	4.66329e+07	3.38136e+07	3.29206e+07	3.49344e+07	2.55296e+07	3.21557e+07	3.75381e+07	3.60507e+07	4.76214e+07	3.51177e+07	4.26337e+07	3.47558e+07	3.86962e+07	4.3105e+07	3.35955e+07	2.1253e+07	3.4451e+07	3.84707e+07
786.6088@9.99 (S)	785.593	9.99	[M+1]+	PC(18:0/18:2)	[M+H]+	[M+CH3OO]-	MS/MS	-0.674328	5.15836	0.467187	3.3357e+07	5.75661e+07	6.07398e+07	5.82868e+07	6.07638e+07	5.11537e+07	4.20118e+07	5.7011e+07	5.16391e+07	3.78033e+07	3.72223e+07	5.63203e+07	4.03266e+07	5.47561e+07	4.56499e+07	5.37431e+07	4.75402e+07	5.54467e+07	5.55984e+07	5.10397e+07	4.12502e+07	6.23294e+07	5.68004e+07	4.27031e+07	5.12646e+07	3.21956e+07	4.92893e+07	5.74804e+07	5.92124e+07	5.7362e+07	5.63845e+07	5.64947e+07	6.01839e+07	4.71703e+07	5.52539e+07	4.48796e+07	4.0938e+07	3.92551e+07	5.42291e+07
811.6106@10.77	811.611	10.77	[M+H]+	PC(18:0/20:3)	[M+H]+	[M+CH3OO]-	MS/MS	-0.661367	4.62444	0.314888	1.87378e+07	2.36352e+07	3.85916e+07	3.61455e+07	2.91623e+07	1.42537e+07	1.69272e+07	2.12789e+07	2.31748e+07	1.73265e+07	1.31144e+07	1.97672e+07	1.80847e+07	2.98047e+07	1.65358e+07	2.60671e+07	1.75791e+07	4.29947e+07	2.35704e+07	2.43602e+07	1.63187e+07	3.59623e+07	2.5513e+07	3.03836e+07	3.50504e+07	1.54588e+07	1.63686e+07	2.34039e+07	2.06759e+07	4.06868e+07	1.65017e+07	2.64779e+07	2.77098e+07	1.49657e+07	3.77574e+07	1.90371e+07	9.25477e+06	1.55154e+07	1.99401e+07
835.6092@9.93	835.609	9.93	[M+H]+	PC(18:0/22:5)		[M+CH3OO]-	MS/MS	-0.560019	1.14744	0.133859	2.53059e+06	3.14078e+06	4.1196e+06	3.13092e+06	4.05055e+06	2.39922e+06	2.35872e+06	3.42082e+06	2.97073e+06	2.87476e+06	1.75139e+06	3.31725e+06	4.74725e+06	3.99082e+06	3.15586e+06	3.6409e+06	2.61187e+06	3.64275e+06	2.46635e+06	2.96702e+06	1.96496e+06	3.25054e+06	3.68026e+06	2.83158e+06	2.80961e+06	1.96207e+06	2.62781e+06	2.72057e+06	2.46873e+06	2.73753e+06	2.85463e+06	3.69546e+06	2.04838e+06	2.5396e+06	3.14716e+06	3.0591e+06	2.02436e+06	2.64402e+06	5.02753e+06
813.6288@11.61	813.629	11.61	[M+H]+	PC(18:0_20:2)	[M+H]+	[M+CH3OO]-	MS/MS	-0.676823	1.44941	0.112554	2.47852e+06	3.55507e+06	4.20538e+06	3.94322e+06	4.7237e+06	3.31416e+06	2.45883e+06	3.79428e+06	3.24319e+06	2.82515e+06	1.82486e+06	3.67256e+06	3.90469e+06	5.5167e+06	3.41645e+06	3.56412e+06	2.74666e+06	3.72344e+06	3.50477e+06	3.24348e+06	3.45098e+06	3.90535e+06	2.62446e+06	3.14341e+06	3.05014e+06	2.25478e+06	2.4891e+06	3.19092e+06	3.42607e+06	4.59614e+06	3.13386e+06	3.86508e+06	3.75346e+06	2.84948e+06	3.89475e+06	2.76563e+06	1.73071e+06	2.72888e+06	3.16727e+06
811.6094@11.29	811.609	11.29	[M+H]+	PC(18:0_20:3)	[M+H]+	[M+CH3OO]-	MS/MS	-0.709057	1.832	0.213373	2.25232e+06	3.94541e+06	5.97771e+06	3.58319e+06	6.54033e+06	2.35474e+06	2.53155e+06	3.95636e+06	3.29181e+06	3.30958e+06	1.72554e+06	5.38815e+06	3.91877e+06	5.11825e+06	4.6432e+06	4.91439e+06	3.18868e+06	5.34785e+06	3.4533e+06	2.73521e+06	3.08824e+06	3.83861e+06	3.11531e+06	3.32075e+06	3.41764e+06	2.3639e+06	2.99049e+06	3.31728e+06	2.77533e+06	4.28176e+06	4.10216e+06	4.40644e+06	3.42564e+06	3.36992e+06	4.04514e+06	3.58145e+06	1.36643e+06	2.25292e+06	2.90206e+06
809.5949@9.69	809.595	9.69	[M+H]+	PC(18:0_20:4)	[M+H]+	[M+CH3OO]-	MS/MS	-0.530006	5.99706	0.908218	6.62304e+07	6.8649e+07	8.77482e+07	8.76977e+07	6.32538e+07	5.35934e+07	4.74828e+07	6.65324e+07	6.26334e+07	8.22929e+07	2.93603e+07	8.49467e+07	7.21667e+07	7.87519e+07	9.27822e+07	4.87454e+07	5.21367e+07	1.00511e+08	8.67768e+07	7.6363e+07	6.95082e+07	8.45417e+07	6.49363e+07	7.39139e+07	7.12646e+07	4.04217e+07	2.43524e+07	6.71993e+07	6.66953e+07	7.20857e+07	7.66313e+07	7.92575e+07	7.71889e+07	7.05971e+07	9.53605e+07	7.4454e+07	5.40815e+07	4.00662e+07	7.00023e+07
807.5794@8.39	807.579	8.39	[M+H]+	PC(18:0_20:5)	[M+H]+		MS/MS	-0.649307	2.71851	0.427256	8.25371e+06	7.01462e+06	1.33954e+07	1.35405e+07	1.30963e+07	1.26783e+07	7.32034e+06	1.3151e+07	9.46304e+06	7.57419e+06	4.16109e+06	8.85358e+06	1.65485e+07	3.24673e+07	1.21254e+07	8.90159e+06	4.44381e+06	1.2505e+07	8.30817e+06	1.36559e+07	8.58363e+06	9.23349e+06	8.57955e+06	7.93644e+06	7.97574e+06	5.76921e+06	8.10683e+06	1.00076e+07	6.01933e+06	8.31304e+06	1.18938e+07	1.11201e+07	6.80328e+06	7.57995e+06	1.0317e+07	7.80452e+06	7.95283e+06	7.05836e+06	2.09461e+07
837.6252@11.38	837.625	11.38	[M+H]+	PC(18:0_22:4)	[M+H]+	[M+CH3OO]-	MS/MS	-0.580044	1.16065	0.040348	726027	1.40379e+06	2.69999e+06	1.9168e+06	3.02053e+06	931585	912703	1.16332e+06	1.72731e+06	1.56045e+06	800822	2.12791e+06	2.06875e+06	2.96672e+06	2.2396e+06	2.84978e+06	1.43734e+06	3.46998e+06	2.28717e+06	1.52232e+06	1.5632e+06	2.24198e+06	1.88804e+06	1.86705e+06	2.28685e+06	937012	930938	1.41553e+06	1.48002e+06	2.41949e+06	1.55816e+06	1.48593e+06	2.29519e+06	1.32677e+06	2.57146e+06	1.78276e+06	402069	936393	1.31808e+06
809.5936@8.69	809.594	8.69	[M+H]+	PC(18:1_20:3)	[M+H]+	[M+CH3OO]-	MS/MS	-0.807958	2.85666	0.147141	8.39287e+06	7.25456e+06	1.34362e+07	8.81266e+06	9.62141e+06	6.14041e+06	4.96535e+06	8.4365e+06	6.57401e+06	4.98845e+06	4.36186e+06	7.08348e+06	6.55339e+06	9.96085e+06	7.289e+06	8.67236e+06	5.39495e+06	9.09918e+06	8.91076e+06	6.1662e+06	6.88548e+06	9.35631e+06	5.36635e+06	6.69348e+06	7.45205e+06	5.16909e+06	5.7826e+06	6.84206e+06	6.92167e+06	9.38459e+06	5.29697e+06	9.70334e+06	6.36495e+06	5.96896e+06	9.08254e+06	5.88887e+06	3.09875e+06	4.57775e+06	6.42313e+06
807.5792@7.86	807.579	7.86	[M+H]+	PC(18:1_20:4)	[M+H]+	[M+CH3OO]-	MS/MS	-0.687538	3.19496	0.383904	2.14111e+07	1.58739e+07	2.44454e+07	1.7531e+07	2.27327e+07	1.46539e+07	1.27377e+07	1.76521e+07	1.42681e+07	1.62029e+07	9.97681e+06	1.86487e+07	2.3064e+07	1.75307e+07	1.80698e+07	1.80079e+07	1.30606e+07	2.00702e+07	1.74461e+07	1.37244e+07	1.34178e+07	1.50087e+07	1.20517e+07	1.46761e+07	1.37162e+07	1.39071e+07	1.43904e+07	1.33631e+07	1.24213e+07	1.58248e+07	1.39412e+07	1.99732e+07	1.18275e+07	1.8116e+07	1.74721e+07	1.78073e+07	1.02871e+07	1.1733e+07	1.78481e+07
831.5782@7.55	831.578	7.55	[M+H]+	PC(18:1_22:6)	[M+H]+	[M+CH3OO]-	MS/MS	-0.548698	1.4221	0.205684	5.57163e+06	4.79935e+06	6.0888e+06	6.18169e+06	4.96685e+06	6.0064e+06	3.26955e+06	7.50939e+06	3.78099e+06	3.28672e+06	2.90601e+06	4.97913e+06	4.91722e+06	5.00651e+06	4.21377e+06	3.25868e+06	2.88551e+06	3.25465e+06	4.2835e+06	4.60676e+06	3.57289e+06	3.7949e+06	2.9638e+06	3.55819e+06	2.77616e+06	3.20269e+06	4.46214e+06	3.47355e+06	3.37325e+06	3.22044e+06	4.0551e+06	6.01514e+06	2.8935e+06	4.14799e+06	4.24348e+06	3.63342e+06	2.98544e+06	3.2003e+06	6.31351e+06
783.5792@8.11	783.579	8.11	[M+H]+	PC(18:2/18:1)	[M+H]+		MS/MS	-0.765059	6.86249	0.405699	4.18879e+07	6.1743e+07	7.25804e+07	5.67598e+07	6.74209e+07	6.9812e+07	4.05776e+07	7.50917e+07	5.11552e+07	3.12936e+07	3.95231e+07	5.65236e+07	3.81036e+07	5.70038e+07	4.05397e+07	5.11807e+07	4.96783e+07	4.712e+07	6.36838e+07	4.60623e+07	4.21517e+07	6.03177e+07	4.13664e+07	3.26888e+07	4.26046e+07	3.90675e+07	5.12995e+07	6.11818e+07	6.76091e+07	4.98015e+07	5.40069e+07	6.85152e+07	5.23366e+07	5.177e+07	5.15414e+07	4.49736e+07	3.3217e+07	3.40315e+07	4.94539e+07
781.5635@6.95	781.563	6.95	[M+H]+	PC(18:2/18:2)	[M+H]+	[M+CH3OO]-	MS/MS	-0.777066	5.11991	0.39253	7.62924e+06	2.51664e+07	2.76791e+07	1.65026e+07	1.94532e+07	3.56324e+07	1.97079e+07	3.22346e+07	1.5625e+07	9.71431e+06	1.41622e+07	1.41879e+07	9.63686e+06	2.0567e+07	9.2096e+06	1.59842e+07	1.98259e+07	1.66512e+07	2.40475e+07	1.49954e+07	1.17835e+07	1.74539e+07	1.81029e+07	8.49349e+06	1.32964e+07	9.68948e+06	1.70042e+07	2.61959e+07	3.61056e+07	1.91969e+07	2.32067e+07	2.7778e+07	2.30794e+07	1.30969e+07	1.50324e+07	1.13595e+07	7.54694e+06	7.76163e+06	1.42364e+07
805.5629@6.92	805.563	6.92	[M+H]+	PC(18:2/20:4)	[M+H]+		MS/MS	-0.70205	1.15769	0.143378	1.58282e+06	1.3223e+06	2.20066e+06	1.72639e+06	1.86966e+06	2.69163e+06	1.37076e+06	2.8597e+06	1.35331e+06	1.17225e+06	798206	1.27763e+06	2.16537e+06	8.79433e+06	1.51014e+06	1.10304e+06	831924	1.43234e+06	1.3853e+06	1.70499e+06	956664	1.1963e+06	1.18027e+06	953413	959661	1.07089e+06	1.40921e+06	1.69874e+06	1.25545e+06	1.16988e+06	1.89873e+06	2.26471e+06	976423	1.31826e+06	1.36825e+06	1.14043e+06	1.051e+06	1.13336e+06	2.78782e+06
811.609@10.17	811.609	10.17	[M+H]+	PC(20:1_18:2)	[M+H]+		MS/MS	-0.722397	1.31867	0.0860746	2.34877e+06	2.89853e+06	3.39704e+06	2.91766e+06	3.72979e+06	3.39634e+06	1.81301e+06	3.25496e+06	2.45924e+06	2.23974e+06	1.83031e+06	2.83226e+06	2.57145e+06	3.93255e+06	3.07976e+06	2.93818e+06	2.24114e+06	2.43999e+06	3.14972e+06	2.60122e+06	3.00477e+06	3.34784e+06	1.94465e+06	2.1205e+06	2.39061e+06	1.94281e+06	2.073e+06	2.68631e+06	2.95268e+06	2.89944e+06	2.63899e+06	3.43575e+06	2.94402e+06	2.41759e+06	2.93196e+06	2.16275e+06	1.38602e+06	1.76582e+06	2.55947e+06
783.5772@8.98	783.577	8.98	[M+H]+	PC(36:3)	[M+H]+		MS1	-0.559478	1.48245	0.252031	2.86174e+06	2.49219e+06	5.13762e+06	2.92693e+06	6.52589e+06	1.769e+06	2.30632e+06	3.67395e+06	3.08462e+06	2.36249e+06	1.12634e+06	3.33142e+06	3.14273e+06	4.42525e+06	1.90885e+06	2.6482e+06	1.661e+06	5.80478e+06	2.52452e+06	1.86003e+06	2.43754e+06	2.71726e+06	2.7132e+06	2.25574e+06	2.52804e+06	1.81079e+06	1.81135e+06	2.06356e+06	2.18015e+06	3.43057e+06	1.86386e+06	2.75927e+06	1.84652e+06	2.3555e+06	3.28526e+06	2.64196e+06	1.07909e+06	1.97168e+06	1.65355e+06
805.5627@6.78	805.563	6.78	[M+H]+	PC(38:6)	[M+H]+		MS1	-0.860608	2.30541	0.0812364	2.55614e+06	4.14335e+06	6.13408e+06	4.19093e+06	5.97711e+06	4.69813e+06	3.59368e+06	5.28052e+06	3.60579e+06	3.11146e+06	2.10997e+06	3.69351e+06	3.49369e+06	4.89625e+06	3.85822e+06	3.73802e+06	2.96076e+06	4.97842e+06	4.71108e+06	3.82376e+06	3.39748e+06	3.66122e+06	3.42812e+06	2.47825e+06	3.03564e+06	2.27811e+06	3.16801e+06	3.96237e+06	4.88143e+06	4.09755e+06	4.68141e+06	5.62141e+06	3.71884e+06	3.60807e+06	4.49091e+06	3.0651e+06	2.3543e+06	2.0465e+06	3.848e+06
743.583@9.14	743.583	9.14	[M+H]+	PC(O-16:0/18:2)	[M+H]+	[M+CH3OO]-	MS/MS (MS Dial)	-0.804191	2.38386	0.314478	1.35672e+06	2.85033e+06	5.55695e+06	2.34506e+06	5.4972e+06	5.21355e+06	3.84227e+06	6.19259e+06	2.79827e+06	2.66524e+06	2.06568e+06	6.34323e+06	4.26459e+06	5.55111e+06	4.87183e+06	5.40055e+06	4.91021e+06	3.78983e+06	7.32452e+06	2.57526e+06	4.61291e+06	6.42892e+06	3.73049e+06	2.37599e+06	3.46341e+06	2.62167e+06	3.76001e+06	5.00321e+06	7.18819e+06	4.76123e+06	5.81214e+06	4.54636e+06	6.35175e+06	3.74101e+06	4.04872e+06	3.71494e+06	1.59099e+06	1.29061e+06	3.42992e+06
745.5991@10.87	745.599	10.87	[M+H]+	PC(O-16:0_18:1)	[M+H]+	[M+CH3OO]-	MS/MS (MS Dial)	-0.561937	1.13564	0.160608	2.48108e+06	3.32029e+06	4.64269e+06	3.05799e+06	3.85708e+06	2.52853e+06	2.30021e+06	3.91452e+06	2.65589e+06	2.72694e+06	1.95189e+06	3.77847e+06	3.41742e+06	4.13347e+06	3.34139e+06	3.28819e+06	2.78291e+06	3.17988e+06	3.29318e+06	2.8055e+06	3.15553e+06	3.47328e+06	2.64475e+06	2.80477e+06	3.10303e+06	2.24827e+06	3.21206e+06	3.47457e+06	2.72368e+06	3.83978e+06	2.99812e+06	4.20604e+06	3.03254e+06	3.32769e+06	3.42616e+06	2.95512e+06	1.96423e+06	1.74851e+06	3.03515e+06
767.584@8.86	767.584	8.86	[M+H]+	PC(O-16:0_20:4)	[M+H]+	[M+CH3OO]-	MS/MS (MS Dial)	-0.68747	3.2641	0.470865	5.31915e+06	8.07777e+06	1.6674e+07	7.53994e+06	1.76854e+07	8.80435e+06	6.26145e+06	9.25394e+06	7.47432e+06	9.23116e+06	4.32588e+06	1.4101e+07	1.20918e+07	1.47545e+07	2.17249e+07	1.62286e+07	9.62937e+06	9.84238e+06	1.41218e+07	7.78953e+06	1.08926e+07	1.31743e+07	8.59697e+06	7.71723e+06	9.10817e+06	5.73506e+06	8.11627e+06	9.37657e+06	1.20017e+07	1.10998e+07	1.30205e+07	7.6742e+06	9.18819e+06	1.18693e+07	1.45294e+07	1.13659e+07	4.97047e+06	4.69175e+06	1.00806e+07
743.5801@10.87	743.58	10.57	[M+H]+	PC(O-16:1/18:1)	[M+H]+	[M+CH3OO]-	MS/MS	-0.56999	1.20042	0.16406	2.14847e+06	3.2753e+06	4.86923e+06	2.9693e+06	3.87942e+06	2.51734e+06	2.30821e+06	3.98543e+06	2.70051e+06	2.63507e+06	1.88978e+06	4.05793e+06	3.27191e+06	4.24816e+06	3.56672e+06	3.40493e+06	2.55044e+06	3.21049e+06	3.25962e+06	2.69835e+06	2.9688e+06	3.58175e+06	2.56221e+06	2.72801e+06	3.04131e+06	2.19073e+06	2.92759e+06	3.43928e+06	2.59606e+06	3.6361e+06	3.06296e+06	4.21217e+06	3.0805e+06	3.43751e+06	3.42956e+06	3.04746e+06	1.77577e+06	1.74348e+06	3.14223e+06
741.5682@8.81	741.568	8.81	[M+H]+	PC(O-16:1/18:2)	[M+H]+	[M+CH3OO]-	MS/MS (MS Dial)	-0.817035	2.65523	0.238049	2.27807e+06	5.9983e+06	8.54211e+06	3.8288e+06	7.61206e+06	4.63911e+06	3.53748e+06	6.35857e+06	3.01345e+06	3.21005e+06	2.58342e+06	6.00533e+06	5.36703e+06	1.01568e+07	7.58771e+06	9.30374e+06	4.40974e+06	4.96534e+06	7.56679e+06	3.99411e+06	6.151e+06	6.25214e+06	4.22607e+06	3.84439e+06	4.41732e+06	2.91723e+06	4.45044e+06	5.45948e+06	7.49408e+06	6.94514e+06	6.27067e+06	7.68891e+06	7.1862e+06	5.96235e+06	4.345e+06	5.34482e+06	2.14539e+06	2.32927e+06	6.05153e+06
765.5689@8.52	765.569	8.52	[M+H]+	PC(O-16:1/20:4)	[M+H]+	[M+CH3OO]-	MS/MS (MS Dial)	-0.701815	3.00204	0.386246	5.69948e+06	6.96975e+06	1.34317e+07	8.18747e+06	1.65472e+07	5.67396e+06	4.98567e+06	7.32098e+06	5.57205e+06	7.22166e+06	3.82768e+06	9.03311e+06	9.54343e+06	1.3448e+07	1.84403e+07	1.49357e+07	5.62806e+06	8.0944e+06	1.11239e+07	6.73242e+06	9.50464e+06	1.025e+07	6.40137e+06	8.04013e+06	7.59476e+06	4.87911e+06	5.44933e+06	7.4616e+06	8.72234e+06	9.80468e+06	8.0516e+06	8.99018e+06	7.2121e+06	8.78074e+06	1.05362e+07	8.58624e+06	3.77926e+06	5.29243e+06	9.63523e+06
789.568@8.12	789.568	8.12	[M+H]+	PC(O-16:1_22:6)	[M+H]+		MS/MS (MS Dial)	-0.696188	1.08835	0.128234	1.19199e+06	1.43978e+06	1.88077e+06	1.62118e+06	2.26169e+06	1.48801e+06	1.02944e+06	1.85117e+06	903569	1.14814e+06	772235	1.46816e+06	1.97273e+06	2.73402e+06	2.51673e+06	1.89867e+06	1.0392e+06	792370	1.46911e+06	1.18998e+06	1.23751e+06	1.28024e+06	1.12723e+06	1.19066e+06	852426	895280	1.11832e+06	1.33279e+06	1.24715e+06	1.24125e+06	1.8791e+06	1.96536e+06	899155	1.56943e+06	1.41014e+06	1.25626e+06	957364	1.08744e+06	2.88624e+06
771.6145@11.42	771.615	11.42	[M+H]+	PC(O-18:1/18:1)	[M+H]+	[M+CH3OO]-	MS/MS (MS Dial)	-0.749991	1.19907	0.107126	451665	1.46792e+06	2.13237e+06	960249	1.6633e+06	1.05803e+06	1.06744e+06	1.59506e+06	1.0363e+06	923782	642718	2.11252e+06	1.27974e+06	2.09491e+06	1.53957e+06	1.92678e+06	1.3122e+06	1.37074e+06	1.78666e+06	935702	1.48606e+06	1.63151e+06	1.09272e+06	944147	1.21612e+06	689638	1.38944e+06	1.73817e+06	1.61969e+06	1.58827e+06	2.20665e+06	1.59475e+06	2.16391e+06	1.23621e+06	1.18627e+06	1.24261e+06	468305	651128	1.23895e+06
769.5983@9.38	769.598	9.38	[M+H]+	PC(O-18:1/18:2)	[M+H]+		MS/MS (MS Dial)	-0.791836	1.53114	0.202942	1.56538e+06	2.39762e+06	3.12081e+06	1.72743e+06	2.9178e+06	2.90496e+06	2.43552e+06	2.93501e+06	1.64033e+06	1.79738e+06	1.67621e+06	3.1718e+06	2.21623e+06	2.80585e+06	2.83944e+06	3.00599e+06	2.49659e+06	2.21639e+06	3.53072e+06	1.74898e+06	2.41283e+06	3.36598e+06	2.00135e+06	1.59197e+06	2.02841e+06	1.64953e+06	2.45564e+06	3.05365e+06	3.44551e+06	2.725e+06	2.79681e+06	3.0292e+06	3.33585e+06	2.51142e+06	2.17339e+06	2.14146e+06	1.14483e+06	1.21259e+06	2.3303e+06
793.6@9.08	793.6	9.08	[M+H]+	PC(O-18:1/20:4	[M+H]+	[M+CH3OO]-	MS/MS (MS Dial)	-0.5625	2.65784	0.435219	9.28873e+06	1.03668e+07	1.75159e+07	9.71019e+06	1.89902e+07	9.76521e+06	7.91788e+06	1.0635e+07	9.00646e+06	1.12905e+07	6.46168e+06	1.54928e+07	1.11982e+07	1.26011e+07	1.93405e+07	1.48902e+07	9.90749e+06	1.09108e+07	1.2681e+07	8.92035e+06	1.04963e+07	1.45934e+07	8.61757e+06	8.57819e+06	1.01966e+07	7.15251e+06	1.03536e+07	1.08206e+07	1.03322e+07	1.15233e+07	1.18015e+07	1.25231e+07	9.42181e+06	1.34868e+07	1.48045e+07	1.13986e+07	5.73781e+06	6.68221e+06	1.2989e+07
791.5829@8.44	791.583	8.44	[M+H]+	PC(O-18:2/20:4)	[M+H]+	[M+CH3OO]-	MS/MS (MS Dial)	-0.55608	1.82681	0.267117	3.99795e+06	4.3055e+06	6.91314e+06	3.08939e+06	7.37781e+06	7.80218e+06	1.3918e+06	606975	1.74312e+06	2.02629e+06	1.11579e+06	1.27473e+06	876705	8.23986e+06	8.86766e+06	8.45497e+06	1.25694e+06	3.5822e+06	5.58032e+06	4.51164e+06	804008	6.66626e+06	3.86543e+06	3.89787e+06	5.32274e+06	3.11624e+06	4.17552e+06	4.81218e+06	4.90921e+06	4.76911e+06	3.30085e+06	578510	3.62508e+06	6.65232e+06	5.7634e+06	4.54754e+06	460052	459232	1.35081e+06
749.5356@9.33	749.536	9.33	[M+H]+	PE(O-18:2_20:4)	[M+H]+	[M-H]-	MS/MS (MS Dial)	-0.681019	1.46147	0.140774	350385	475369	697748	553581	957269	520303	401828	698721	585288	532825	343034	613636	629724	773153	1.19058e+06	735750	534582	443334	686004	526931	394026	757014	432667	411746	542090	517607	463467	595505	820306	868965	706133	533871	448403	476731	622921	452147	283180	405991	461911
888.5677@7.44	888.568	7.44	[M+H]-	PI(38:3)		[M-H]-	MS1	-0.664304	1.266	0.142334	308480	691856	1.01466e+06	721576	604300	379530	395295	554399	827145	350566	436017	502631	508129	734558	506533	754808	563681	876315	821006	787667	873880	779355	522178	775505	739543	384995	734341	641325	662757	743553	553015	722317	866072	351689	636537	361946	209804	395515	520917
674.5375@5.89	674.538	5.89	[M+H]+	SM(18:1/14:0)	[M+H]+	[M+CH3COO]-	MS/MS	-0.65584	1.69307	0.122932	2.64305e+06	3.52502e+06	7.12549e+06	4.21653e+06	5.64965e+06	3.02654e+06	3.10977e+06	4.72121e+06	3.92885e+06	2.68016e+06	2.07944e+06	4.87184e+06	4.76164e+06	4.74832e+06	4.80682e+06	3.58833e+06	2.80154e+06	5.28009e+06	5.23067e+06	3.64691e+06	3.5888e+06	3.76561e+06	4.06606e+06	3.52675e+06	3.79405e+06	2.49498e+06	4.86323e+06	3.79381e+06	4.2008e+06	6.17059e+06	3.73533e+06	3.62263e+06	3.20353e+06	3.93829e+06	5.05288e+06	4.44287e+06	4.1328e+06	2.02092e+06	4.30539e+06
758.6315@11.37	758.631	11.37	[M+H]+	SM(18:1/20:0)	[M+H]+	[M+CH3COO]-	MS/MS	-0.522875	2.06288	0.203228	2.16077e+06	6.42181e+06	1.15443e+07	8.07278e+06	1.03078e+07	3.56591e+06	3.15809e+06	6.47977e+06	7.63801e+06	4.75229e+06	2.7229e+06	8.96031e+06	6.78245e+06	1.00826e+07	9.38413e+06	6.96274e+06	6.05699e+06	6.93939e+06	9.74635e+06	6.54779e+06	5.56184e+06	5.1085e+06	5.75228e+06	8.47291e+06	6.17826e+06	3.41555e+06	7.17566e+06	6.63637e+06	6.7479e+06	9.02091e+06	8.22543e+06	5.60039e+06	8.16526e+06	5.40237e+06	1.04235e+07	6.66379e+06	4.91371e+06	5.44014e+06	5.52617e+06
756.6148@9.42	756.615	9.42	[M+H]+	SM(18:1/20:1)	[M+H]+	[M+CH3COO]-	MS/MS	-0.551225	1.17826	0.141258	2.07273e+06	3.00777e+06	3.69473e+06	3.87154e+06	3.50174e+06	3.21947e+06	2.02751e+06	3.10904e+06	2.41736e+06	2.37298e+06	1.82922e+06	3.89193e+06	3.38327e+06	3.97839e+06	4.17986e+06	3.56869e+06	1.95207e+06	3.25567e+06	3.9315e+06	4.0744e+06	3.16258e+06	2.10806e+06	2.37303e+06	2.77852e+06	3.45217e+06	1.9253e+06	2.27926e+06	2.67597e+06	4.00948e+06	2.18145e+06	3.35808e+06	2.93709e+06	3.06717e+06	2.58597e+06	3.95754e+06	2.6115e+06	2.39672e+06	2.69186e+06	2.97761e+06
772.6441@11.74	772.644	11.74	[M+H]+	SM(18:1/21:0)	[M+H]+	[M+CH3COO]-	MS/MS	-0.657964	1.13538	0.0642847	658491	1.71479e+06	3.06179e+06	1.78436e+06	1.94004e+06	938612	858822	1.67378e+06	1.51648e+06	940648	671947	1.99678e+06	2.05982e+06	1.66083e+06	2.04118e+06	1.65793e+06	1.47606e+06	1.84803e+06	2.02308e+06	1.38037e+06	1.27313e+06	1.13568e+06	1.22452e+06	1.88229e+06	1.5105e+06	835056	2.26096e+06	1.64711e+06	1.67466e+06	2.50997e+06	1.74842e+06	1.66683e+06	1.71425e+06	1.40704e+06	2.12839e+06	1.66127e+06	1.19711e+06	874422	1.41413e+06
784.647@11.4	784.647	11.4	[M+H]+	SM(18:1_22:1)	[M+H]+	[M+CH3COO]-	MS/MS	-0.649809	2.73054	0.281387	2.37247e+06	2.90087e+06	5.35409e+06	4.84163e+06	6.1989e+06	2.27738e+06	2.25113e+06	3.39843e+06	3.834e+06	3.29853e+06	1.75767e+06	4.8247e+06	5.26261e+06	5.26361e+06	6.69956e+06	3.73671e+06	2.85817e+06	4.08163e+06	4.76886e+06	3.35618e+06	4.14844e+06	3.59666e+06	3.10691e+06	4.26056e+06	4.05898e+06	2.13221e+06	4.07209e+06	4.12492e+06	3.11227e+06	5.73012e+06	3.92252e+06	3.40494e+06	2.95424e+06	3.42073e+06	4.77664e+06	4.31806e+06	3.78075e+06	3.25937e+06	4.77406e+06
798.6625@11.82	798.663	11.82	[M+H]+	SM(18:2/23:0)	[M+H]+	[M+CH3COO]-	MS/MS	-0.673136	1.42953	0.091648	1.22982e+06	2.88918e+06	4.21616e+06	3.0689e+06	2.67827e+06	1.82512e+06	1.56307e+06	2.96897e+06	1.78835e+06	1.58291e+06	1.10542e+06	3.01336e+06	3.66339e+06	2.63047e+06	4.10548e+06	2.39073e+06	2.0411e+06	3.13045e+06	2.48461e+06	2.7132e+06	2.25975e+06	1.75617e+06	1.92763e+06	2.52229e+06	2.15506e+06	1.23583e+06	2.90363e+06	2.71117e+06	3.12469e+06	2.98301e+06	2.84685e+06	2.81593e+06	2.51666e+06	2.08892e+06	2.72315e+06	2.77691e+06	1.71581e+06	1.35107e+06	2.69398e+06
[truncated: 24 more columns]

## Sheet: Linex_AllSigMet
Samples	Group	CAR(13:1)	Cer(d18:1/16:0)	Cer(d18:1/18:0)	Cer(d18:1/20:0)	Cer(d18:1/26:1)	Cer(d18:2/24:1)	Cer(d42:2)	LPC(0:0/14:0)	LPC(0:0/15:0)	LPC(0:0/16:0)	LPC(0:0/16:1)	LPC(0:0/18:0)	LPC(0:0/18:1)	LPC(0:0/18:2)	LPC(0:0/20:3)	LPC(0:0/22:4)	LPC(14:0/0:0)	LPC(15:0/0:0)	LPC(16:0/0:0)	LPC(16:1/0:0)	LPC(17:1/0:0)	LPC(18:0/0:0)	LPC(18:1/0:0)	LPC(18:2/0:0)	LPC(18:3/0:0)	LPC(20:0/0:0)	LPC(20:3/0:0)	LPC(22:5/0:0)	LPC(O-16:0)	LPC(O-16:1)	LPE(16:0/0:0)	LPE(22:6/0:0)	PC(14:0/16:0)	PC(14:0/18:2)	PC(14:0/20:4)	PC(15:0/18:1)	PC(15:0/18:2)	PC(15:0/20:1)	PC(15:0/20:4)	PC(16:0/18:3)	PC(16:0/20:3)	PC(16:0_22:4)	PC(16:1/18:2)	PC(16:1_20:4)	PC(17:0/18:2)	PC(17:0/20:4)	PC(17:0_18:1)	PC(18:0/16:3)
Ctr2	COVID-	68877.5	90421.3	117565	143399	48501.1	780307	458801	42363.1	39409.1	4.09597e+06	100043	1.05391e+06	2.13524e+06	1.57037e+06	235130	13588.7	29815.4	195503	8.53244e+06	757614	98010.7	3.47196e+06	1.21012e+07	3.57263e+06	94316.2	34823.1	1.66898e+06	64705	128758	140477	75241.6	144203	1.0166e+06	1.16963e+06	424539	2.08447e+06	1.45528e+06	735487	587980	1.54736e+06	5.96852e+07	2.97984e+06	2.74775e+06	904769	3.20266e+06	1.66812e+06	1.39048e+06	2.31973e+06
Resistant14	COVID-	25225.7	211417	316116	583662	95766.8	1.01289e+06	371619	52872.6	67372.4	7.031e+06	101623	2.187e+06	2.64844e+06	3.95648e+06	321603	24320.9	42786	406645	1.20941e+07	900628	72072.8	6.79742e+06	1.73274e+07	9.38668e+06	122674	78053.8	2.28784e+06	86865.7	254503	273722	63314.9	120941	1.96705e+06	1.60035e+06	375196	2.00053e+06	3.03828e+06	757174	923633	1.76846e+06	5.90007e+07	3.89008e+06	3.44861e+06	816600	5.57263e+06	1.5587e+06	1.48438e+06	1.85405e+06
Resistant15	COVID-	63469.9	280652	590820	1.10026e+06	175119	1.97121e+06	1.30092e+06	104687	157028	1.2408e+07	169680	3.53421e+06	4.93607e+06	6.40055e+06	765999	50693.8	95435.8	851098	1.62644e+07	1.80878e+06	181848	9.59438e+06	3.07316e+07	1.24267e+07	322942	86779.4	5.21753e+06	223362	470901	491519	148100	293777	3.78479e+06	2.92014e+06	852299	4.34914e+06	4.54192e+06	1.79765e+06	1.53843e+06	4.16635e+06	9.8308e+07	7.9531e+06	4.8073e+06	1.45571e+06	6.76839e+06	2.51935e+06	2.51098e+06	3.51581e+06
Resistant18	COVID-	34692.2	231551	439319	710346	147989	1.50052e+06	782500	51870.8	60414.6	8.36091e+06	103442	2.55729e+06	3.19045e+06	3.88482e+06	534786	27673.8	47706.9	373982	1.33242e+07	902625	90432.7	7.64919e+06	1.87438e+07	8.90165e+06	137505	66692.5	3.85372e+06	171609	236726	250573	148435	247906	1.52018e+06	1.50635e+06	465581	2.18473e+06	2.50763e+06	890395	768145	2.15358e+06	8.3032e+07	4.76758e+06	3.26164e+06	920491	4.37341e+06	1.72917e+06	1.62503e+06	1.98529e+06
Resistant21	COVID-	72078.6	273277	439087	752260	295169	1.5509e+06	1.12458e+06	83339.8	61869.4	8.27252e+06	111665	2.42453e+06	3.1928e+06	3.29954e+06	348627	32015.8	77584.8	319847	1.3346e+07	997060	87697.3	7.8435e+06	1.84947e+07	7.36893e+06	126998	63505.6	2.26537e+06	126759	309246	351588	99483.8	184529	4.03903e+06	2.34872e+06	955856	2.53825e+06	2.3776e+06	1.02244e+06	980681	2.13983e+06	8.01886e+07	7.26602e+06	3.69713e+06	1.35182e+06	5.08467e+06	2.36169e+06	1.78747e+06	2.99446e+06
Ctr22	COVID-	27889	94437.5	119527	209879	56070.2	684403	358015	49622.7	51225.7	5.58537e+06	80165.7	1.26483e+06	1.98179e+06	3.03856e+06	210995	17582.6	48146.2	323932	1.05678e+07	493504	71456.1	4.07638e+06	1.16828e+07	7.52673e+06	108089	53527.4	1.44168e+06	72143.3	258153	163147	98714	208100	1.52779e+06	2.5006e+06	564241	1.96219e+06	3.64571e+06	695964	1.16074e+06	3.35522e+06	5.76678e+07	3.34266e+06	4.50347e+06	880706	4.68634e+06	1.38203e+06	1.22773e+06	1.82869e+06
Ctr23	COVID-	17489.7	87028.1	141007	347206	113777	845435	345652	84139.5	61469	5.75997e+06	95967.8	1.51639e+06	2.17196e+06	2.72329e+06	256994	18216.6	73241.9	349190	1.08667e+07	714615	63425.3	4.63166e+06	1.35115e+07	7.06376e+06	172203	55662.6	1.86813e+06	66582.6	253007	203436	113249	189670	2.44564e+06	2.06191e+06	618767	1.87116e+06	2.05272e+06	668782	739612	1.82743e+06	4.64785e+07	2.99413e+06	2.32183e+06	678082	2.77607e+06	935849	1.09015e+06	2.94329e+06
Resistant24	COVID-	30124.1	215521	207985	493291	66252.7	951188	299721	43066.1	60165.1	8.59742e+06	101637	2.61911e+06	3.39443e+06	3.7294e+06	284750	20664.5	43839.6	328646	1.36381e+07	942333	69701.6	7.92241e+06	2.22478e+07	8.90654e+06	161188	94157.8	1.80928e+06	72575.8	337268	287736	96413.5	211112	1.21631e+06	1.29988e+06	382957	1.86658e+06	2.32805e+06	733530	939693	2.49125e+06	5.99748e+07	3.58065e+06	2.76364e+06	740111	4.57166e+06	1.33325e+06	1.60817e+06	2.10291e+06
Resistant25	COVID-	40987.2	251927	492546	901433	149918	1.14215e+06	643007	88404.8	65646.1	9.78229e+06	139032	1.71277e+06	2.49447e+06	2.93961e+06	371372	23321.3	84536.1	403841	1.46234e+07	1.21905e+06	84745.5	5.67562e+06	1.58331e+07	7.40239e+06	118680	60650.1	2.40726e+06	112776	244802	160967	124286	178227	3.03163e+06	2.633e+06	663417	2.49619e+06	2.90016e+06	847442	695902	2.28096e+06	7.99665e+07	4.77414e+06	3.88569e+06	976008	3.61234e+06	1.27297e+06	1.46128e+06	2.54962e+06
Ctr29	COVID-	52857.4	113287	202452	278128	108104	1.02607e+06	294827	61695.7	33912.5	6.70958e+06	112047	1.52291e+06	2.29504e+06	2.04373e+06	252571	26442.2	49217.6	188109	1.17273e+07	816201	60050.3	4.97209e+06	1.25861e+07	5.30513e+06	112398	49103.2	1.59696e+06	73585.5	285852	233207	91898.1	160987	1.83652e+06	1.32235e+06	500092	1.42146e+06	1.35887e+06	551043	511957	1.31208e+06	4.39968e+07	3.79914e+06	2.31474e+06	808358	2.56075e+06	1.23797e+06	1.11965e+06	2.02236e+06
Ctr31	COVID-	38240.8	79893.8	139037	288920	38131.2	853635	378243	50402.1	53848.8	5.53474e+06	82177.8	1.15581e+06	1.73116e+06	2.8469e+06	233738	15286.7	41747.8	293912	1.03478e+07	542043	47823.1	3.57372e+06	9.70855e+06	7.62925e+06	70209.6	40620	1.52435e+06	70086	172306	165731	86828.4	140214	835871	1.28544e+06	285096	1.27536e+06	1.97771e+06	506784	513158	1.27702e+06	4.1837e+07	2.38257e+06	2.3078e+06	512787	2.937e+06	841124	959941	1.01099e+06
Resistant43	COVID-	61551.8	253477	587998	798695	172887	1.35776e+06	963384	43706.6	53706.3	7.13274e+06	94189.7	2.05453e+06	2.68368e+06	2.89501e+06	277305	25553.8	33616.6	347163	1.20692e+07	695796	65949.1	6.83806e+06	1.69361e+07	7.15728e+06	84974.4	63908.6	1.83388e+06	125464	354599	282294	88464.1	168577	1.80574e+06	1.33043e+06	374779	2.47361e+06	2.78537e+06	1.00791e+06	806646	1.83157e+06	6.04753e+07	4.93714e+06	2.82163e+06	860470	4.55273e+06	1.64773e+06	1.76935e+06	2.03203e+06
Resistant44	COVID-	63930.1	198631	267079	481050	192524	1.15371e+06	627362	64429.8	73156.1	6.60584e+06	113356	1.46617e+06	2.29302e+06	2.36109e+06	279349	28957.3	55798.4	332910	1.16973e+07	1.23199e+06	77865.9	5.17476e+06	1.29077e+07	5.53352e+06	95523	46847.3	1.92938e+06	113553	353847	306912	87244.6	217718	3.36172e+06	1.83424e+06	676708	2.3435e+06	2.37314e+06	966131	883533	2.42294e+06	6.03513e+07	5.66724e+06	3.27769e+06	1.21817e+06	3.3176e+06	1.62919e+06	1.49438e+06	1.56229e+06
Resistant45	COVID-	154228	273610	461129	667902	217491	1.32533e+06	1.03429e+06	46891.8	34549	7.40839e+06	120296	1.97612e+06	2.79372e+06	2.79991e+06	332253	27526.2	45272.5	203287	1.2994e+07	1.05653e+06	76126.9	7.01445e+06	1.61541e+07	6.81555e+06	96573.3	57766.7	2.34705e+06	125390	351844	347283	84607.5	189215	2.33297e+06	2.05406e+06	731259	2.19294e+06	2.06555e+06	679531	844425	3.04069e+06	7.94967e+07	6.48255e+06	4.76878e+06	1.32428e+06	4.45795e+06	1.5341e+06	1.70542e+06	2.23547e+06
Resistant46	COVID-	74302.3	325193	633683	718447	180347	1.89291e+06	783027	37552.3	45202.5	5.61585e+06	111293	1.61692e+06	1.73e+06	2.37272e+06	200988	25225	40468.6	298852	1.17967e+07	904603	54784.7	5.85027e+06	1.10454e+07	5.96427e+06	58392	43386.2	1.42976e+06	90078.2	396548	355074	94351.2	182631	1.43209e+06	1.44775e+06	447522	1.85434e+06	1.89696e+06	687515	737407	1.40869e+06	4.77546e+07	4.96972e+06	3.82928e+06	1.23427e+06	4.15179e+06	2.09659e+06	1.21453e+06	1.33806e+06
Resistant47	COVID-	62258.3	209559	331488	542187	196427	1.53937e+06	1.06665e+06	57503.6	55115.3	6.83569e+06	59659.6	1.80641e+06	2.01183e+06	2.08134e+06	220496	25983.5	53201.9	339065	1.21161e+07	592508	62175.1	6.58484e+06	1.20767e+07	5.35951e+06	70067.4	57743.3	1.41486e+06	84007.3	380963	393314	79365.6	126652	2.32918e+06	2.35718e+06	602677	2.33298e+06	3.01998e+06	966230	779969	1.69877e+06	7.111e+07	6.71957e+06	3.03594e+06	787741	4.84035e+06	1.7447e+06	1.60816e+06	2.40535e+06
Resistant50	COVID-	50347.4	275651	271697	506837	89472.1	835447	426121	38158	54284.4	6.11304e+06	79056.6	1.72547e+06	2.28497e+06	3.08007e+06	258611	20620.2	37946.2	327871	1.1185e+07	672694	61816.1	5.71029e+06	1.42572e+07	8.08959e+06	64340.4	50847.1	1.90504e+06	80898	320699	230348	76907.2	168466	963838	1.25335e+06	303913	1.30515e+06	2.41753e+06	607015	707404	1.02747e+06	4.99047e+07	3.32434e+06	2.87873e+06	578846	3.8138e+06	1.09167e+06	1.00361e+06	1.07201e+06
Resistant51	COVID-	41337.7	225533	435656	628195	164619	1.57406e+06	851103	80798.7	87822.4	9.84333e+06	162150	2.61451e+06	3.0536e+06	3.62263e+06	572071	46010.9	76121.1	569293	1.45845e+07	1.42231e+06	112343	7.52604e+06	1.83387e+07	8.7738e+06	196248	48470.4	4.03483e+06	214641	339704	322763	133128	185865	2.58666e+06	1.82734e+06	648780	2.81945e+06	2.87007e+06	1.15654e+06	1.10172e+06	1.97183e+06	8.97965e+07	7.88081e+06	3.92946e+06	1.3737e+06	4.74475e+06	2.34416e+06	1.86882e+06	3.68839e+06
Resistant52	COVID-	43869.1	211526	369948	817826	182646	1.34636e+06	927214	58353.7	61932.2	7.93688e+06	147394	2.23214e+06	3.22294e+06	4.45106e+06	450546	33031.8	49840.4	379784	1.27285e+07	1.23533e+06	95552.7	7.34261e+06	1.884e+07	9.96764e+06	106035	54917.3	2.91262e+06	166666	364645	346447	85321.2	262510	1.77746e+06	2.23438e+06	601138	2.36961e+06	3.12876e+06	944345	1.01185e+06	1.8783e+06	7.45133e+07	5.22236e+06	5.05038e+06	1.28355e+06	4.99278e+06	1.97847e+06	1.61499e+06	2.26729e+06
Resistant53	COVID-	67107.5	317023	660565	729816	112563	1.80191e+06	649090	51413.2	52303.9	6.70096e+06	105778	2.19273e+06	2.32825e+06	3.30314e+06	350022	20299	45789.4	335542	1.16082e+07	797543	69653.4	8.10174e+06	1.34643e+07	7.8563e+06	84188.1	52203.7	2.4286e+06	104967	248700	247676	93833.6	240918	1.42512e+06	1.78639e+06	458022	1.86963e+06	2.76197e+06	650791	777001	1.67201e+06	6.35665e+07	3.95047e+06	3.71919e+06	870030	4.39228e+06	1.57397e+06	1.35011e+06	1.56595e+06
Resistant54	COVID-	40228.2	161488	228575	312671	53136.2	1.46794e+06	545616	69364.8	72459.2	8.1895e+06	134190	1.13537e+06	2.40103e+06	2.85609e+06	349763	29654.7	59189.7	479286	1.32515e+07	1.13845e+06	75666.2	3.92055e+06	1.35385e+07	6.92344e+06	71185.9	40331.2	2.40843e+06	143615	235030	238633	140028	198699	3.17848e+06	2.78699e+06	771907	3.21395e+06	4.21066e+06	908181	1.18314e+06	1.89464e+06	7.98331e+07	5.42021e+06	4.90433e+06	1.26728e+06	4.22258e+06	1.94551e+06	1.57605e+06	1.99155e+06
Resistant55	COVID-	85305.5	257531	384284	297219	122782	1.37189e+06	450685	55624.9	56195.4	8.00166e+06	111632	2.39026e+06	2.97714e+06	3.85342e+06	511486	33256.5	44429.7	350657	1.28008e+07	961442	72466.2	8.15868e+06	1.73125e+07	8.88435e+06	105696	60271.2	3.66964e+06	162867	371941	319011	120665	200830	1.9823e+06	1.90773e+06	466580	2.35973e+06	3.08258e+06	641686	804169	1.81279e+06	8.64872e+07	5.35788e+06	3.69043e+06	884248	4.61436e+06	1.54045e+06	1.4981e+06	2.39429e+06
Resistant56	COVID-	61437.4	190963	313801	427803	103659	915293	499014	76170.9	60920.2	8.19453e+06	109941	1.95039e+06	2.19737e+06	3.95443e+06	427069	28573.3	68742.2	329013	1.31297e+07	861995	68181.3	6.47607e+06	1.14863e+07	9.05996e+06	139043	47410	2.70986e+06	86504.9	292432	225871	96931.2	211418	2.52528e+06	2.49383e+06	598700	1.83477e+06	2.73685e+06	669227	757360	1.74469e+06	7.08506e+07	4.24313e+06	3.24334e+06	784089	3.48126e+06	1.10699e+06	1.16293e+06	3.03163e+06
Resistant57	COVID-	39223.2	214827	511122	676097	131456	1.31444e+06	695715	43828.2	36667.9	4.8277e+06	71668	1.19132e+06	1.58086e+06	1.18076e+06	272368	16411.6	36350.3	229398	9.48647e+06	515706	38827.4	4.65643e+06	7.79083e+06	3.12644e+06	57525.2	41698.5	1.82056e+06	68709.6	197874	209632	70878	165245	1.65827e+06	1.49534e+06	444466	1.72995e+06	2.17987e+06	605612	583977	1.43748e+06	7.41779e+07	4.14638e+06	2.54721e+06	732598	3.35281e+06	1.4519e+06	1.32334e+06	1.67888e+06
Resistant58	COVID-	32685.2	177473	313471	415419	111721	1.03262e+06	696906	61922.3	46044.7	6.45261e+06	111965	1.52148e+06	1.83801e+06	2.04229e+06	300135	20420.9	54753.8	293258	1.14891e+07	806234	63236	4.93149e+06	1.0006e+07	5.36814e+06	136182	45225.4	1.99243e+06	91853.5	259407	211542	75310.8	113687	1.83876e+06	1.7764e+06	491107	1.94793e+06	2.33958e+06	679041	662766	2.67866e+06	8.33489e+07	5.30599e+06	3.06014e+06	814023	3.81212e+06	1.41046e+06	1.34321e+06	2.09565e+06
Ctr59	COVID-	39202.4	56680.3	128318	253601	63409.8	482076	263324	49976.6	40461.8	2.68714e+06	67533	836156	1.72923e+06	1.2751e+06	189931	13400.1	42337.3	215326	6.09312e+06	467267	39459.9	2.26742e+06	1.00485e+07	4.01456e+06	91382.8	40144.5	1.26087e+06	65222.5	168145	124566	68341.4	65136.3	811451	1.26399e+06	381750	1.58732e+06	1.48076e+06	654348	486498	1.50232e+06	3.73905e+07	2.75051e+06	2.27859e+06	663433	2.77256e+06	1.05525e+06	1.19704e+06	1.24977e+06
Resistant60	COVID-	58358.4	208100	325106	569213	105759	1.00879e+06	587620	55614.6	67336.5	5.04989e+06	85549.2	1.43335e+06	2.07971e+06	2.89235e+06	240454	15316.3	43716.1	379784	9.61877e+06	759011	60004.3	5.17652e+06	1.21597e+07	7.11515e+06	134673	45508.4	1.70911e+06	61024.4	264816	222452	72063.3	151472	2.09633e+06	1.94116e+06	421099	2.35458e+06	3.86167e+06	837967	841185	2.8374e+06	5.7093e+07	2.99801e+06	3.38972e+06	772426	4.64926e+06	1.23448e+06	1.36093e+06	1.85927e+06
Resistant62	COVID-	36893.6	182787	329094	561999	192858	1.10732e+06	612202	53462.5	51779.8	5.44799e+06	87771.3	1.50425e+06	2.39534e+06	4.40478e+06	360620	17539.3	45778.9	287241	9.97735e+06	660461	66522.7	4.56071e+06	1.27911e+07	9.72083e+06	212938	50630.2	2.30953e+06	66178.9	257708	218026	85841.1	199148	1.64329e+06	1.84863e+06	496836	1.83044e+06	3.10452e+06	724256	940757	3.30137e+06	6.70154e+07	3.94875e+06	4.07797e+06	878837	4.46412e+06	1.38932e+06	1.28175e+06	2.05122e+06
Resistant63	COVID-	67209.6	206832	294470	444267	116275	1.09235e+06	734633	41036.6	49027.4	7.1468e+06	90233.9	2.08598e+06	2.69989e+06	5.17067e+06	346922	26597.9	47499.3	293156	1.18886e+07	780153	75571.7	6.39329e+06	1.61362e+07	1.12461e+07	155642	71056.2	2.34975e+06	126600	341860	288008	89137.6	175318	1.69306e+06	2.11792e+06	477287	1.61301e+06	2.84527e+06	644502	969942	2.27394e+06	5.63926e+07	4.2362e+06	3.92226e+06	781073	4.99046e+06	1.28218e+06	1.25057e+06	2.35825e+06
Resistant64	COVID-	39214.7	196108	289707	587238	59842.3	1.162e+06	512524	76913.1	68542.1	5.37479e+06	124176	1.76268e+06	2.50385e+06	2.89647e+06	417391	29364.6	62763.3	409591	1.05181e+07	1.01632e+06	78229.3	5.61951e+06	1.4388e+07	7.26919e+06	158310	45986.3	3.06097e+06	127849	253186	232854	74176.5	129662	2.88784e+06	3.09147e+06	778862	2.99429e+06	3.43453e+06	1.03602e+06	901927	2.76744e+06	8.2013e+07	6.64539e+06	4.2543e+06	1.21658e+06	4.50701e+06	1.4767e+06	1.67776e+06	2.90623e+06
Resistant65	COVID-	73298.4	209861	359470	677096	153193	1.25253e+06	743029	39358.7	48000	6.86278e+06	68444.8	1.69467e+06	2.06883e+06	3.83594e+06	202376	18029.5	33883.8	270420	1.1943e+07	672774	61615.3	6.03315e+06	1.24822e+07	8.9007e+06	148510	60270.5	1.30654e+06	63026.3	317948	256765	85428.2	224759	1.35986e+06	1.60083e+06	419919	1.66692e+06	2.79039e+06	681210	901547	2.88152e+06	5.13344e+07	3.78462e+06	3.26182e+06	762583	5.32069e+06	1.66287e+06	1.29543e+06	2.11354e+06
Resistant66	COVID-	91116.1	152688	170465	305086	84478.6	819475	165830	54758.7	63474.2	5.70625e+06	82794	1.88979e+06	3.2996e+06	4.74203e+06	372454	23600.2	48568.6	363070	1.06841e+07	689172	78846	6.38526e+06	1.9692e+07	1.10285e+07	127318	75689.1	2.60858e+06	115051	259972	278617	73398.9	168186	1.77906e+06	1.79286e+06	537453	1.95116e+06	3.02728e+06	818419	1.08981e+06	1.72e+06	6.03893e+07	3.91911e+06	3.1511e+06	889805	5.28731e+06	1.83113e+06	1.5374e+06	1.74897e+06
Resistant70	COVID-	16101.1	203740	304563	695094	118936	1.65424e+06	1.22896e+06	48006.6	47923.6	5.77386e+06	79763.4	2.10196e+06	2.17831e+06	3.76002e+06	340665	29802.8	47312.4	306229	1.08686e+07	616627	51989.8	6.45418e+06	1.23043e+07	9.22851e+06	108793	56819.7	2.37078e+06	157639	267922	257914	88793	184426	2.15237e+06	1.82091e+06	461707	1.55544e+06	2.67813e+06	515885	869327	1.38929e+06	5.89675e+07	4.33318e+06	2.7973e+06	742891	4.51905e+06	1.36575e+06	1.09476e+06	2.18298e+06
Resistant71	COVID-	73297.1	126490	179466	358876	152226	803914	133015	46338.1	50214.8	5.12935e+06	85342.6	1.23851e+06	2.52746e+06	2.83373e+06	172167	16368.3	45783.8	237344	9.84129e+06	686935	55950.7	3.77197e+06	1.55909e+07	7.62153e+06	101079	46777.3	1.15425e+06	72968.8	212084	234142	90494.5	137954	2.15299e+06	1.45445e+06	468597	1.9765e+06	2.1425e+06	862821	700226	1.61395e+06	4.42558e+07	3.63678e+06	2.60335e+06	824328	3.60591e+06	1.41178e+06	1.33245e+06	1.84107e+06
Resistant72	COVID-	54816.7	235234	455715	671878	197601	1.1857e+06	723013	70896	53452.3	7.59232e+06	137823	2.11607e+06	2.95454e+06	3.41226e+06	445157	29975.3	52485.4	335575	1.24979e+07	992980	75181.9	6.87257e+06	1.71245e+07	8.84482e+06	126571	56204.9	2.92705e+06	121746	298867	240266	81396.8	183128	1.65874e+06	2.04133e+06	752562	1.97555e+06	2.45815e+06	726632	907759	1.62135e+06	7.94743e+07	5.84514e+06	3.66232e+06	1.27508e+06	4.30705e+06	2.11295e+06	1.48095e+06	2.80807e+06
Resistant69B	COVID-	35053.4	198514	236284	472149	115233	736182	827426	41488.8	42353.1	5.46902e+06	94412.5	1.24685e+06	2.506e+06	2.62866e+06	301105	29012.9	48019	245550	1.03814e+07	662222	60935.8	4.02513e+06	1.35807e+07	6.69391e+06	100946	35830	1.96237e+06	121715	239997	236399	68780.1	101016	1.58259e+06	1.26286e+06	355066	1.94093e+06	2.28717e+06	907266	679456	1.81522e+06	5.7134e+07	4.56014e+06	2.84242e+06	817615	3.77664e+06	1.55823e+06	1.42387e+06	1.80966e+06
Mild7	COVID+	25146.2	307878	661665	738954	206569	2.02534e+06	1.2722e+06	30384.5	46947.9	8.08052e+06	104006	1.96871e+06	2.5393e+06	3.70046e+06	307489	17917.2	32220.5	319772	1.32517e+07	724000	68401.4	7.32417e+06	1.56321e+07	9.13092e+06	122435	34034.1	2.06167e+06	66547.3	251754	207455	129145	407667	1.02698e+06	981090	242485	1.30159e+06	1.9792e+06	510690	515093	1.57255e+06	3.82601e+07	1.51419e+06	2.22216e+06	515057	3.40241e+06	1.10102e+06	945388	1.44428e+06
Mild8	COVID+	20979.4	264105	639427	699550	197769	1.22876e+06	777432	54434	57740.1	7.63562e+06	99715.9	1.60905e+06	2.68339e+06	2.85318e+06	329221	20495.2	40741.5	404243	1.27651e+07	834578	79940.5	5.37546e+06	1.67843e+07	7.21917e+06	123862	38420.8	2.36742e+06	74381.6	206562	263650	121014	246934	1.06292e+06	1.10598e+06	254225	1.701e+06	2.00568e+06	554540	425511	1.34621e+06	4.94692e+07	2.65838e+06	2.00339e+06	471019	3.60623e+06	1.05375e+06	1.51488e+06	1.52197e+06
Mild9	COVID+	36316.4	232239	351543	476608	151118	1.22073e+06	715592	61793.6	64649.2	9.45417e+06	116687	2.73546e+06	2.68538e+06	4.11747e+06	331873	21190.7	56323.9	440057	1.44682e+07	1.11465e+06	119228	9.28657e+06	1.73296e+07	9.07831e+06	117754	54560.5	2.02413e+06	88446.5	340672	402795	133869	440679	1.69478e+06	2.25522e+06	544552	2.59975e+06	3.03237e+06	941207	791078	2.58105e+06	5.67079e+07	3.63026e+06	4.79639e+06	1.04831e+06	5.70609e+06	1.74895e+06	1.8613e+06	1.53188e+06
Moderate12	COVID+	29303.1	328506	512566	549182	151644	1.83479e+06	1.01798e+06	14831.2	27157.6	4.41883e+06	52206.2	1.06509e+06	1.61965e+06	1.84763e+06	236083	18842.3	19810.1	165695	8.69784e+06	386888	27925.3	4.12695e+06	7.91579e+06	4.43881e+06	43567.9	20622.1	1.6549e+06	57708	208465	116320	69134.1	165704	895643	836682	212318	1.11663e+06	1.67323e+06	475451	352120	955792	4.21722e+07	2.35517e+06	1.65389e+06	400440	3.09037e+06	1.17641e+06	941373	1.16377e+06
Severe37	COVID+	28911.3	619552	937135	934629	304051	3.25456e+06	2.75265e+06	25695	21387.5	3.63001e+06	69844	662313	2.28678e+06	1.97189e+06	228342	16064.8	8078.06	107111	7.68166e+06	428725	39607.4	2.09834e+06	1.23029e+07	5519611	81111.1	20976	1.56312e+06	71851.5	102589	89604.1	124258	187416	1.2575e+06	1.09904e+06	247346	2.20397e+06	2.22189e+06	720504	453347	1.83039e+06	5.38036e+07	3.03823e+06	2.49256e+06	542206	3.493e+06	1.04794e+06	1.44428e+06	1.83532e+06
Severe1_0	COVID+	23951.2	488058	999874	629109	220753	2.70213e+06	2.35911e+06	12408.1	16678.2	2.95251e+06	62235.4	464669	1.83716e+06	2.06685e+06	185291	15617.3	11401.9	99631.3	6.72296e+06	422251	28652.7	1.9556e+06	9.68512e+06	5.10243e+06	39947.6	11995.6	1.32278e+06	66806.7	80617.5	53210.9	74233.4	246551	1.04895e+06	967727	185724	1.88434e+06	1.72817e+06	702612	336923	1.21495e+06	3.39951e+07	2.03615e+06	2.35598e+06	472460	2.63213e+06	790238	1.22047e+06	805254
Moderate10_0	COVID+	33188.6	384435	694856	603216	193476	3.21873e+06	1.62624e+06	38741.4	50216	5.79769e+06	91784.2	1.50949e+06	1.95429e+06	3.85866e+06	168852	18608.2	33893.9	333660	1.11009e+07	757996	62245.8	6.05121e+06	1.26746e+07	9.14434e+06	83219.5	31343.6	1.11697e+06	52602.6	233107	180768	144897	316335	1.00564e+06	1.86379e+06	284914	1.64367e+06	3.33366e+06	753811	474253	1.97781e+06	2.71113e+07	2.27641e+06	3.43629e+06	567857	4.52117e+06	874545	1.26752e+06	1.07352e+06
Mild11_0	COVID+	30134.8	304195	728138	851364	215438	1.62881e+06	910989	32516.9	44424.6	5.2781e+06	77014.7	1.41995e+06	1.94496e+06	1.82619e+06	169518	13495.6	25327.2	264346	1.0114e+07	576719	58134.3	4.10665e+06	1.10817e+07	4.48293e+06	66025.6	45372.5	1.28705e+06	62566	238958	194359	128841	234777	1.28764e+06	1.0763e+06	306059	1.66215e+06	2.03805e+06	770399	576342	1.42587e+06	3.61943e+07	3.00029e+06	2.39793e+06	689106	3.69369e+06	1.56464e+06	1.50066e+06	1.26734e+06
Mild17_0	COVID+	23615.5	249596	501981	529658	86022	1.23584e+06	1.04199e+06	26822.1	28794.1	4.86051e+06	59989.2	1.11883e+06	1.62977e+06	1.8588e+06	205586	12403.7	15252.6	171361	9.77346e+06	370584	31788.4	4.48084e+06	9.00416e+06	5.2207e+06	41911.2	31470.5	1.38163e+06	52392.9	141145	116704	69745.2	152925	658499	841822	217751	1.24407e+06	1.79164e+06	501640	398192	1.12708e+06	4.57349e+07	2.464e+06	1.8459e+06	443181	3.37649e+06	1.07818e+06	1.1391e+06	1.01526e+06
Mild19_0	COVID+	34302.4	582999	1.61322e+06	1.28768e+06	324087	3.17404e+06	2.01491e+06	27016.8	25487.2	6.53013e+06	77614.8	1.39236e+06	2.24412e+06	2.42871e+06	129072	18142.7	16011.3	105555	1.14667e+07	666545	39868.6	4.70789e+06	1.44087e+07	5.85946e+06	38083.6	34743.7	976440	67984.5	208232	135795	166969	340296	1.12816e+06	1.03494e+06	252243	1.46222e+06	1.54895e+06	493393	439652	1.20155e+06	3.03151e+07	3.94898e+06	2.49622e+06	612269	3.03221e+06	1.15636e+06	1.28058e+06	1.03535e+06
Severe20_0	COVID+	50087.3	282878	577709	560717	96830.1	1.93694e+06	946493	24008.9	21628.9	2.09245e+06	36969.9	739630	1.08807e+06	978417	127896	13854.9	13576	74309.1	4.43049e+06	243170	22698.8	1.92888e+06	5.0824e+06	2.08784e+06	35663	21941.3	988628	69830.4	114586	73327.2	81501.3	119077	1.04046e+06	801460	228976	1.35541e+06	1.28628e+06	585671	448409	1.24866e+06	3.07439e+07	2.96552e+06	1.4928e+06	466277	2.21634e+06	1.18451e+06	1.11341e+06	1.02744e+06
Moderate26_0	COVID+	27384	317597	540743	771638	258910	1.66264e+06	1.17661e+06	34700.7	30745	4.29956e+06	74986.7	1.08434e+06	2.00116e+06	1.64965e+06	132205	10768.7	23613.2	163719	8.69789e+06	523530	51664.3	3.97614e+06	1.22601e+07	4.61839e+06	49232.8	27668.2	905876	46311.3	164272	142832	104839	184164	1.0015e+06	837856	208646	1.29998e+06	1.45813e+06	582344	343104	1.19818e+06	2.79066e+07	2.12318e+06	1.89931e+06	440431	2.82928e+06	845016	1.12288e+06	690574
Moderate3_0	COVID+	49621	324110	706853	664418	84964.8	2.01461e+06	881504	21225.8	21607.1	3.21199e+06	49247.5	712800	1.49706e+06	1.89198e+06	136916	11699.9	20114.7	121175	7.26078e+06	357883	29656.9	2.44624e+06	7.75953e+06	4.56859e+06	51633.7	20528	1.05142e+06	52304.6	99693	63813.2	85039.4	155686	1.06856e+06	994799	188472	1.4911e+06	1.85226e+06	530742	311799	1.45031e+06	3.14759e+07	1.94486e+06	2.09949e+06	382285	3.44926e+06	736753	1.20254e+06	1.29612e+06
Mild30_0	COVID+	31656.9	482049	1.49335e+06	1.35031e+06	134292	1.64617e+06	1.12597e+06	30883.2	26450.8	4.65248e+06	95731	1.63235e+06	2.85276e+06	2.3636e+06	400467	30570	28848.9	186901	9.53595e+06	735889	57772.8	5.85495e+06	1.60188e+07	5.96908e+06	113832	38454.4	3.1894e+06	117337	198335	156689	126991	312076	1.18222e+06	825704	283060	1.58626e+06	1.16667e+06	659498	431206	919020	5.61121e+07	4.30542e+06	2.02816e+06	705660	2.83006e+06	1.41382e+06	1.37868e+06	2.11036e+06
Moderate32_0	COVID+	24308.4	279136	641346	821500	222269	1.91446e+06	1.17762e+06	60562.6	44486.9	6.40444e+06	117925	978368	2.01773e+06	1.18648e+06	247777	25943.6	49419.9	322982	1.15287e+07	958346	57933.9	3.29775e+06	1.12863e+07	3.13073e+06	112582	31630	1.63456e+06	104081	160368	150326	126868	150376	1.84977e+06	1.358e+06	480218	2.07639e+06	2.04517e+06	607682	619536	1.85375e+06	6.47994e+07	5.3245e+06	2.68566e+06	917273	2.73925e+06	1.41543e+06	1.26277e+06	3.28614e+06
Moderate33_0	COVID+	16132.2	318848	678785	616284	128189	2.23716e+06	1.03887e+06	24788.6	21499.5	4.28874e+06	53546.2	910076	1.06207e+06	1.22235e+06	165572	25532.3	15332.5	107487	9.02337e+06	290773	21459.4	3.58248e+06	4.38125e+06	3.41568e+06	24646.1	25005.2	1.00425e+06	134491	135286	90461.4	87069.1	95705.6	629733	867460	239471	1.09082e+06	1.43035e+06	429843	436528	1.08406e+06	4.01324e+07	3.75953e+06	1.94339e+06	537643	2.62947e+06	1.22357e+06	923984	873295
Mild34_0	COVID+	54333.3	200305	369252	563845	137984	1.62509e+06	572189	18088.9	20723.1	2.62768e+06	34135.1	714416	1.70882e+06	1.6334e+06	208366	18126.3	19058.4	126715	6.61869e+06	285687	25153.6	2.44684e+06	9.21104e+06	3.85807e+06	25580.1	26840	1.64534e+06	76789.7	108086	143735	96444.8	188642	565352	402567	152675	962264	1.00768e+06	455767	321643	458801	3.83207e+07	2.1432e+06	1.13657e+06	406210	1.5772e+06	1.16372e+06	695056	713294
Severe35_0	COVID+	15307.4	352442	923880	992577	249791	1.70074e+06	1.57233e+06	31866.2	25514.3	2.84294e+06	80222.8	631222	1.82811e+06	964374	128681	8551.47	22936.4	94910.3	5.6894e+06	592892	48101.9	1.55069e+06	9.68413e+06	2.12858e+06	85991.4	20677.3	874340	42169.3	82086.9	61066.5	118044	134188	1.81508e+06	1.34495e+06	292713	2.53091e+06	1.61586e+06	782921	645803	1.96019e+06	3.56742e+07	2.5461e+06	2.78477e+06	623510	2.53745e+06	727068	1.64751e+06	2.78964e+06
Moderate4_0	COVID+	29324.8	260598	458021	522105	125255	1.43917e+06	761624	12043.8	14073	1.94369e+06	38953	345030	1.54483e+06	1.50982e+06	159410	17167.3	10725.9	73505.9	4.58683e+06	242654	19561.9	1.29326e+06	8.08284e+06	3.65448e+06	27318.7	9051.05	1.3459e+06	75099	80276.3	40226.4	72887.8	102008	861285	396090	102016	1.25257e+06	811097	395219	242023	724197	2.17062e+07	1.93064e+06	987765	261269	1.62882e+06	795026	866226	588821
Moderate40_0	COVID+	42025.3	456336	1.26947e+06	1.32144e+06	264147	3.50511e+06	2.30348e+06	14858.9	17888.4	2.86624e+06	44243	720061	2.02892e+06	2.30223e+06	167702	22543.7	17055.2	128240	6.83771e+06	322273	32992.6	3.16364e+06	1.20313e+07	5.517e+06	43132.3	34303.7	1.38754e+06	95588.1	112094	105654	99810.3	303272	1.33018e+06	942761	148749	1.81316e+06	2.43734e+06	966675	334252	1.60665e+06	2.81373e+07	3.38586e+06	2.48318e+06	357704	4.45113e+06	1.00365e+06	1.53514e+06	784229
Severe41_0	COVID+	7701.17	312823	1.03438e+06	1.35912e+06	372106	2.00296e+06	1.7545e+06	28126.9	24184.9	4.97862e+06	80217.9	944501	2.07572e+06	3.25721e+06	170124	20486.8	26028.2	145379	1.01811e+07	629468	38403.7	3.40593e+06	1.23882e+07	8.25772e+06	117288	29958.3	1.2244e+06	81425.6	191729	168391	165027	266811	885069	1.03499e+06	224035	1.12818e+06	1.49376e+06	392163	423007	1.92337e+06	2.58335e+07	2.32336e+06	2.52732e+06	498904	2.36729e+06	613289	881428	851125
Mild42_0	COVID+	39159.1	287176	599587	544813	157351	2.55851e+06	1.3018e+06	19479.3	23453.6	2.91299e+06	59916.3	758805	1.47705e+06	1.51156e+06	121743	7666.64	15591.7	83293.5	6.23549e+06	377355	28222.3	2.2504e+06	7.617e+06	3.71834e+06	63410.5	23779.5	929753	38458.4	111555	88509.3	192601	282797	1.35954e+06	1.08426e+06	237778	1.78444e+06	1.81315e+06	560119	456803	2.08714e+06	3.29234e+07	2.27826e+06	2.4742e+06	513674	3.06219e+06	956738	1.31582e+06	1.30237e+06
Mild48_0	COVID+	29252.6	273876	519156	895410	300880	1.48841e+06	1.28003e+06	46486.8	48853.3	6.60566e+06	125332	1.77666e+06	2.38182e+06	2.57243e+06	368510	31398	38539.1	314699	1.15743e+07	938974	83555	5.56683e+06	1.39534e+07	6.49339e+06	134544	47578.5	2.57667e+06	133244	296312	254518	90688.7	199745	1.29014e+06	872969	274938	1.32172e+06	1.42049e+06	511228	492848	1.02323e+06	5.46554e+07	4.55812e+06	2.05014e+06	685197	2.4979e+06	1.26174e+06	1.05659e+06	1.53782e+06
Moderate5_0	COVID+	26897.1	298992	695197	677772	151542	1.85735e+06	780742	14865.2	15591.4	2.66422e+06	41911.1	909086	1.68622e+06	2.1148e+06	188137	19018.1	18949.4	114759	6.51761e+06	343486	24613.9	3.43866e+06	8.87771e+06	4.84502e+06	32271.7	15906	1.51904e+06	68047.8	108281	102446	83470.1	220443	972476	564372	130865	930026	1.15306e+06	361537	277234	733330	2.32148e+07	1.78551e+06	1.37738e+06	334867	2.46936e+06	1.13205e+06	830091	742050
Mild67_0	COVID+	43073.3	225212	458466	634764	239822	1.21481e+06	854743	39298.8	33622.9	4.68131e+06	113073	1.29629e+06	2.3996e+06	2.09963e+06	336786	25641.8	35699.3	176873	9.37828e+06	892058	55601.2	4.77948e+06	1.30826e+07	5.94295e+06	108371	34509	2.3828e+06	100510	183748	183594	139808	244811	1.29302e+06	1.35598e+06	313741	1.60359e+06	1.75324e+06	553662	390766	1.34396e+06	4.93561e+07	3.54291e+06	2.85828e+06	658419	2.78048e+06	883987	1.12688e+06	2.02338e+06
Moderate68_0	COVID+	27268	233786	485231	678597	204948	1.84049e+06	1.01382e+06	42238.1	42166.6	4.09824e+06	81022.9	1.15157e+06	1.6456e+06	1.80328e+06	222642	8652.15	39327.2	224837	8.87521e+06	610113	50630.1	3.8062e+06	9.88884e+06	4.92872e+06	91500.6	32664.7	1.56265e+06	49759.7	153132	125194	107160	195339	1.78945e+06	1.69758e+06	416381	1.83467e+06	2.16147e+06	625740	486319	1.75527e+06	5.00202e+07	2.63309e+06	2.86941e+06	680024	3.31955e+06	1.07505e+06	1.28147e+06	1.89016e+06
Moderate74_0	COVID+	47158.6	359213	808439	640288	57349.2	2.2311e+06	1.1604e+06	15011.7	17219.9	2.69967e+06	38546.4	353061	1.85193e+06	1.53608e+06	147358	13792.4	17260.2	91837.7	6.20226e+06	245147	22796.5	1.07223e+06	8.94503e+06	3.59049e+06	38025.8	12238	1.15549e+06	56443.8	82411	39036.5	116280	180204	1.4315e+06	633650	151035	2.03761e+06	1.55483e+06	591795	327029	1.68257e+06	2.62785e+07	2.02239e+06	1.18095e+06	301824	2.46931e+06	961331	1.4792e+06	792505
	average COVID-	53730.7	199970	334684	539596	130176	1.18201e+06	641823	57667.6	57924.6	6.78435e+06	103719	1.8148e+06	2.51419e+06	3.19831e+06	333563	25009.4	51492.4	338705	1.16828e+07	860875	72950.4	5.8904e+06	1.48173e+07	7.66816e+06	121648	54986.7	2.27216e+06	108313	286174	259692	93079.2	178675	2.00658e+06	1.87417e+06	534909	2.1151e+06	2.6712e+06	799605	841381	2.07122e+06	6.53684e+07	4.6671e+06	3.41826e+06	935650	4.25259e+06	1.56435e+06	1.43698e+06	2.15042e+06
	average COVID+	31353.3	334331	737047	774650	193984	2.01479e+06	1.26636e+06	29747.3	30859	4.53737e+06	73225.1	1.09645e+06	1.94712e+06	2.11582e+06	211912	17933	24856.9	183817	8.85987e+06	550838	45430	3.82868e+06	1.10137e+07	5.25636e+06	70849.7	28750.8	1.52349e+06	74191.8	162754	138907	113209	224986	1.16415e+06	1.03993e+06	252644	1.58957e+06	1.77088e+06	593217	435216	1.418e+06	3.89279e+07	2.83313e+06	2.24369e+06	538262	3.05215e+06	1.07351e+06	1.21612e+06	1.33308e+06
	%Δ (FC)	-41.6473	67.1904	120.222	43.5612	49.0163	70.4551	97.307	-48.4158	-46.7256	-33.1201	-29.4006	-39.5829	-22.5549	-33.8457	-36.4702	-28.2949	-51.727	-45.7295	-24.1632	-36.0142	-37.7248	-35.0014	-25.6698	-31.4521	-41.7586	-47.7131	-32.9499	-31.5028	-43.1277	-46.511	21.6262	25.9192	-41.9834	-44.5127	-52.7689	-24.8465	-33.7048	-25.8113	-48.2737	-31.538	-40.4484	-39.2957	-34.3617	-42.4718	-28.2283	-31.3768	-15.3696	-38.0081
[truncated: 154 more columns]

## Sheet: Linex_CommonSigMet
Samples	Group	CAR(13:1)	Cer(d18:1/16:0)	Cer(d18:1/18:0)	Cer(d18:1/20:0)	Cer(d18:1/26:1)	Cer(d18:2/24:1)	Cer(d42:2)	LPC(0:0/14:0)	LPC(0:0/15:0)	LPC(0:0/16:0)	LPC(0:0/16:1)	LPC(0:0/18:0)	LPC(0:0/18:1)	LPC(0:0/18:2)	LPC(0:0/20:3)	LPC(0:0/22:4)	LPC(14:0/0:0)	LPC(15:0/0:0)	LPC(16:0/0:0)	LPC(16:1/0:0)	LPC(17:1/0:0)	LPC(18:0/0:0)	LPC(18:1/0:0)	LPC(18:2/0:0)	LPC(18:3/0:0)	LPC(20:0/0:0)	LPC(20:3/0:0)	LPC(22:5/0:0)	LPC(O-16:0)	LPC(O-16:1)	LPE(16:0/0:0)	LPE(22:6/0:0)	PC(14:0/16:0)	PC(14:0/18:2)	PC(14:0/20:4)	PC(15:0/18:1)	PC(15:0/18:2)	PC(15:0/20:1)	PC(15:0/20:4)	PC(16:0/18:3)	PC(16:0/20:3)	PC(16:0_22:4)	PC(16:1/18:2)	PC(16:1_20:4)	PC(17:0/18:2)	PC(17:0/20:4)	PC(17:0_18:1)	PC(18:0/16:3)
Ctr2	COVID-	68877.5	90421.3	117565	143399	48501.1	780307	458801	42363.1	39409.1	4.09597e+06	100043	1.05391e+06	2.13524e+06	1.57037e+06	235130	13588.7	29815.4	195503	8.53244e+06	757614	98010.7	3.47196e+06	1.21012e+07	3.57263e+06	94316.2	34823.1	1.66898e+06	64705	128758	140477	75241.6	144203	1.0166e+06	1.16963e+06	424539	2.08447e+06	1.45528e+06	735487	587980	1.54736e+06	5.96852e+07	2.97984e+06	2.74775e+06	904769	3.20266e+06	1.66812e+06	1.39048e+06	2.31973e+06
Resistant14	COVID-	25225.7	211417	316116	583662	95766.8	1.01289e+06	371619	52872.6	67372.4	7.031e+06	101623	2.187e+06	2.64844e+06	3.95648e+06	321603	24320.9	42786	406645	1.20941e+07	900628	72072.8	6.79742e+06	1.73274e+07	9.38668e+06	122674	78053.8	2.28784e+06	86865.7	254503	273722	63314.9	120941	1.96705e+06	1.60035e+06	375196	2.00053e+06	3.03828e+06	757174	923633	1.76846e+06	5.90007e+07	3.89008e+06	3.44861e+06	816600	5.57263e+06	1.5587e+06	1.48438e+06	1.85405e+06
Resistant15	COVID-	63469.9	280652	590820	1.10026e+06	175119	1.97121e+06	1.30092e+06	104687	157028	1.2408e+07	169680	3.53421e+06	4.93607e+06	6.40055e+06	765999	50693.8	95435.8	851098	1.62644e+07	1.80878e+06	181848	9.59438e+06	3.07316e+07	1.24267e+07	322942	86779.4	5.21753e+06	223362	470901	491519	148100	293777	3.78479e+06	2.92014e+06	852299	4.34914e+06	4.54192e+06	1.79765e+06	1.53843e+06	4.16635e+06	9.8308e+07	7.9531e+06	4.8073e+06	1.45571e+06	6.76839e+06	2.51935e+06	2.51098e+06	3.51581e+06
Resistant18	COVID-	34692.2	231551	439319	710346	147989	1.50052e+06	782500	51870.8	60414.6	8.36091e+06	103442	2.55729e+06	3.19045e+06	3.88482e+06	534786	27673.8	47706.9	373982	1.33242e+07	902625	90432.7	7.64919e+06	1.87438e+07	8.90165e+06	137505	66692.5	3.85372e+06	171609	236726	250573	148435	247906	1.52018e+06	1.50635e+06	465581	2.18473e+06	2.50763e+06	890395	768145	2.15358e+06	8.3032e+07	4.76758e+06	3.26164e+06	920491	4.37341e+06	1.72917e+06	1.62503e+06	1.98529e+06
Resistant21	COVID-	72078.6	273277	439087	752260	295169	1.5509e+06	1.12458e+06	83339.8	61869.4	8.27252e+06	111665	2.42453e+06	3.1928e+06	3.29954e+06	348627	32015.8	77584.8	319847	1.3346e+07	997060	87697.3	7.8435e+06	1.84947e+07	7.36893e+06	126998	63505.6	2.26537e+06	126759	309246	351588	99483.8	184529	4.03903e+06	2.34872e+06	955856	2.53825e+06	2.3776e+06	1.02244e+06	980681	2.13983e+06	8.01886e+07	7.26602e+06	3.69713e+06	1.35182e+06	5.08467e+06	2.36169e+06	1.78747e+06	2.99446e+06
Ctr22	COVID-	27889	94437.5	119527	209879	56070.2	684403	358015	49622.7	51225.7	5.58537e+06	80165.7	1.26483e+06	1.98179e+06	3.03856e+06	210995	17582.6	48146.2	323932	1.05678e+07	493504	71456.1	4.07638e+06	1.16828e+07	7.52673e+06	108089	53527.4	1.44168e+06	72143.3	258153	163147	98714	208100	1.52779e+06	2.5006e+06	564241	1.96219e+06	3.64571e+06	695964	1.16074e+06	3.35522e+06	5.76678e+07	3.34266e+06	4.50347e+06	880706	4.68634e+06	1.38203e+06	1.22773e+06	1.82869e+06
Ctr23	COVID-	17489.7	87028.1	141007	347206	113777	845435	345652	84139.5	61469	5.75997e+06	95967.8	1.51639e+06	2.17196e+06	2.72329e+06	256994	18216.6	73241.9	349190	1.08667e+07	714615	63425.3	4.63166e+06	1.35115e+07	7.06376e+06	172203	55662.6	1.86813e+06	66582.6	253007	203436	113249	189670	2.44564e+06	2.06191e+06	618767	1.87116e+06	2.05272e+06	668782	739612	1.82743e+06	4.64785e+07	2.99413e+06	2.32183e+06	678082	2.77607e+06	935849	1.09015e+06	2.94329e+06
Resistant24	COVID-	30124.1	215521	207985	493291	66252.7	951188	299721	43066.1	60165.1	8.59742e+06	101637	2.61911e+06	3.39443e+06	3.7294e+06	284750	20664.5	43839.6	328646	1.36381e+07	942333	69701.6	7.92241e+06	2.22478e+07	8.90654e+06	161188	94157.8	1.80928e+06	72575.8	337268	287736	96413.5	211112	1.21631e+06	1.29988e+06	382957	1.86658e+06	2.32805e+06	733530	939693	2.49125e+06	5.99748e+07	3.58065e+06	2.76364e+06	740111	4.57166e+06	1.33325e+06	1.60817e+06	2.10291e+06
Resistant25	COVID-	40987.2	251927	492546	901433	149918	1.14215e+06	643007	88404.8	65646.1	9.78229e+06	139032	1.71277e+06	2.49447e+06	2.93961e+06	371372	23321.3	84536.1	403841	1.46234e+07	1.21905e+06	84745.5	5.67562e+06	1.58331e+07	7.40239e+06	118680	60650.1	2.40726e+06	112776	244802	160967	124286	178227	3.03163e+06	2.633e+06	663417	2.49619e+06	2.90016e+06	847442	695902	2.28096e+06	7.99665e+07	4.77414e+06	3.88569e+06	976008	3.61234e+06	1.27297e+06	1.46128e+06	2.54962e+06
Ctr29	COVID-	52857.4	113287	202452	278128	108104	1.02607e+06	294827	61695.7	33912.5	6.70958e+06	112047	1.52291e+06	2.29504e+06	2.04373e+06	252571	26442.2	49217.6	188109	1.17273e+07	816201	60050.3	4.97209e+06	1.25861e+07	5.30513e+06	112398	49103.2	1.59696e+06	73585.5	285852	233207	91898.1	160987	1.83652e+06	1.32235e+06	500092	1.42146e+06	1.35887e+06	551043	511957	1.31208e+06	4.39968e+07	3.79914e+06	2.31474e+06	808358	2.56075e+06	1.23797e+06	1.11965e+06	2.02236e+06
Ctr31	COVID-	38240.8	79893.8	139037	288920	38131.2	853635	378243	50402.1	53848.8	5.53474e+06	82177.8	1.15581e+06	1.73116e+06	2.8469e+06	233738	15286.7	41747.8	293912	1.03478e+07	542043	47823.1	3.57372e+06	9.70855e+06	7.62925e+06	70209.6	40620	1.52435e+06	70086	172306	165731	86828.4	140214	835871	1.28544e+06	285096	1.27536e+06	1.97771e+06	506784	513158	1.27702e+06	4.1837e+07	2.38257e+06	2.3078e+06	512787	2.937e+06	841124	959941	1.01099e+06
Resistant43	COVID-	61551.8	253477	587998	798695	172887	1.35776e+06	963384	43706.6	53706.3	7.13274e+06	94189.7	2.05453e+06	2.68368e+06	2.89501e+06	277305	25553.8	33616.6	347163	1.20692e+07	695796	65949.1	6.83806e+06	1.69361e+07	7.15728e+06	84974.4	63908.6	1.83388e+06	125464	354599	282294	88464.1	168577	1.80574e+06	1.33043e+06	374779	2.47361e+06	2.78537e+06	1.00791e+06	806646	1.83157e+06	6.04753e+07	4.93714e+06	2.82163e+06	860470	4.55273e+06	1.64773e+06	1.76935e+06	2.03203e+06
Resistant44	COVID-	63930.1	198631	267079	481050	192524	1.15371e+06	627362	64429.8	73156.1	6.60584e+06	113356	1.46617e+06	2.29302e+06	2.36109e+06	279349	28957.3	55798.4	332910	1.16973e+07	1.23199e+06	77865.9	5.17476e+06	1.29077e+07	5.53352e+06	95523	46847.3	1.92938e+06	113553	353847	306912	87244.6	217718	3.36172e+06	1.83424e+06	676708	2.3435e+06	2.37314e+06	966131	883533	2.42294e+06	6.03513e+07	5.66724e+06	3.27769e+06	1.21817e+06	3.3176e+06	1.62919e+06	1.49438e+06	1.56229e+06
Resistant45	COVID-	154228	273610	461129	667902	217491	1.32533e+06	1.03429e+06	46891.8	34549	7.40839e+06	120296	1.97612e+06	2.79372e+06	2.79991e+06	332253	27526.2	45272.5	203287	1.2994e+07	1.05653e+06	76126.9	7.01445e+06	1.61541e+07	6.81555e+06	96573.3	57766.7	2.34705e+06	125390	351844	347283	84607.5	189215	2.33297e+06	2.05406e+06	731259	2.19294e+06	2.06555e+06	679531	844425	3.04069e+06	7.94967e+07	6.48255e+06	4.76878e+06	1.32428e+06	4.45795e+06	1.5341e+06	1.70542e+06	2.23547e+06
Resistant46	COVID-	74302.3	325193	633683	718447	180347	1.89291e+06	783027	37552.3	45202.5	5.61585e+06	111293	1.61692e+06	1.73e+06	2.37272e+06	200988	25225	40468.6	298852	1.17967e+07	904603	54784.7	5.85027e+06	1.10454e+07	5.96427e+06	58392	43386.2	1.42976e+06	90078.2	396548	355074	94351.2	182631	1.43209e+06	1.44775e+06	447522	1.85434e+06	1.89696e+06	687515	737407	1.40869e+06	4.77546e+07	4.96972e+06	3.82928e+06	1.23427e+06	4.15179e+06	2.09659e+06	1.21453e+06	1.33806e+06
Resistant47	COVID-	62258.3	209559	331488	542187	196427	1.53937e+06	1.06665e+06	57503.6	55115.3	6.83569e+06	59659.6	1.80641e+06	2.01183e+06	2.08134e+06	220496	25983.5	53201.9	339065	1.21161e+07	592508	62175.1	6.58484e+06	1.20767e+07	5.35951e+06	70067.4	57743.3	1.41486e+06	84007.3	380963	393314	79365.6	126652	2.32918e+06	2.35718e+06	602677	2.33298e+06	3.01998e+06	966230	779969	1.69877e+06	7.111e+07	6.71957e+06	3.03594e+06	787741	4.84035e+06	1.7447e+06	1.60816e+06	2.40535e+06
Resistant50	COVID-	50347.4	275651	271697	506837	89472.1	835447	426121	38158	54284.4	6.11304e+06	79056.6	1.72547e+06	2.28497e+06	3.08007e+06	258611	20620.2	37946.2	327871	1.1185e+07	672694	61816.1	5.71029e+06	1.42572e+07	8.08959e+06	64340.4	50847.1	1.90504e+06	80898	320699	230348	76907.2	168466	963838	1.25335e+06	303913	1.30515e+06	2.41753e+06	607015	707404	1.02747e+06	4.99047e+07	3.32434e+06	2.87873e+06	578846	3.8138e+06	1.09167e+06	1.00361e+06	1.07201e+06
Resistant51	COVID-	41337.7	225533	435656	628195	164619	1.57406e+06	851103	80798.7	87822.4	9.84333e+06	162150	2.61451e+06	3.0536e+06	3.62263e+06	572071	46010.9	76121.1	569293	1.45845e+07	1.42231e+06	112343	7.52604e+06	1.83387e+07	8.7738e+06	196248	48470.4	4.03483e+06	214641	339704	322763	133128	185865	2.58666e+06	1.82734e+06	648780	2.81945e+06	2.87007e+06	1.15654e+06	1.10172e+06	1.97183e+06	8.97965e+07	7.88081e+06	3.92946e+06	1.3737e+06	4.74475e+06	2.34416e+06	1.86882e+06	3.68839e+06
Resistant52	COVID-	43869.1	211526	369948	817826	182646	1.34636e+06	927214	58353.7	61932.2	7.93688e+06	147394	2.23214e+06	3.22294e+06	4.45106e+06	450546	33031.8	49840.4	379784	1.27285e+07	1.23533e+06	95552.7	7.34261e+06	1.884e+07	9.96764e+06	106035	54917.3	2.91262e+06	166666	364645	346447	85321.2	262510	1.77746e+06	2.23438e+06	601138	2.36961e+06	3.12876e+06	944345	1.01185e+06	1.8783e+06	7.45133e+07	5.22236e+06	5.05038e+06	1.28355e+06	4.99278e+06	1.97847e+06	1.61499e+06	2.26729e+06
Resistant53	COVID-	67107.5	317023	660565	729816	112563	1.80191e+06	649090	51413.2	52303.9	6.70096e+06	105778	2.19273e+06	2.32825e+06	3.30314e+06	350022	20299	45789.4	335542	1.16082e+07	797543	69653.4	8.10174e+06	1.34643e+07	7.8563e+06	84188.1	52203.7	2.4286e+06	104967	248700	247676	93833.6	240918	1.42512e+06	1.78639e+06	458022	1.86963e+06	2.76197e+06	650791	777001	1.67201e+06	6.35665e+07	3.95047e+06	3.71919e+06	870030	4.39228e+06	1.57397e+06	1.35011e+06	1.56595e+06
Resistant54	COVID-	40228.2	161488	228575	312671	53136.2	1.46794e+06	545616	69364.8	72459.2	8.1895e+06	134190	1.13537e+06	2.40103e+06	2.85609e+06	349763	29654.7	59189.7	479286	1.32515e+07	1.13845e+06	75666.2	3.92055e+06	1.35385e+07	6.92344e+06	71185.9	40331.2	2.40843e+06	143615	235030	238633	140028	198699	3.17848e+06	2.78699e+06	771907	3.21395e+06	4.21066e+06	908181	1.18314e+06	1.89464e+06	7.98331e+07	5.42021e+06	4.90433e+06	1.26728e+06	4.22258e+06	1.94551e+06	1.57605e+06	1.99155e+06
Resistant55	COVID-	85305.5	257531	384284	297219	122782	1.37189e+06	450685	55624.9	56195.4	8.00166e+06	111632	2.39026e+06	2.97714e+06	3.85342e+06	511486	33256.5	44429.7	350657	1.28008e+07	961442	72466.2	8.15868e+06	1.73125e+07	8.88435e+06	105696	60271.2	3.66964e+06	162867	371941	319011	120665	200830	1.9823e+06	1.90773e+06	466580	2.35973e+06	3.08258e+06	641686	804169	1.81279e+06	8.64872e+07	5.35788e+06	3.69043e+06	884248	4.61436e+06	1.54045e+06	1.4981e+06	2.39429e+06
Resistant56	COVID-	61437.4	190963	313801	427803	103659	915293	499014	76170.9	60920.2	8.19453e+06	109941	1.95039e+06	2.19737e+06	3.95443e+06	427069	28573.3	68742.2	329013	1.31297e+07	861995	68181.3	6.47607e+06	1.14863e+07	9.05996e+06	139043	47410	2.70986e+06	86504.9	292432	225871	96931.2	211418	2.52528e+06	2.49383e+06	598700	1.83477e+06	2.73685e+06	669227	757360	1.74469e+06	7.08506e+07	4.24313e+06	3.24334e+06	784089	3.48126e+06	1.10699e+06	1.16293e+06	3.03163e+06
Resistant57	COVID-	39223.2	214827	511122	676097	131456	1.31444e+06	695715	43828.2	36667.9	4.8277e+06	71668	1.19132e+06	1.58086e+06	1.18076e+06	272368	16411.6	36350.3	229398	9.48647e+06	515706	38827.4	4.65643e+06	7.79083e+06	3.12644e+06	57525.2	41698.5	1.82056e+06	68709.6	197874	209632	70878	165245	1.65827e+06	1.49534e+06	444466	1.72995e+06	2.17987e+06	605612	583977	1.43748e+06	7.41779e+07	4.14638e+06	2.54721e+06	732598	3.35281e+06	1.4519e+06	1.32334e+06	1.67888e+06
Resistant58	COVID-	32685.2	177473	313471	415419	111721	1.03262e+06	696906	61922.3	46044.7	6.45261e+06	111965	1.52148e+06	1.83801e+06	2.04229e+06	300135	20420.9	54753.8	293258	1.14891e+07	806234	63236	4.93149e+06	1.0006e+07	5.36814e+06	136182	45225.4	1.99243e+06	91853.5	259407	211542	75310.8	113687	1.83876e+06	1.7764e+06	491107	1.94793e+06	2.33958e+06	679041	662766	2.67866e+06	8.33489e+07	5.30599e+06	3.06014e+06	814023	3.81212e+06	1.41046e+06	1.34321e+06	2.09565e+06
Ctr59	COVID-	39202.4	56680.3	128318	253601	63409.8	482076	263324	49976.6	40461.8	2.68714e+06	67533	836156	1.72923e+06	1.2751e+06	189931	13400.1	42337.3	215326	6.09312e+06	467267	39459.9	2.26742e+06	1.00485e+07	4.01456e+06	91382.8	40144.5	1.26087e+06	65222.5	168145	124566	68341.4	65136.3	811451	1.26399e+06	381750	1.58732e+06	1.48076e+06	654348	486498	1.50232e+06	3.73905e+07	2.75051e+06	2.27859e+06	663433	2.77256e+06	1.05525e+06	1.19704e+06	1.24977e+06
Resistant60	COVID-	58358.4	208100	325106	569213	105759	1.00879e+06	587620	55614.6	67336.5	5.04989e+06	85549.2	1.43335e+06	2.07971e+06	2.89235e+06	240454	15316.3	43716.1	379784	9.61877e+06	759011	60004.3	5.17652e+06	1.21597e+07	7.11515e+06	134673	45508.4	1.70911e+06	61024.4	264816	222452	72063.3	151472	2.09633e+06	1.94116e+06	421099	2.35458e+06	3.86167e+06	837967	841185	2.8374e+06	5.7093e+07	2.99801e+06	3.38972e+06	772426	4.64926e+06	1.23448e+06	1.36093e+06	1.85927e+06
Resistant62	COVID-	36893.6	182787	329094	561999	192858	1.10732e+06	612202	53462.5	51779.8	5.44799e+06	87771.3	1.50425e+06	2.39534e+06	4.40478e+06	360620	17539.3	45778.9	287241	9.97735e+06	660461	66522.7	4.56071e+06	1.27911e+07	9.72083e+06	212938	50630.2	2.30953e+06	66178.9	257708	218026	85841.1	199148	1.64329e+06	1.84863e+06	496836	1.83044e+06	3.10452e+06	724256	940757	3.30137e+06	6.70154e+07	3.94875e+06	4.07797e+06	878837	4.46412e+06	1.38932e+06	1.28175e+06	2.05122e+06
Resistant63	COVID-	67209.6	206832	294470	444267	116275	1.09235e+06	734633	41036.6	49027.4	7.1468e+06	90233.9	2.08598e+06	2.69989e+06	5.17067e+06	346922	26597.9	47499.3	293156	1.18886e+07	780153	75571.7	6.39329e+06	1.61362e+07	1.12461e+07	155642	71056.2	2.34975e+06	126600	341860	288008	89137.6	175318	1.69306e+06	2.11792e+06	477287	1.61301e+06	2.84527e+06	644502	969942	2.27394e+06	5.63926e+07	4.2362e+06	3.92226e+06	781073	4.99046e+06	1.28218e+06	1.25057e+06	2.35825e+06
Resistant64	COVID-	39214.7	196108	289707	587238	59842.3	1.162e+06	512524	76913.1	68542.1	5.37479e+06	124176	1.76268e+06	2.50385e+06	2.89647e+06	417391	29364.6	62763.3	409591	1.05181e+07	1.01632e+06	78229.3	5.61951e+06	1.4388e+07	7.26919e+06	158310	45986.3	3.06097e+06	127849	253186	232854	74176.5	129662	2.88784e+06	3.09147e+06	778862	2.99429e+06	3.43453e+06	1.03602e+06	901927	2.76744e+06	8.2013e+07	6.64539e+06	4.2543e+06	1.21658e+06	4.50701e+06	1.4767e+06	1.67776e+06	2.90623e+06
Resistant65	COVID-	73298.4	209861	359470	677096	153193	1.25253e+06	743029	39358.7	48000	6.86278e+06	68444.8	1.69467e+06	2.06883e+06	3.83594e+06	202376	18029.5	33883.8	270420	1.1943e+07	672774	61615.3	6.03315e+06	1.24822e+07	8.9007e+06	148510	60270.5	1.30654e+06	63026.3	317948	256765	85428.2	224759	1.35986e+06	1.60083e+06	419919	1.66692e+06	2.79039e+06	681210	901547	2.88152e+06	5.13344e+07	3.78462e+06	3.26182e+06	762583	5.32069e+06	1.66287e+06	1.29543e+06	2.11354e+06
Resistant66	COVID-	91116.1	152688	170465	305086	84478.6	819475	165830	54758.7	63474.2	5.70625e+06	82794	1.88979e+06	3.2996e+06	4.74203e+06	372454	23600.2	48568.6	363070	1.06841e+07	689172	78846	6.38526e+06	1.9692e+07	1.10285e+07	127318	75689.1	2.60858e+06	115051	259972	278617	73398.9	168186	1.77906e+06	1.79286e+06	537453	1.95116e+06	3.02728e+06	818419	1.08981e+06	1.72e+06	6.03893e+07	3.91911e+06	3.1511e+06	889805	5.28731e+06	1.83113e+06	1.5374e+06	1.74897e+06
Resistant70	COVID-	16101.1	203740	304563	695094	118936	1.65424e+06	1.22896e+06	48006.6	47923.6	5.77386e+06	79763.4	2.10196e+06	2.17831e+06	3.76002e+06	340665	29802.8	47312.4	306229	1.08686e+07	616627	51989.8	6.45418e+06	1.23043e+07	9.22851e+06	108793	56819.7	2.37078e+06	157639	267922	257914	88793	184426	2.15237e+06	1.82091e+06	461707	1.55544e+06	2.67813e+06	515885	869327	1.38929e+06	5.89675e+07	4.33318e+06	2.7973e+06	742891	4.51905e+06	1.36575e+06	1.09476e+06	2.18298e+06
Resistant71	COVID-	73297.1	126490	179466	358876	152226	803914	133015	46338.1	50214.8	5.12935e+06	85342.6	1.23851e+06	2.52746e+06	2.83373e+06	172167	16368.3	45783.8	237344	9.84129e+06	686935	55950.7	3.77197e+06	1.55909e+07	7.62153e+06	101079	46777.3	1.15425e+06	72968.8	212084	234142	90494.5	137954	2.15299e+06	1.45445e+06	468597	1.9765e+06	2.1425e+06	862821	700226	1.61395e+06	4.42558e+07	3.63678e+06	2.60335e+06	824328	3.60591e+06	1.41178e+06	1.33245e+06	1.84107e+06
Resistant72	COVID-	54816.7	235234	455715	671878	197601	1.1857e+06	723013	70896	53452.3	7.59232e+06	137823	2.11607e+06	2.95454e+06	3.41226e+06	445157	29975.3	52485.4	335575	1.24979e+07	992980	75181.9	6.87257e+06	1.71245e+07	8.84482e+06	126571	56204.9	2.92705e+06	121746	298867	240266	81396.8	183128	1.65874e+06	2.04133e+06	752562	1.97555e+06	2.45815e+06	726632	907759	1.62135e+06	7.94743e+07	5.84514e+06	3.66232e+06	1.27508e+06	4.30705e+06	2.11295e+06	1.48095e+06	2.80807e+06
Resistant69B	COVID-	35053.4	198514	236284	472149	115233	736182	827426	41488.8	42353.1	5.46902e+06	94412.5	1.24685e+06	2.506e+06	2.62866e+06	301105	29012.9	48019	245550	1.03814e+07	662222	60935.8	4.02513e+06	1.35807e+07	6.69391e+06	100946	35830	1.96237e+06	121715	239997	236399	68780.1	101016	1.58259e+06	1.26286e+06	355066	1.94093e+06	2.28717e+06	907266	679456	1.81522e+06	5.7134e+07	4.56014e+06	2.84242e+06	817615	3.77664e+06	1.55823e+06	1.42387e+06	1.80966e+06
Mild7	COVID+	25146.2	307878	661665	738954	206569	2.02534e+06	1.2722e+06	30384.5	46947.9	8.08052e+06	104006	1.96871e+06	2.5393e+06	3.70046e+06	307489	17917.2	32220.5	319772	1.32517e+07	724000	68401.4	7.32417e+06	1.56321e+07	9.13092e+06	122435	34034.1	2.06167e+06	66547.3	251754	207455	129145	407667	1.02698e+06	981090	242485	1.30159e+06	1.9792e+06	510690	515093	1.57255e+06	3.82601e+07	1.51419e+06	2.22216e+06	515057	3.40241e+06	1.10102e+06	945388	1.44428e+06
Mild8	COVID+	20979.4	264105	639427	699550	197769	1.22876e+06	777432	54434	57740.1	7.63562e+06	99715.9	1.60905e+06	2.68339e+06	2.85318e+06	329221	20495.2	40741.5	404243	1.27651e+07	834578	79940.5	5.37546e+06	1.67843e+07	7.21917e+06	123862	38420.8	2.36742e+06	74381.6	206562	263650	121014	246934	1.06292e+06	1.10598e+06	254225	1.701e+06	2.00568e+06	554540	425511	1.34621e+06	4.94692e+07	2.65838e+06	2.00339e+06	471019	3.60623e+06	1.05375e+06	1.51488e+06	1.52197e+06
Mild9	COVID+	36316.4	232239	351543	476608	151118	1.22073e+06	715592	61793.6	64649.2	9.45417e+06	116687	2.73546e+06	2.68538e+06	4.11747e+06	331873	21190.7	56323.9	440057	1.44682e+07	1.11465e+06	119228	9.28657e+06	1.73296e+07	9.07831e+06	117754	54560.5	2.02413e+06	88446.5	340672	402795	133869	440679	1.69478e+06	2.25522e+06	544552	2.59975e+06	3.03237e+06	941207	791078	2.58105e+06	5.67079e+07	3.63026e+06	4.79639e+06	1.04831e+06	5.70609e+06	1.74895e+06	1.8613e+06	1.53188e+06
Moderate12	COVID+	29303.1	328506	512566	549182	151644	1.83479e+06	1.01798e+06	14831.2	27157.6	4.41883e+06	52206.2	1.06509e+06	1.61965e+06	1.84763e+06	236083	18842.3	19810.1	165695	8.69784e+06	386888	27925.3	4.12695e+06	7.91579e+06	4.43881e+06	43567.9	20622.1	1.6549e+06	57708	208465	116320	69134.1	165704	895643	836682	212318	1.11663e+06	1.67323e+06	475451	352120	955792	4.21722e+07	2.35517e+06	1.65389e+06	400440	3.09037e+06	1.17641e+06	941373	1.16377e+06
Severe37	COVID+	28911.3	619552	937135	934629	304051	3.25456e+06	2.75265e+06	25695	21387.5	3.63001e+06	69844	662313	2.28678e+06	1.97189e+06	228342	16064.8	8078.06	107111	7.68166e+06	428725	39607.4	2.09834e+06	1.23029e+07	5519611	81111.1	20976	1.56312e+06	71851.5	102589	89604.1	124258	187416	1.2575e+06	1.09904e+06	247346	2.20397e+06	2.22189e+06	720504	453347	1.83039e+06	5.38036e+07	3.03823e+06	2.49256e+06	542206	3.493e+06	1.04794e+06	1.44428e+06	1.83532e+06
Severe1_0	COVID+	23951.2	488058	999874	629109	220753	2.70213e+06	2.35911e+06	12408.1	16678.2	2.95251e+06	62235.4	464669	1.83716e+06	2.06685e+06	185291	15617.3	11401.9	99631.3	6.72296e+06	422251	28652.7	1.9556e+06	9.68512e+06	5.10243e+06	39947.6	11995.6	1.32278e+06	66806.7	80617.5	53210.9	74233.4	246551	1.04895e+06	967727	185724	1.88434e+06	1.72817e+06	702612	336923	1.21495e+06	3.39951e+07	2.03615e+06	2.35598e+06	472460	2.63213e+06	790238	1.22047e+06	805254
Moderate10_0	COVID+	33188.6	384435	694856	603216	193476	3.21873e+06	1.62624e+06	38741.4	50216	5.79769e+06	91784.2	1.50949e+06	1.95429e+06	3.85866e+06	168852	18608.2	33893.9	333660	1.11009e+07	757996	62245.8	6.05121e+06	1.26746e+07	9.14434e+06	83219.5	31343.6	1.11697e+06	52602.6	233107	180768	144897	316335	1.00564e+06	1.86379e+06	284914	1.64367e+06	3.33366e+06	753811	474253	1.97781e+06	2.71113e+07	2.27641e+06	3.43629e+06	567857	4.52117e+06	874545	1.26752e+06	1.07352e+06
Mild11_0	COVID+	30134.8	304195	728138	851364	215438	1.62881e+06	910989	32516.9	44424.6	5.2781e+06	77014.7	1.41995e+06	1.94496e+06	1.82619e+06	169518	13495.6	25327.2	264346	1.0114e+07	576719	58134.3	4.10665e+06	1.10817e+07	4.48293e+06	66025.6	45372.5	1.28705e+06	62566	238958	194359	128841	234777	1.28764e+06	1.0763e+06	306059	1.66215e+06	2.03805e+06	770399	576342	1.42587e+06	3.61943e+07	3.00029e+06	2.39793e+06	689106	3.69369e+06	1.56464e+06	1.50066e+06	1.26734e+06
Mild17_0	COVID+	23615.5	249596	501981	529658	86022	1.23584e+06	1.04199e+06	26822.1	28794.1	4.86051e+06	59989.2	1.11883e+06	1.62977e+06	1.8588e+06	205586	12403.7	15252.6	171361	9.77346e+06	370584	31788.4	4.48084e+06	9.00416e+06	5.2207e+06	41911.2	31470.5	1.38163e+06	52392.9	141145	116704	69745.2	152925	658499	841822	217751	1.24407e+06	1.79164e+06	501640	398192	1.12708e+06	4.57349e+07	2.464e+06	1.8459e+06	443181	3.37649e+06	1.07818e+06	1.1391e+06	1.01526e+06
Mild19_0	COVID+	34302.4	582999	1.61322e+06	1.28768e+06	324087	3.17404e+06	2.01491e+06	27016.8	25487.2	6.53013e+06	77614.8	1.39236e+06	2.24412e+06	2.42871e+06	129072	18142.7	16011.3	105555	1.14667e+07	666545	39868.6	4.70789e+06	1.44087e+07	5.85946e+06	38083.6	34743.7	976440	67984.5	208232	135795	166969	340296	1.12816e+06	1.03494e+06	252243	1.46222e+06	1.54895e+06	493393	439652	1.20155e+06	3.03151e+07	3.94898e+06	2.49622e+06	612269	3.03221e+06	1.15636e+06	1.28058e+06	1.03535e+06
Severe20_0	COVID+	50087.3	282878	577709	560717	96830.1	1.93694e+06	946493	24008.9	21628.9	2.09245e+06	36969.9	739630	1.08807e+06	978417	127896	13854.9	13576	74309.1	4.43049e+06	243170	22698.8	1.92888e+06	5.0824e+06	2.08784e+06	35663	21941.3	988628	69830.4	114586	73327.2	81501.3	119077	1.04046e+06	801460	228976	1.35541e+06	1.28628e+06	585671	448409	1.24866e+06	3.07439e+07	2.96552e+06	1.4928e+06	466277	2.21634e+06	1.18451e+06	1.11341e+06	1.02744e+06
Moderate26_0	COVID+	27384	317597	540743	771638	258910	1.66264e+06	1.17661e+06	34700.7	30745	4.29956e+06	74986.7	1.08434e+06	2.00116e+06	1.64965e+06	132205	10768.7	23613.2	163719	8.69789e+06	523530	51664.3	3.97614e+06	1.22601e+07	4.61839e+06	49232.8	27668.2	905876	46311.3	164272	142832	104839	184164	1.0015e+06	837856	208646	1.29998e+06	1.45813e+06	582344	343104	1.19818e+06	2.79066e+07	2.12318e+06	1.89931e+06	440431	2.82928e+06	845016	1.12288e+06	690574
Moderate3_0	COVID+	49621	324110	706853	664418	84964.8	2.01461e+06	881504	21225.8	21607.1	3.21199e+06	49247.5	712800	1.49706e+06	1.89198e+06	136916	11699.9	20114.7	121175	7.26078e+06	357883	29656.9	2.44624e+06	7.75953e+06	4.56859e+06	51633.7	20528	1.05142e+06	52304.6	99693	63813.2	85039.4	155686	1.06856e+06	994799	188472	1.4911e+06	1.85226e+06	530742	311799	1.45031e+06	3.14759e+07	1.94486e+06	2.09949e+06	382285	3.44926e+06	736753	1.20254e+06	1.29612e+06
Mild30_0	COVID+	31656.9	482049	1.49335e+06	1.35031e+06	134292	1.64617e+06	1.12597e+06	30883.2	26450.8	4.65248e+06	95731	1.63235e+06	2.85276e+06	2.3636e+06	400467	30570	28848.9	186901	9.53595e+06	735889	57772.8	5.85495e+06	1.60188e+07	5.96908e+06	113832	38454.4	3.1894e+06	117337	198335	156689	126991	312076	1.18222e+06	825704	283060	1.58626e+06	1.16667e+06	659498	431206	919020	5.61121e+07	4.30542e+06	2.02816e+06	705660	2.83006e+06	1.41382e+06	1.37868e+06	2.11036e+06
Moderate32_0	COVID+	24308.4	279136	641346	821500	222269	1.91446e+06	1.17762e+06	60562.6	44486.9	6.40444e+06	117925	978368	2.01773e+06	1.18648e+06	247777	25943.6	49419.9	322982	1.15287e+07	958346	57933.9	3.29775e+06	1.12863e+07	3.13073e+06	112582	31630	1.63456e+06	104081	160368	150326	126868	150376	1.84977e+06	1.358e+06	480218	2.07639e+06	2.04517e+06	607682	619536	1.85375e+06	6.47994e+07	5.3245e+06	2.68566e+06	917273	2.73925e+06	1.41543e+06	1.26277e+06	3.28614e+06
Moderate33_0	COVID+	16132.2	318848	678785	616284	128189	2.23716e+06	1.03887e+06	24788.6	21499.5	4.28874e+06	53546.2	910076	1.06207e+06	1.22235e+06	165572	25532.3	15332.5	107487	9.02337e+06	290773	21459.4	3.58248e+06	4.38125e+06	3.41568e+06	24646.1	25005.2	1.00425e+06	134491	135286	90461.4	87069.1	95705.6	629733	867460	239471	1.09082e+06	1.43035e+06	429843	436528	1.08406e+06	4.01324e+07	3.75953e+06	1.94339e+06	537643	2.62947e+06	1.22357e+06	923984	873295
Mild34_0	COVID+	54333.3	200305	369252	563845	137984	1.62509e+06	572189	18088.9	20723.1	2.62768e+06	34135.1	714416	1.70882e+06	1.6334e+06	208366	18126.3	19058.4	126715	6.61869e+06	285687	25153.6	2.44684e+06	9.21104e+06	3.85807e+06	25580.1	26840	1.64534e+06	76789.7	108086	143735	96444.8	188642	565352	402567	152675	962264	1.00768e+06	455767	321643	458801	3.83207e+07	2.1432e+06	1.13657e+06	406210	1.5772e+06	1.16372e+06	695056	713294
Severe35_0	COVID+	15307.4	352442	923880	992577	249791	1.70074e+06	1.57233e+06	31866.2	25514.3	2.84294e+06	80222.8	631222	1.82811e+06	964374	128681	8551.47	22936.4	94910.3	5.6894e+06	592892	48101.9	1.55069e+06	9.68413e+06	2.12858e+06	85991.4	20677.3	874340	42169.3	82086.9	61066.5	118044	134188	1.81508e+06	1.34495e+06	292713	2.53091e+06	1.61586e+06	782921	645803	1.96019e+06	3.56742e+07	2.5461e+06	2.78477e+06	623510	2.53745e+06	727068	1.64751e+06	2.78964e+06
Moderate4_0	COVID+	29324.8	260598	458021	522105	125255	1.43917e+06	761624	12043.8	14073	1.94369e+06	38953	345030	1.54483e+06	1.50982e+06	159410	17167.3	10725.9	73505.9	4.58683e+06	242654	19561.9	1.29326e+06	8.08284e+06	3.65448e+06	27318.7	9051.05	1.3459e+06	75099	80276.3	40226.4	72887.8	102008	861285	396090	102016	1.25257e+06	811097	395219	242023	724197	2.17062e+07	1.93064e+06	987765	261269	1.62882e+06	795026	866226	588821
Moderate40_0	COVID+	42025.3	456336	1.26947e+06	1.32144e+06	264147	3.50511e+06	2.30348e+06	14858.9	17888.4	2.86624e+06	44243	720061	2.02892e+06	2.30223e+06	167702	22543.7	17055.2	128240	6.83771e+06	322273	32992.6	3.16364e+06	1.20313e+07	5.517e+06	43132.3	34303.7	1.38754e+06	95588.1	112094	105654	99810.3	303272	1.33018e+06	942761	148749	1.81316e+06	2.43734e+06	966675	334252	1.60665e+06	2.81373e+07	3.38586e+06	2.48318e+06	357704	4.45113e+06	1.00365e+06	1.53514e+06	784229
Severe41_0	COVID+	7701.17	312823	1.03438e+06	1.35912e+06	372106	2.00296e+06	1.7545e+06	28126.9	24184.9	4.97862e+06	80217.9	944501	2.07572e+06	3.25721e+06	170124	20486.8	26028.2	145379	1.01811e+07	629468	38403.7	3.40593e+06	1.23882e+07	8.25772e+06	117288	29958.3	1.2244e+06	81425.6	191729	168391	165027	266811	885069	1.03499e+06	224035	1.12818e+06	1.49376e+06	392163	423007	1.92337e+06	2.58335e+07	2.32336e+06	2.52732e+06	498904	2.36729e+06	613289	881428	851125
Mild42_0	COVID+	39159.1	287176	599587	544813	157351	2.55851e+06	1.3018e+06	19479.3	23453.6	2.91299e+06	59916.3	758805	1.47705e+06	1.51156e+06	121743	7666.64	15591.7	83293.5	6.23549e+06	377355	28222.3	2.2504e+06	7.617e+06	3.71834e+06	63410.5	23779.5	929753	38458.4	111555	88509.3	192601	282797	1.35954e+06	1.08426e+06	237778	1.78444e+06	1.81315e+06	560119	456803	2.08714e+06	3.29234e+07	2.27826e+06	2.4742e+06	513674	3.06219e+06	956738	1.31582e+06	1.30237e+06
Mild48_0	COVID+	29252.6	273876	519156	895410	300880	1.48841e+06	1.28003e+06	46486.8	48853.3	6.60566e+06	125332	1.77666e+06	2.38182e+06	2.57243e+06	368510	31398	38539.1	314699	1.15743e+07	938974	83555	5.56683e+06	1.39534e+07	6.49339e+06	134544	47578.5	2.57667e+06	133244	296312	254518	90688.7	199745	1.29014e+06	872969	274938	1.32172e+06	1.42049e+06	511228	492848	1.02323e+06	5.46554e+07	4.55812e+06	2.05014e+06	685197	2.4979e+06	1.26174e+06	1.05659e+06	1.53782e+06
Moderate5_0	COVID+	26897.1	298992	695197	677772	151542	1.85735e+06	780742	14865.2	15591.4	2.66422e+06	41911.1	909086	1.68622e+06	2.1148e+06	188137	19018.1	18949.4	114759	6.51761e+06	343486	24613.9	3.43866e+06	8.87771e+06	4.84502e+06	32271.7	15906	1.51904e+06	68047.8	108281	102446	83470.1	220443	972476	564372	130865	930026	1.15306e+06	361537	277234	733330	2.32148e+07	1.78551e+06	1.37738e+06	334867	2.46936e+06	1.13205e+06	830091	742050
Mild67_0	COVID+	43073.3	225212	458466	634764	239822	1.21481e+06	854743	39298.8	33622.9	4.68131e+06	113073	1.29629e+06	2.3996e+06	2.09963e+06	336786	25641.8	35699.3	176873	9.37828e+06	892058	55601.2	4.77948e+06	1.30826e+07	5.94295e+06	108371	34509	2.3828e+06	100510	183748	183594	139808	244811	1.29302e+06	1.35598e+06	313741	1.60359e+06	1.75324e+06	553662	390766	1.34396e+06	4.93561e+07	3.54291e+06	2.85828e+06	658419	2.78048e+06	883987	1.12688e+06	2.02338e+06
Moderate68_0	COVID+	27268	233786	485231	678597	204948	1.84049e+06	1.01382e+06	42238.1	42166.6	4.09824e+06	81022.9	1.15157e+06	1.6456e+06	1.80328e+06	222642	8652.15	39327.2	224837	8.87521e+06	610113	50630.1	3.8062e+06	9.88884e+06	4.92872e+06	91500.6	32664.7	1.56265e+06	49759.7	153132	125194	107160	195339	1.78945e+06	1.69758e+06	416381	1.83467e+06	2.16147e+06	625740	486319	1.75527e+06	5.00202e+07	2.63309e+06	2.86941e+06	680024	3.31955e+06	1.07505e+06	1.28147e+06	1.89016e+06
Moderate74_0	COVID+	47158.6	359213	808439	640288	57349.2	2.2311e+06	1.1604e+06	15011.7	17219.9	2.69967e+06	38546.4	353061	1.85193e+06	1.53608e+06	147358	13792.4	17260.2	91837.7	6.20226e+06	245147	22796.5	1.07223e+06	8.94503e+06	3.59049e+06	38025.8	12238	1.15549e+06	56443.8	82411	39036.5	116280	180204	1.4315e+06	633650	151035	2.03761e+06	1.55483e+06	591795	327029	1.68257e+06	2.62785e+07	2.02239e+06	1.18095e+06	301824	2.46931e+06	961331	1.4792e+06	792505
	average COVID-	53730.7	199970	334684	539596	130176	1.18201e+06	641823	57667.6	57924.6	6.78435e+06	103719	1.8148e+06	2.51419e+06	3.19831e+06	333563	25009.4	51492.4	338705	1.16828e+07	860875	72950.4	5.8904e+06	1.48173e+07	7.66816e+06	121648	54986.7	2.27216e+06	108313	286174	259692	93079.2	178675	2.00658e+06	1.87417e+06	534909	2.1151e+06	2.6712e+06	799605	841381	2.07122e+06	6.53684e+07	4.6671e+06	3.41826e+06	935650	4.25259e+06	1.56435e+06	1.43698e+06	2.15042e+06
	average COVID+	31353.3	334331	737047	774650	193984	2.01479e+06	1.26636e+06	29747.3	30859	4.53737e+06	73225.1	1.09645e+06	1.94712e+06	2.11582e+06	211912	17933	24856.9	183817	8.85987e+06	550838	45430	3.82868e+06	1.10137e+07	5.25636e+06	70849.7	28750.8	1.52349e+06	74191.8	162754	138907	113209	224986	1.16415e+06	1.03993e+06	252644	1.58957e+06	1.77088e+06	593217	435216	1.418e+06	3.89279e+07	2.83313e+06	2.24369e+06	538262	3.05215e+06	1.07351e+06	1.21612e+06	1.33308e+06
	%Δ (FC)	-41.6473	67.1904	120.222	43.5612	49.0163	70.4551	97.307	-48.4158	-46.7256	-33.1201	-29.4006	-39.5829	-22.5549	-33.8457	-36.4702	-28.2949	-51.727	-45.7295	-24.1632	-36.0142	-37.7248	-35.0014	-25.6698	-31.4521	-41.7586	-47.7131	-32.9499	-31.5028	-43.1277	-46.511	21.6262	25.9192	-41.9834	-44.5127	-52.7689	-24.8465	-33.7048	-25.8113	-48.2737	-31.538	-40.4484	-39.2957	-34.3617	-42.4718	-28.2283	-31.3768	-15.3696	-38.0081
[truncated: 76 more columns]
