# Supplementary material for: Differential abundance of lipids and metabolites related to SARS-CoV-2 infection and susceptibility
Source: Sci Rep. 2023 Sep 13;13:15124. doi: 10.1038/s41598-023-40999-5 (PMC10500013; doi:10.1038/s41598-023-40999-5)
Supplement: Supplementary file 1 — Supplementary Information. [file 41598_2023_40999_MOESM1_ESM.zip › ALL_Sup_Info_SR_May23/TableS4_GCMS_Significant_Metabolites_COVID+-.xlsx]

## Sheet: COVID+COVID-_SigMet_Identified
										Sig Metabolites ONLY U-Mann Whitney							Sig Metabolites ONLY ANCOVA							COMMON Sig Metabolites by BOTH U-MannWhitney and ANCOVA							Sig Metabolites BOTH U-MW and ANCOVA							MVA Sig Metabolites (VIP >1 and │p(corr)│>0.5)
										Metabolite	q-value	Tendency	FC	%∆	dCohen		Metabolite	q-value	Tendency	FC	%∆	Adjusted dCohen		Metabolite	Tendency	FC UMW	%∆ UMW	FC ANCOVA	%∆ ANCOVA		Metabolite	Tendency	FC UMW	%∆ UMW	FC ANCOVA	%∆ ANCOVA		Metabolite	Tendency	FC UMW	%∆ UMW	FC ANCOVA	%∆ ANCOVA	p(corr)	VIP
										Oleic, (E)-	0.0442162	↑	1.48061	48.0605	0.612587		Aminomalonic acid	0.0406667	↓	0.584541	-41.5459	0.691775		3-hydroxyisovalerate	↑	2.23993	123.993	2.88889	188.889		2-Hydroxybutyric acid	↑	3.0043	200.43	2.64706	164.706		2-Hydroxybutyric acid	↑	3.0043	200.43	2.64706	164.706	0.575088	1.70317
										Galacturonic acid	0.00209169	↑	4.63796	363.796	0.640838		Sugar 10	0	↑	9.28906	828.906	0.871588		2-Hydroxybutyric acid	↑	3.0043	200.43	2.64706	164.706		3-hydroxyisovalerate	↑	2.23993	123.993	2.88889	188.889		3-hydroxyisovalerate	↑	2.23993	123.993	2.88889	188.889	0.619203	1.79955
										Sugar 12	0.0347709	↑	1.62444	62.4439	0.661803		2-Hydroxybutyric acid	0	↑	2.64706	164.706	0.884282		Sugar 10	↑	19.507	1850.7	9.28906	828.906		Sugar 10	↑	19.507	1850.7	9.28906	828.906		Oxalic acid	↓	0.540509	-45.9491	0.904843	-46.5909	-0.639111	1.84668
										Glyceric acid	0.0442162	↓	0.730565	-26.9435	0.683404		Unknown 19	0.0221818	↓	0.46	-54	0.885037																Sugar 11	↑	2.56494	156.494	-1.18442	127.273	0.590505	1.75754
										Citric acid	0.027568	↓	0.695089	-30.4911	0.718049		Unknown 15	0.0122	↓	0.442857	-55.7143	1.01371																Sugar 2	↑	1.88048	88.0479	-0.249978	18.9189	0.541797	1.68073
										Sugar 3	0.00473888	↑	1.68607	68.6066	0.741712		Unknown 1	0	↓	0.402542	-59.7458	1.26021																Unknown 20	↓	0.567891	-43.2109	0.742842	-40.2439	-0.50288	1.53223
										m-Cresol / p-cresol	0.0103147	↓	0.535276	-46.4724	0.756387		3-hydroxyisovalerate	0	↑	2.88889	188.889	1.49877
										Sugar 19	0.0214	↑	2.22423	122.423	0.785135		4-aminoheptanedioic acid	0	↓	0.342373	-65.7627	1.84598
										Sugar 10	0.000409845	↑	19.507	1850.7	0.790986		Hypoxanthine 1	0	↓	0.126866	-87.3134	1.84752
										Sugar 18	0.00951828	↑	1.57508	57.5077	0.833191		N-methylglutamic acid	0	↓	0.282828	-71.7172	2.05928
										Unknown 21	0.0347709	↑	1.57558	57.5583	0.848822		2-aminoheptanedioic acid	0	↓	0.138889	-86.1111	4.06462
										Creatinine	0.0347709	↑	2.09467	109.467	0.849858
										2-hydroxyisovaleric acid	0.00655692	↑	2.59989	159.989	0.858561
										Pyrophosphate	0.00880827	↓	0.773067	-22.6933	0.86358
										Methyliminodiacetic acid	0.00880827	↓	0.803437	-19.6563	0.910538
										Unknown 13	0.00323488	↓	0.93307	-6.69296	0.920563
										Sugar 2	0.000409845	↑	1.88048	88.0479	0.974535
										Unknown 20	0.00273984	↓	0.567891	-43.2109	0.999212
										Tryptophan	0.000409845	↓	0.537303	-46.2697	1.07332
										2-Hydroxybutyric acid	0.000409845	↑	3.0043	200.43	1.20822
										Sugar 11	8.64199e-05	↑	2.56494	156.494	1.39231
										Oxalic acid	3.94466e-05	↓	0.540509	-45.9491	1.45703
										3-hydroxyisovalerate	3.94466e-05	↑	2.23993	123.993	1.48469
													14
	COMMON Sig Metabolites by U-MannWhitney / ANCOVA and MVA
	Metabolite	Tendency	FC UMW	%∆ UMW	FC ANCOVA	%∆ ANCOVA	p(corr)	VIP
	2-Hydroxybutyric acid	↑	3.0043	200.43	2.64706	164.706	0.575088	1.70317
	3-hydroxyisovalerate	↑	2.23993	123.993	2.88889	188.889	0.619203	1.79955

## Sheet: HeatmapAbundSigMet_COVID+COVID-
SampleBis	Group	Oleic, (E)-	Galacturonic acid	Sugar 12	Glyceric acid	Citric acid	Sugar 3	m-Cresol / p-cresol	Sugar 19	Sugar 10	Sugar 18	Unknown 21	Creatinine	2-hydroxyisovaleric acid	Pyrophosphate	Methyliminodiacetic acid	Unknown 13	Sugar 2	Unknown 20	Tryptophan	2-hydroxybutyric acid	Sugar 11	Oxalic acid	3-hydroxyisovalerate	4-aminoheptanedioic acid	Hypoxanthine 1	N-methylglutamic acid	2-aminoheptanedioic acid	Unknown 19	Aminomalonic acid	Unknown 1	Unknown 15
Ctr2	COVIDneg	0.996475	0.0306282	1.28337	0.0258687	0.338943	0.0375665	0.110297	0.0260315	0.551744	0.578439	0.00527035	0.0266683	0.0350817	0.073337	0.0645084	0.0444367	0.0314909	0.0730161	0.16818	0.0392812	0.528123	0.0880569	0.00485764	0.0511211	0.00524144	0.0697618	0.00868218	0.0221273	0.0619269	0.145235	0.0213879
Ctr22	COVIDneg	0.253379	0.0201311	0.157376	0.0512892	0.414517	0.0138494	0.192217	0.0235686	0.0131397	0.0985051	0.0106714	0.0254306	0.0409459	0.0872909	0.0953059	0.05145	0.00774734	0.10017	0.333285	0.00618015	0.306001	0.116648	0.0050417	0.00778923	0.000195617	0.0083484	0.000624078	0.00508595	0.0579248	0.04196	0.00588132
Ctr23	COVIDneg	0.320864	0.0131744	0.231361	0.0366386	0.289928	0.0200996	0.0575829	0.0176481	0.00572046	0.118411	0.0063285	0.0161032	0.031843	0.0865741	0.0692283	0.0490166	0.0123984	0.0908194	0.256011	0.00928428	0.149459	0.0981739	0.00695296	0.0191631	0.000179605	0.0229583	0.0025158	0.00532273	0.0936582	0.0801824	0.00894042
Ctr29	COVIDneg	0.328935	0.0154508	0.947336	0.0369811	0.322075	0.0383099	0.0361128	0.0396443	0.00527341	0.401158	0.00722096	0.0350915	0.0879521	0.119816	0.0942174	0.0528703	0.0234598	0.07457	0.530147	0.0178712	0.1969	0.0830508	0.00811279	0.0905981	0.0320563	0.118053	0.0202983	0.029808	0.148826	0.34909	0.0460986
Ctr31	COVIDneg	0.21293	0.00953709	0.478274	0.0388069	0.562254	0.12672	0.101471	0.0237305	0.00544381	0.255476	0.0071796	0.0256093	0.111079	0.0600699	0.0711836	0.0386775	0.0581062	0.117881	0.318226	0.0222387	0.123517	0.0971511	0.0109929	0.0797096	0.00345074	0.104197	0.0151927	0.0327086	0.153235	0.365039	0.0447151
Ctr59	COVIDneg	0.29548	0.0141856	1.11749	0.0366312	0.650654	0.0685056	0.181941	0.0492976	0.0135634	0.512929	0.00916701	0.0654416	0.0644641	0.107639	0.0876164	0.0469213	0.0333368	0.121196	0.45038	0.0189493	0.312485	0.121378	0.0172765	0.0671441	0.00512213	0.0717936	0.00878418	0.0194749	0.119622	0.210766	0.0432151
Resistant14	COVIDneg	0.185025	0.0102866	0.394886	0.0308638	0.56743	0.0613888	0.174266	0.0183553	0.0284555	0.222486	0.00772124	0.0294529	0.0273039	0.124007	0.0852681	0.050973	0.0329794	0.100344	0.317848	0.0115019	0.145431	0.0951578	0.0041228	0.0366949	0.00076123	0.0454345	0.00767891	0.0204523	0.129099	0.197448	0.0270293
Resistant15	COVIDneg	0.456531	0.0143751	0.145955	0.0615098	0.587879	0.00567133	0.134683	0.0238261	0.00813101	0.103756	0.0145866	0.0330235	0.0528534	0.125293	0.11554	0.0565619	0.0048879	0.0936506	0.513549	0.0215835	0.171566	0.109966	0.00884215	0.0258904	0.0169533	0.0282975	0.00259532	0.00960072	0.179958	0.0930451	0.0145087
Resistant18	COVIDneg	0.261834	0.0233608	0.486277	0.0834809	1.2957	0.0682166	0.124349	0.0772287	0.00554406	0.294516	0.0109389	0.0861017	0.0956403	0.173449	0.130295	0.0566307	0.0490382	0.198622	1.13109	0.0417662	0.338255	0.176053	0.0136804	0.160164	0.0166719	0.188427	0.0320716	0.0377993	0.280841	0.42466	0.0754084
Resistant21	COVIDneg	1.02227	0.00898509	0.533745	0.0235725	0.337539	0.0066616	0.106879	0.0186123	0.0261912	0.237852	0.00673829	0.0280424	0.07245	0.155829	0.127996	0.0562317	0.00806308	0.0543041	0.31886	0.0211509	0.172272	0.0784658	0.00734366	0.0410122	0.000746482	0.0444512	0.00848775	0.0140769	0.0798631	0.098114	0.0210674
Resistant24	COVIDneg	0.646009	0.00672494	0.863275	0.0350559	0.428337	0.0174658	0.0870658	0.013854	0.00342075	0.341211	0.00290384	0.0159881	0.023636	0.168269	0.181337	0.0491835	0.0113314	0.0748461	0.270823	0.0134461	0.154695	0.0906161	0.00426611	0.0700885	0.000616073	0.0730996	0.0190711	0.0149697	0.128688	0.162314	0.0238934
Resistant25	COVIDneg	0.435432	0.0382074	0.306567	0.0704184	0.901519	0.0143655	0.270564	0.0831607	0.0702586	0.226299	0.0219758	0.0489249	0.122939	0.151894	0.118261	0.0488061	0.0145262	0.187791	0.515728	0.0425885	0.412176	0.221796	0.0143721	0.0173553	0.0231512	0.0250716	0.00453136	0.00469956	0.044763	0.0790645	0.00769686
Resistant43	COVIDneg	1.25516	0.00947431	0.21473	0.0771351	0.766022	0.0103394	0.149865	0.018372	0.00306052	0.187387	0.00662242	0.0349963	0.0406401	0.09292	0.125885	0.0514555	0.00979631	0.152196	0.477514	0.0412904	0.464405	0.125575	0.00623555	0.0159945	0.00598661	0.0240931	0.0030772	0.0132464	0.0646679	0.0498918	0.0100648
Resistant44	COVIDneg	1.86393	0.010578	1.39469	0.0384669	0.584261	0.0269369	0.0840798	0.0250481	0.00796815	0.576477	0.00254065	0.0271181	0.0761698	0.119037	0.099454	0.0505803	0.0243344	0.0985354	0.276898	0.0393104	0.205119	0.12019	0.00983174	0.128727	0.00608302	0.17604	0.0391467	0.0345988	0.142177	0.329028	0.0614118
Resistant45	COVIDneg	1.88957	0.0273716	1.04386	0.0462755	0.613088	0.0254411	0.255776	0.0237195	0.002762	0.499502	0.00423545	0.0334447	0.0448242	0.137986	0.129949	0.0509733	0.018118	0.107026	0.280194	0.0316413	0.174841	0.12261	0.00963658	0.123625	0.0118467	0.181264	0.0358777	0.0464407	0.152263	0.26855	0.0563655
Resistant46	COVIDneg	1.0212	0.0151829	0.491416	0.0403515	0.876469	0.00848403	0.0911153	0.0264677	0.0175172	0.298433	0.0100163	0.0472483	0.0928059	0.13699	0.0994209	0.0473398	0.0111922	0.112938	0.433246	0.0652009	0.368043	0.102269	0.0124342	0.045707	0.0124577	0.0553773	0.00575075	0.0120146	0.077738	0.118308	0.0256953
Resistant47	COVIDneg	1.11307	0.010829	0.267544	0.0252409	0.804905	0.00808968	0.106443	0.0191195	0.00397767	0.175417	0.0126545	0.0471031	0.244309	0.0934171	0.104045	0.0545664	0.00630102	0.0275332	0.530581	0.033999	0.350584	0.0446002	0.025461	0.022725	0.00794144	0.0242532	0.00182613	0.00993831	0.0655191	0.0617091	0.0118547
Resistant50	COVIDneg	0.382762	0.00630438	0.731945	0.0350215	0.452938	0.0537118	0.0827853	0.0204056	0.00503487	0.38148	0.00484712	0.0222779	0.064476	0.0818814	0.076861	0.0479516	0.0322929	0.0737083	0.407726	0.0255454	0.21635	0.076851	0.00887272	0.0969436	0.00434242	0.106619	0.0101343	0.0309384	0.124645	0.188884	0.0474862
Resistant51	COVIDneg	0.177257	0.00471584	0.0763678	0.0182929	0.168971	0.0204586	0.0659154	0.0067041	0.00383617	0.0484282	0.00436925	0.0167496	0.0452069	0.0692446	0.0830434	0.0560726	0.00785265	0.0313993	0.28717	0.00887873	0.0892018	0.0450413	0.0103093	0.0981197	0.00193069	0.107373	0.0222311	0.0196441	0.116091	0.184348	0.0226696
Resistant52	COVIDneg	1.18595	0.0154912	0.424378	0.044254	0.386159	0.0131372	0.2842	0.0215882	0.00403004	0.191188	0.00337303	0.0452006	0.0659149	0.115299	0.10596	0.0509985	0.00873697	0.0814599	0.486163	0.0303225	0.188048	0.0908469	0.00836116	0.0431813	0.00335851	0.0587357	0.00813473	0.0246523	0.0777885	0.129156	0.0309801
Resistant53	COVIDneg	2.181	0.0145274	0.975342	0.0581615	0.814246	0.0171107	0.181086	0.0505359	0.0053561	0.495306	0.0122743	0.0571642	0.090256	0.117811	0.101242	0.0496598	0.0174918	0.177969	0.997995	0.0459881	0.366174	0.123565	0.0108349	0.0907986	0.169965	0.102211	0.021265	0.0259856	0.121401	0.198207	0.0490509
Resistant54	COVIDneg	0.522124	0.00690827	0.207538	0.0263457	0.262025	0.00737204	0.0613589	0.0102375	0.00214742	0.103953	0.00403766	0.0356623	0.094249	0.0781589	0.0860915	0.0498674	0.00599418	0.0259864	0.271972	0.0308032	0.142878	0.0470289	0.00651208	0.0234895	0.000284556	0.0309563	0.00308924	0.0105546	0.0626835	0.0942814	0.0103373
Resistant55	COVIDneg	1.21465	0.0237554	0.992247	0.0494282	0.883507	0.0454392	0.118234	0.0531641	0.00566377	0.471835	0.0157199	0.0472637	0.127676	0.14995	0.127712	0.0483966	0.0272306	0.102945	0.684719	0.0312184	0.31379	0.0852665	0.0108639	0.147998	0.523898	0.196739	0.0351631	0.039475	0.221097	0.345669	0.0569243
Resistant56	COVIDneg	0.412166	0.0115848	1.63465	0.0252161	0.483615	0.0792529	0.0258365	0.030154	0.00316486	0.597132	0.00816163	0.0308387	0.0901107	0.112511	0.0952081	0.0541901	0.032655	0.0169167	0.39844	0.0258579	0.172917	0.0559199	0.0219691	0.173699	0.0995327	0.285374	0.045272	0.0384779	0.164865	0.436166	0.0484827
Resistant57	COVIDneg	1.39496	0.00862133	0.348721	0.0243123	0.326051	0.00810102	0.0485374	0.0213479	0.0521402	0.226912	0.00934546	0.0283731	0.0417653	0.0703077	0.0550716	0.0495574	0.00889352	0.0604019	0.313446	0.0214417	0.241304	0.0673561	0.00607768	0.0322266	0.0151347	0.0335997	0.00521037	0.00896237	0.0813767	0.0810593	0.0120315
Resistant58	COVIDneg	0.280363	0.0106959	0.433866	0.0378051	0.615144	0.0186611	0.283285	0.037522	0.0034467	0.287297	0.0124702	0.0531532	0.085749	0.0814176	0.0971432	0.0550659	0.0140043	0.0454957	0.510015	0.0338169	0.31089	0.0584993	0.0136465	0.0670301	0.0381609	0.0678417	0.013187	0.018088	0.109288	0.148278	0.0194682
Resistant60	COVIDneg	1.73489	0.0110254	0.569745	0.0347565	0.605935	0.0213268	0.0675237	0.0220597	0.00418734	0.317197	0.00598599	0.0202125	0.0420467	0.0919915	0.0771751	0.0487745	0.0143508	0.087218	0.299965	0.0169948	0.192132	0.100122	0.0100171	0.04035	0.000550091	0.0490453	0.00495441	0.00957621	0.0982659	0.14331	0.0186352
Resistant62	COVIDneg	0.110552	0.0149693	1.32801	0.0437149	0.737686	0.120887	0.180305	0.0320568	0.0121563	0.537592	0.00680072	0.0338735	0.0656768	0.11493	0.08808	0.0495835	0.045606	0.110433	0.454584	0.0247593	0.117688	0.108711	0.00971998	0.182806	0.00249572	0.257316	0.0503421	0.0322529	0.219216	0.517377	0.0703729
Resistant63	COVIDneg	0.362257	0.00977294	0.734548	0.0294883	0.481167	0.035446	0.0443004	0.0184573	0.00205145	0.351827	0.00644224	0.0186616	0.0417412	0.0903233	0.0879621	0.0433685	0.0234911	0.0726659	0.292664	0.0108527	0.199646	0.0864997	0.00527711	0.0729141	0.000436024	0.0731299	0.0152236	0.0242962	0.1282	0.236059	0.0355859
Resistant64	COVIDneg	0.490755	0.00720173	0.536	0.028226	0.295032	0.0147987	0.253798	0.0177296	0.0016068	0.2987	0.0116519	0.0265327	0.037791	0.073926	0.0781671	0.0453013	0.0138205	0.0632925	0.393412	0.0227849	0.217669	0.0673707	0.00638167	0.0558627	0.000686749	0.0754218	0.0051938	0.0228195	0.141667	0.214879	0.0272463
Resistant65	COVIDneg	0.727319	0.0172868	0.475399	0.0610264	0.862109	0.0149544	0.0911295	0.0360224	0.00441095	0.318787	0.0110166	0.0375643	0.108594	0.0929531	0.116538	0.046597	0.0127065	0.140885	0.494125	0.0427557	0.529165	0.121849	0.0139536	0.040536	0.0117953	0.0483362	0.00729943	0.0205146	0.120899	0.170724	0.0239416
Resistant66	COVIDneg	0.749104	0.0113217	0.435916	0.0285829	0.536455	0.0330404	0.0888091	0.0251892	0.00090796	0.24575	0.00605883	0.0247558	0.042808	0.0844903	0.10265	0.0498716	0.0240615	0.06892	0.353328	0.011045	0.151529	0.0674384	0.00620443	0.043146	0.0797356	0.067089	0.00644259	0.0219388	0.112548	0.16981	0.0346334
Resistant70	COVIDneg	0.295103	0.0086806	0.385052	0.0352344	0.562398	0.0253033	0.032336	0.0194824	0.00216872	0.192394	0.00395337	0.0459846	0.045401	0.0798531	0.0814531	0.0487188	0.0187563	0.0759266	0.360498	0.0209045	0.134155	0.0772217	0.00834199	0.052657	0.000609893	0.0597794	0.00665204	0.0253132	0.153137	0.247967	0.0280925
Resistant71	COVIDneg	0.128963	0.0202456	1.17378	0.0858437	0.860243	0.0390324	0.0101756	0.0490935	0.51595	0.516781	0.0114263	0.0292172	0.143001	0.0915121	0.0839728	0.0515351	0.0286343	0.154988	0.523872	0.0320191	0.326063	0.130628	0.0102126	0.05056	0.035609	0.0620597	0.00699265	0.0182699	0.178491	0.215202	0.0472669
Resistant72	COVIDneg	0.581668	0.0100844	2.28966	0.0197987	0.628459	0.104208	0.0139768	0.0484147	0.0322784	0.839281	0.0069667	0.100794	0.0517168	0.136951	0.121005	0.0558732	0.0852501	0.0490038	0.486371	0.0384044	0.155353	0.0710574	0.00754819	1.14049	0.0946865	1.5521	0.650244	0.149412	0.507661	1.46838	0.208789
Resistant69B	COVIDneg	0.527234	0.017921	1.00956	0.0530884	1.17851	0.0332039	0.0616346	0.0541614	0.0017237	0.460041	0.0111912	0.0406296	0.211251	0.136089	0.105578	0.0511115	0.0265421	0.0905434	0.931058	0.0880313	0.495988	0.118888	0.0180897	0.13272	0.115243	0.128453	0.0193685	0.0242568	0.197587	0.26849	0.0461583
Mild7	COVIDpos	2.16724	0.00689456	1.03424	0.0142723	0.224553	0.0367023	0.00658719	0.011326	0.00375605	0.411238	0.00299831	0.0137023	0.0395915	0.083044	0.0997275	0.0470346	0.0288233	0.0294318	0.0992016	0.0335204	0.180719	0.0444183	0.00829973	0.140048	0.0116408	0.138337	0.0424942	0.0250198	0.118994	0.268184	0.0631619
Mild8	COVIDpos	0.362821	0.00624873	0.301849	0.0294869	0.279017	0.022269	0.0559924	0.0290873	0.0122289	0.192647	0.0104016	0.0218355	0.0908783	0.0629384	0.0681333	0.047368	0.0184543	0.0620765	0.374576	0.0399776	0.269258	0.0562469	0.0122924	0.133551	0.00412457	0.151147	0.0107465	0.0491809	0.215501	0.419171	0.0545648
Mild9	COVIDpos	1.39833	0.0569993	1.04349	0.0359711	0.283328	0.0694099	0.130665	0.0341318	0.0227136	0.568096	0.00657043	0.0459829	0.0810958	0.12461	0.0929497	0.0518955	0.0300615	0.0460909	0.602011	0.0472502	0.352028	0.0678686	0.0188108	0.0860075	0.00436671	0.0597986	0.0055267	0.0247473	0.0725916	0.190028	0.0207431
Mild11_0	COVIDpos	0.253051	0.00990507	0.609023	0.0328395	0.25991	0.0274228	0.090258	0.0347914	0.0400018	0.310876	0.00788723	0.0418493	0.0886436	0.0841857	0.0912256	0.055973	0.0273648	0.0662524	0.206784	0.0467652	0.224046	0.058719	0.0196509	0.113248	0.0266877	0.165821	0.0289938	0.0412517	0.307194	0.336711	0.053754
Mild17_0	COVIDpos	1.29551	0.00950048	0.718058	0.0268473	0.461563	0.025149	0.0505196	0.0297939	0.002457	0.383855	0.0139868	0.0379759	0.149471	0.0674968	0.0969814	0.0507536	0.0249298	0.0452446	0.444315	0.097495	0.41475	0.045826	0.0127618	0.130027	0.044677	0.163881	0.0270214	0.0296177	0.146036	0.241774	0.0422602
Mild19_0	COVIDpos	1.16494	0.0213571	0.64315	0.0316098	0.437348	0.018596	0.0284034	0.0642714	0.0107185	0.389251	0.0195942	0.0401462	0.222082	0.108792	0.0965869	0.0493753	0.0225906	0.0567778	0.422483	0.102179	1.18941	0.061558	0.0524366	0.0126233	0.0156465	0.0134891	0.00162633	0.00657844	0.0377056	0.043692	0.00771254
Mild30_0	COVIDpos	1.11293	0.022811	0.584214	0.0150219	0.0949632	0.0566596	0.0238964	0.0366249	3.16452	0.28085	0.00698025	0.0156807	0.0699501	0.0604144	0.0670794	0.0470196	0.0383952	0.0313169	0.0608369	0.0339768	0.189232	0.0361771	0.0158174	0.132223	0.0166158	0.15506	0.0460488	0.0233658	0.077896	0.1451	0.0240721
Mild34_0	COVIDpos	0.892865	0.0975512	0.891704	0.0235643	0.635197	0.0714746	0.140622	0.129347	0.0329286	0.466388	0.0189498	0.106022	0.0460224	0.102032	0.0629562	0.046039	0.0296774	0.0507429	0.0924873	0.0338624	0.367892	0.0462735	0.0142403	0.0836142	0.00799904	0.11338	0.0182586	0.0259225	0.186761	0.246497	0.0470448
Mild42_0	COVIDpos	1.22367	0.11039	0.98956	0.032677	0.43414	0.0688808	0.0406016	0.0562958	3.13395	0.548045	0.0154101	0.11886	0.132104	0.0719649	0.0865967	0.0468344	0.0466236	0.100105	0.219131	0.158341	1.03815	0.0683623	0.0245393	0.0959969	0.02519	0.0972353	0.0167261	0.0200198	0.124119	0.146151	0.0262217
Mild48_0	COVIDpos	0.306412	0.0107596	0.536459	0.0249348	0.270935	0.0189798	0.0432451	0.0180041	0.0270076	0.299886	0.00648815	0.0282201	0.0625861	0.0848186	0.0853365	0.0444453	0.0163268	0.0281495	0.279367	0.0105622	0.229447	0.0449339	0.012244	0.0662727	0.00491655	0.0660312	0.0113084	0.0223309	0.0879766	0.152321	0.0215069
Mild67_0	COVIDpos	1.32447	0.0294111	3.41742	0.051489	0.717421	0.168826	0.0209586	0.120165	0.108403	1.21719	0.0143043	0.0934906	0.180533	0.132997	0.0988751	0.045934	0.127093	0.0554589	0.25111	0.0596461	0.648398	0.0663368	0.0192817	0.344561	0.0276904	0.474873	0.0846854	0.127404	0.516331	0.640787	0.116012
Moderate12	COVIDpos	1.21901	0.0489605	1.7063	0.0124185	0.162526	0.0542212	0.025283	0.0259675	0.00170959	0.579401	0.00468398	0.0121158	0.0757739	0.0662907	0.0881894	0.0514829	0.0500369	0.00980796	0.109961	0.0408694	0.298364	0.024109	0.00968449	0.301129	0.00373594	0.365725	0.0915436	0.0372635	0.128603	0.308903	0.0676048
Moderate10_0	COVIDpos	1.24475	0.0395382	0.99403	0.0734962	0.490048	0.0492773	0.105275	0.107063	0.0211934	0.492975	0.0186493	0.158425	0.2677	0.0790031	0.0857243	0.0461503	0.031541	0.136254	0.339865	0.153998	0.758838	0.1175	0.0279924	0.0643359	0.14017	0.0620931	0.00372137	0.0482781	0.210118	0.292431	0.0280564
Moderate26_0	COVIDpos	1.05209	0.652674	0.474031	0.0451203	0.816263	0.0717905	0.155522	0.358721	0.703179	0.286062	0.0284843	0.312682	0.0767226	0.147563	0.11769	0.0499731	0.0298854	0.104508	0.170832	0.0265225	0.472847	0.0858833	0.0222966	0.0626418	0.0802151	0.0885723	0.0121229	0.01208	0.138878	0.178788	0.026856
Moderate3_0	COVIDpos	0.68445	0.0503542	1.0761	0.0410238	0.663822	0.0585163	0.00747218	0.0662705	0.210189	0.560381	0.0290705	0.0578877	0.368981	0.0718915	0.0662287	0.0455446	0.0372876	0.0630628	0.28128	0.133447	1.54521	0.0517363	0.0301794	0.0873886	0.0117199	0.0831626	0.00711515	0.0138251	0.109117	0.206413	0.0242329
Moderate32_0	COVIDpos	0.725112	0.0502353	1.15414	0.0442073	0.734363	0.0495248	0.275845	0.0682807	0.0531534	0.619135	0.0254926	0.092538	0.0942175	0.0678852	0.0877794	0.0458337	0.0319368	0.073542	0.262996	0.0216104	1.05394	0.0584667	0.0181526	0.020993	0.0121598	0.0281962	0.00325607	0.0110714	0.0526807	0.0905917	0.00876888
Moderate33_0	COVIDpos	1.0594	0.114924	1.5312	0.0382876	0.470785	0.0395032	0.0271283	0.059899	0.0231144	0.62196	0.00891281	0.0668663	0.155784	0.0745947	0.064731	0.04379	0.0607763	0.104176	0.243277	0.17347	1.68856	0.0923441	0.0316092	0.129451	0.0156281	0.150168	0.0240174	0.012418	0.135478	0.141523	0.0384094
Moderate4_0	COVIDpos	0.947781	0.0217044	0.646836	0.0232712	0.399644	0.0613946	0.0454619	0.148801	0.528833	0.37604	0.0173514	0.0280991	0.229322	0.056535	0.0507385	0.0465987	0.0506681	0.028831	0.128447	0.126349	0.468004	0.0400326	0.0263697	0.108814	0.0165999	0.121149	0.0219303	0.0146507	0.10011	0.237807	0.0293149
Moderate40_0	COVIDpos	1.31564	0.0508328	0.510895	0.0132179	0.312339	0.0262241	0.147993	0.0635192	4.19836	0.299436	0.0060949	0.0546886	0.0560682	0.0492935	0.0469062	0.0401336	0.0208632	0.0136547	0.0620133	0.0194066	0.547912	0.0191165	0.0105548	0.0397433	0.00325595	0.0410441	0.00967816	0.0106957	0.1595	0.117589	0.0179014
Moderate5_0	COVIDpos	1.08682	0.00493239	1.43987	0.0116073	0.306229	0.0825745	0.0161333	0.0164606	0.154583	0.603822	0.00510278	0.0119455	0.0542013	0.063115	0.0751405	0.0460734	0.0390931	0.0273465	0.0646291	0.0297387	0.286889	0.0369734	0.0072483	0.176173	0.00411153	0.19242	0.0654626	0.0236966	0.17089	0.299748	0.0698222
Moderate68_0	COVIDpos	0.497062	0.0172699	1.07191	0.0528994	0.621447	0.0681753	0.0690711	0.043199	0.136603	0.563534	0.0220383	0.0721238	0.0790141	0.123213	0.103866	0.0481147	0.0439763	0.0951687	0.708209	0.0706684	0.897259	0.0696233	0.0280339	0.141532	0.0183293	0.148742	0.0140586	0.0365187	0.125649	0.288369	0.0406433
Moderate74_0	COVIDpos	0.613131	0.0331456	0.860447	0.0105437	0.132833	0.033467	0.0368423	0.0189918	0.478097	0.396523	0.00687942	0.0550719	0.0900822	0.0648336	0.0653308	0.0467923	0.0335125	0.0155018	0.0634004	0.0675999	0.409924	0.030593	0.0242865	0.0349398	0.0080379	0.0536449	0.0115869	0.00515411	0.0201967	0.0461704	0.00620766
Severe37	COVIDpos	1.75513	0.143112	1.61567	0.035418	0.279046	0.106517	0.129216	0.022922	0.158544	0.73186	0.0155662	0.245062	0.655635	0.0969841	0.0715476	0.0456106	0.0630687	0.0178219	0.0763443	0.246097	0.523209	0.0288083	0.0232511	0.198944	0.0127778	0.295406	0.0536345	0.0408778	0.151141	0.177815	0.0338416
Severe1_0	COVIDpos	2.8208	0.0178639	3.97492	0.0204713	0.352743	0.0852375	0.0093423	0.102885	0.0266434	1.52574	0.0111386	0.139806	0.972027	0.0942728	0.0715633	0.0451181	0.073945	0.0209578	0.0818738	0.22214	0.711884	0.0359875	0.0391615	0.18159	0.0592503	0.160952	0.0333228	0.044212	0.123587	0.18542	0.0440948
Severe20_0	COVIDpos	1.45068	0.0341853	1.48104	0.0331465	1.13529	0.117146	0.0186533	0.120755	4.28275	0.732074	0.0132399	0.060741	0.400097	0.0716596	0.070411	0.0427589	0.0896379	0.0623601	0.367334	0.243166	1.09608	0.0514949	0.0429113	0.153798	0.019828	0.140365	0.0271048	0.0123129	0.0863347	0.169508	0.0218611
Severe35_0	COVIDpos	0.623046	0.0701683	0.374393	0.0252762	0.127443	0.0616209	0.00428889	0.0272184	3.44461	0.246809	0.0133641	0.0941376	0.399878	0.0510226	0.064446	0.0424974	0.0333723	0.0187687	0.127807	0.0578299	0.74052	0.0272382	0.0143559	0.024162	0.0140261	0.027605	0.0027455	0.0127231	0.0520766	0.0527247	0.00667913
Severe41_0	COVIDpos	0.293722	0.0408889	0.924547	0.021224	0.0958196	0.0482727	0.00490393	0.0235516	0.00587584	0.483586	0.00825054	0.0802859	0.244033	0.0901543	0.0747167	0.0469171	0.0360728	0.0487628	0.335309	0.0462118	0.969925	0.0489322	0.0427773	0.040482	0.0132221	0.0347481	0.00220147	0.019372	0.088936	0.0922963	0.0189345
