# Supplementary material for: Differential abundance of lipids and metabolites related to SARS-CoV-2 infection and susceptibility
Source: Sci Rep. 2023 Sep 13;13:15124. doi: 10.1038/s41598-023-40999-5 (PMC10500013; doi:10.1038/s41598-023-40999-5)
Supplement: Supplementary file 1 — Supplementary Information. [file 41598_2023_40999_MOESM1_ESM.zip › ALL_Sup_Info_SR_May23/TableS5_Pairwise_comparison_Severity.xlsx]

## Sheet: LCMS
Mild vs Moderate
Metabolite	p-value Mild vs Moderate	q-value Mild vs Moderate	dCoehn	FC (mod/mild)	%∆	Tendency	Annotation	Specie Abundance
521.3491@2.57	0.01	0.03	1.09388	0.72575	-27.425	↓	LPC(0:0/18:1)	[M+H]+
521.3495@2.76	0.014	0.042	1.03593	0.672265	-32.7735	↓	LPC(18:1/0:0)	[M+H]+
551.3958@4.21	0.007	0.021	1.15262	0.60201	-39.799	↓	LPC(20:0/0:0)	[M+H]+
525.2853@2.19	0.013	0.039	0.7807	0.640857	-35.9143	↓	LPE(22:6/0:0)	[M+CH3OO]-
835.6092@9.93	0.016	0.048	1.01442	0.689821	-31.0179	↓	PC(18:0/22:5)	[M+H]+
765.5689@8.52	0.016	0.048	1.01472	0.645728	-35.4272	↓	PC(O-16:1/20:4)	[M+H]+
747.5163@8.64	0.008	0.024	0.833159	0.705426	-29.4574	↓	PE(O-16:1/22:6)	[M+CH3OO]-
749.5356@9.33	0.007	0.021	1.16716	0.601154	-39.8846	↓	PE(O-18:2_20:4)	[M+H]+
758.6315@11.37	0.008	0.024	1.13043	0.765057	-23.4943	↓	SM(18:1/20:0)	[M+H]+
Mild vs Severe
Metabolite	p-value Mild vs Severe	q-value Mild vs Severe	dCohen	FC (severe/mild)	%∆	Tendency	Annotation	Specie Abundance
357.2878@1.28	0.009	0.027	1.39442	0.421132	-57.8868	↓	CAR(13:0)	[M+H]+
635.6213@12.42	0.016	0.048	1.27065	1.56145	56.1452	↑	Cer(d18:1/23:0)	[M+H]+
647.6213@12.26	0.008	0.024	1.43881	1.79123	79.1235	↑	Cer(d42:2)	[M+H]+
551.3958@4.21	0.013	0.039	1.31884	0.59188	-40.812	↓	LPC(20:0/0:0)	[M+H]+
549.3797@3.55	0.009	0.027	1.39773	0.540857	-45.9143	↓	LPC(20:1/0:0)	[M+H]+
583.3828@3.25	0.006	0.018	1.24123	0.532035	-46.7965	↓	LPC(0:0/18:0)	[M+CH3OO]-
569.3669@3.02	0.008	0.024	1.19584	0.494533	-50.5467	↓	LPC(17:0/0:0)	[M+CH3OO]-
583.3832@3.44	0.005	0.015	1.28973	0.52941	-47.059	↓	LPC(18:0/0:0)	[M+CH3OO]-
507.3692@3.17	0.007	0.021	1.47256	0.506384	-49.3616	↓	LPC(O-18:1)	[M+H]+
855.591@8.61	0.011	0.033	1.13919	0.709866	-29.0134	↓	PC(17:0/20:4)	[M+CH3OO]-
807.5792@7.86	0.014	0.042	1.30705	0.668571	-33.1429	↓	PC(18:1/20:4)	[M+H]+
801.5836@8.83	0.016	0.048	1.07539	0.53493	-46.507	↓	PC(O-16:1/18:2)	[M+CH3OO]-
803.6007@10.57	0.005	0.015	1.28427	0.503168	-49.6832	↓	PC(O-16:1/18:1)	[M+CH3OO]-
775.5475@11.08	0.009	0.027	1.18093	0.597885	-40.2115	↓	PE(O-18:1/22:6)	[M+CH3OO]-
749.5356@9.33	0.004	0.012	1.57259	0.518388	-48.1612	↓	PE(O-18:2_20:4)	[M+H]+
764.5997@7.81	0.003	0.009	1.37639	0.661998	-33.8002	↓	SM(18:0/16:0)	[M+CH3OO]-
818.6463@11.38	0.007	0.021	1.21566	0.758557	-24.1443	↓	SM(18:1/20:0)	[M+CH3OO]-
Moderate vs Severe
Metabolite	p-value Moderate vs Severe	q-value Moderate vs Severe	dCohen	FC (severe/moderate)	%∆	Tendency	Annotation	Specie Abundance
635.6213@12.42	0.013	0.039	1.31532	1.58532	58.5321	↑	Cer (d18:1/23:0)	[M+H]+
649.6369@12.57	0.016	0.048	1.27002	1.99835	99.8348	↑	Cer(d18:1/24:0)	[M+H]+
647.6213@12.26	0.015	0.045	1.28204	1.64049	64.0492	↑	Cer(d42:2)	[M+H]+
479.3016@2.87	0.015	0.045	1.27815	1.76314	76.314	↑	LPE(18:1/0:0)	[M+H]+
805.5789@8.31	0.012	0.036	1.11983	1.55332	-53.4711	↓	PC(15:0/18:1)	[M+CH3OO]-

## Sheet: GCMS
Mild vs Moderate vs Severe														Adjusted FC
	p-value	q-value
2-Hydroxyisovaleric acid	0	0
Aminomalonic acid	0.003	0.0732
Capric acid	0.001	0.0305
Mild vs Moderate
	p-value Mild vs Moderate	q-value Mild vs Moderate	dCohen	FC (moderate/mild)	%∆	Tendency
Threonic acid	0.007	0.021	2.21108	2.375	137.5	↑
Aminomalonic acid	0.003	0.009	2.69853	0.266393	-73.3607	↓
Mild vs Severe
	p-value Mild vs Severe	q-value Mild vs Severe	dCohen	FC	%∆	Tendency
2-Hydroxyisovaleric acid	0.001	0.003	5.53705	5.04717	404.717	↑
Capric acid	0.001	0.003	3.60982	2.83333	183.333	↑
Aminomalonic acid	0.002	0.006	2.56583	0.372951	-62.7049	↓
3-Hydroxybutyric acid	0.009	0.027	1.77867	3.12371	212.371	↑
Sugar 9	0.011	0.033	1.71661	6.11538	511.538	↑
Moderate vs Severe	p-value Moderate vs Severe	q-value Moderate vs Severe	dCohen	FC	%∆	Tendency
2-Hydroxyisovaleric acid	0.001	0.003	5.14379	3.56667	256.667	↑
Capric acid	0.001	0.003	3.60982	2.83333	183.333	↑
Threonic acid	0.003	0.009	1.96094	0.539474	-46.0526	↓
Sugar 16	0.004	0.012	1.80696	0.548387	-45.1613	↓
Conduritol epoxide	0.007	0.021	1.66269	0.544304	-45.5696	↓
Myo-inositol	0.008	0.024	1.63583	0.53159	-46.841	↓
Sugar 18	0.014	0.042	1.34737	0.568627	-43.1373	↓
Gluconic acid	0.016	0.048	1.27425	0.558824	-44.1176	↓
Unknown 7	0.016	0.048	1.3947	0.880282	-11.9718	↓
