# Supplementary material for: Differential abundance of lipids and metabolites related to SARS-CoV-2 infection and susceptibility
Source: Sci Rep. 2023 Sep 13;13:15124. doi: 10.1038/s41598-023-40999-5 (PMC10500013; doi:10.1038/s41598-023-40999-5)
Supplement: Supplementary file 1 — Supplementary Information. [file 41598_2023_40999_MOESM1_ESM.zip › ALL_Sup_Info_SR_May23/TableS6_LCMS_Suscep_vs_Non-suscep_SigMet_Colored.xlsx]

## Sheet: MannWhitneyU
																	Non-Susceptible	Non-Susceptible	Non-Susceptible	Non-Susceptible	Non-Susceptible	Non-Susceptible	Non-Susceptible	Non-Susceptible	Non-Susceptible	Non-Susceptible	Non-Susceptible	Non-Susceptible	Non-Susceptible	Non-Susceptible	Non-Susceptible	Non-Susceptible	Non-Susceptible	Non-Susceptible	Non-Susceptible	Non-Susceptible	Non-Susceptible	Non-Susceptible	Non-Susceptible	Non-Susceptible	Non-Susceptible	Non-Susceptible	Susceptible	Susceptible	Susceptible	Susceptible	Susceptible	Susceptible	Susceptible
ID	Mass	RT	Specie Abundance	Linex	SpeciePOS_Detected	SpecieNEG_Detected	Annotation Level	sdNon-Sus	sdSus	averageNon-Sus	averageSus	q-value	dCohen	FC	%∆	Tendency	14	15	18	21	25	43	44	45	46	47	50	51	52	53	54	56	57	58	60	62	63	64	66	69	70	71	16	22	23	27	28	38	39
709.652@12.39	649.632	12.39	[M+CH3OO]-	Cer(d18:0/24:1)		[M+CH3OO]-	MS/MS	266038	137954	644262	366617	0.00357853	1.18425	0.56905	-43.095	↓	609779	554807	671500	834380	879952	820310	873470	1.68401e+06	849411	644813	351694	550425	597250	596600	564267	539884	712957	385686	520246	781383	442486	459566	380381	401666	576290	467590	305559	282048	132449	376104	328581	304512	447525
537.5122@9.09	537.512	9.09	[M+H]+	Cer(d18:1/16:0)	[M+H]+		MS1	48289.8	57050.2	221501	121042	0.00257117	1.96493	0.546464	-45.3536	↓	211417	280652	231551	273277	251927	253477	198631	273610	325193	209559	275651	225533	211526	317023	161488	190963	214827	177473	208100	182787	206832	196108	152688	198514	203740	126490	71147.8	94437.5	87028.1	117864	67425	147613	99798.1
625.5637@11.44	565.543	11.44	[M+CH3OO]-	Cer(d18:1/18:0)	[M+H]+	[M+CH3OO]-	MS/MS	134510	106627	380768	208214	0.00850416	1.36252	0.546827	-45.3173	↓	316116	590820	439319	439087	492546	587998	267079	461129	633683	331488	271697	435656	369948	660565	228575	313801	511122	313471	325106	329094	294470	289707	170465	342989	304563	179466	75369.1	119527	141007	184675	154592	334591	183066
653.5938@11.97	593.573	11.97	[M+CH3OO]-	Cer(d18:1/20:0)	[M+H]+	[M+CH3OO]-	MS/MS	188016	150933	605143	349512	0.00452885	1.4401	0.57757	-42.243	↓	583662	1.10026e+06	710346	752260	901433	798695	481050	667902	718447	542187	506837	628195	817826	729816	312671	427803	676097	415419	569213	561999	444267	587238	305086	441037	695094	358876	160581	209879	347206	348540	264481	365419	264171
667.6079@12.13	607.59	12.13	[M+CH3OO]-	Cer(d18:1/21:0)		[M+CH3COO]-	MS/MS	108738	90261.1	450781	305308	0.0049069	1.40631	0.677287	-32.2713	↓	454504	829681	477587	533702	496128	516871	393517	388787	439744	446573	413043	509261	575783	433013	297371	329201	456980	353812	528042	431469	390925	518298	323782	373965	507412	300858	257935	308032	233130	314295	270913	208869	264366
681.6242@12.27	621.606	12.27	[M+CH3OO]-	Cer(d18:1/22:0)	[M+H]+	[M+CH3OO]-	MS1+ MS/MS	710524	660823	2.36378e+06	1.42355e+06	0.0066411	1.35146	0.602234	-39.7766	↓	2.41277e+06	4.00548e+06	2.28726e+06	3.36815e+06	2.52486e+06	3.03866e+06	2.04147e+06	2.71863e+06	2.22056e+06	2.63825e+06	2.08984e+06	2.36928e+06	3.88504e+06	2.6604e+06	1.3268e+06	1.88722e+06	2.25645e+06	1.47603e+06	2.01972e+06	2.74109e+06	1.96973e+06	2.30132e+06	1.392e+06	1.62799e+06	2.95916e+06	1.24023e+06	652513	1.12154e+06	1.26147e+06	1.51708e+06	1.20069e+06	986183	1.24796e+06
635.6213@12.42	635.621	12.42	[M+H]+	Cer(d18:1/23:0)	[M+H]+	[M+CH3OO]-	MS/MS	67032.6	59549.2	176775	104334	0.0155434	1.11727	0.590206	-40.9794	↓	209363	388480	216807	229721	188326	225161	210408	204017	160284	180867	94510.1	195545	264225	129226	88060.9	128915	167145	104498	190446	235868	135112	169508	66604.1	142000	172189	98868.4	44147.4	62727.7	70666.7	96241.7	106069	28450.5	114284
649.6369@12.57	649.637	12.57	[M+H]+	Cer(d18:1/24:0)	[M+H]+	[M+CH3OO]-	MS/MS	163680	126898	457111	293845	0.0145775	1.06445	0.642832	-35.7168	↓	508397	825021	528409	611355	513020	503893	546562	651962	381615	449026	209846	447911	840128	352745	292407	373992	443141	273217	369891	625834	367196	400836	181529	389670	508960	288315	125503	204485	224857	264480	345485	142218	341915
723.6703@12.68	663.65	12.68	[M+CH3OO]-	Cer(d18:1/25:0)		[M+CH3OO]-	MS/MS	226333	171207	605012	380951	0.016757	1.06179	0.629658	-37.0342	↓	579306	1.27542e+06	686689	912934	618757	812380	912088	437672	408905	753472	386577	584021	880883	321347	310860	448116	597259	494559	730511	762862	516955	541377	450729	461662	498316	346657	255553	247965	266770	415948	464949	126463	319552
721.6532@12.36	661.633	12.36	[M+CH3OO]-	Cer(d18:1/25:1)		[M+CH3OO]-	MS/MS	152027	128539	470028	297666	0.00929292	1.18663	0.633294	-36.6706	↓	432472	871547	590680	847590	472818	601747	602700	351736	392491	612536	260289	560689	464155	297304	366118	345791	462872	435958	541558	476193	357632	440948	340256	416136	357834	320677	168993	226118	191988	342339	301103	172431	257208
535.4962@7.52	535.496	7.52	[M+H]+	Cer(d18:2/16:0)	[M+H]+	[M+CH3OO]-	MS/MS	11754.4	13273.8	48267.7	33578.8	0.012842	1.2002	0.695679	-30.4321	↓	40637.9	63124	48248.9	59917.3	37779.4	55157.8	45270.9	63877	80303.4	42283.9	39937.2	46811.8	41709.1	69843.4	39991.2	49082.5	52249.2	42089.1	41578.7	40331.1	55055.3	42086.4	37076.6	53462.8	40058	26997.6	17575.1	27231.1	30109.9	37745	18380.7	45099.2	34580.3
679.6078@12.02	619.59	12.02	[M+CH3OO]-	Cer(d18:2/22:0)	[M+H]+	[M+CH3OO]-	MS/MS	276207	315823	1.11897e+06	708088	0.00850416	1.4223	0.632802	-36.7198	↓	947901	1.71201e+06	1.24289e+06	1.32799e+06	1.16242e+06	1.24645e+06	873642	1.06093e+06	1.33949e+06	1.14161e+06	954483	1.18451e+06	1.24354e+06	1.3029e+06	869300	876318	1.24808e+06	734457	1.05854e+06	920275	1.26222e+06	1.17885e+06	704452	944993	1.84777e+06	707260	360634	545575	738964	943715	442874	619424	644660
633.6066@12.16	633.607	12.16	[M+H]+	Cer(d18:2/23:0)		[M+CH3OO]-	MS/MS	38903.5	57217.7	138376	86220.6	0.0191271	1.15153	0.623091	-37.6909	↓	136473	272018	144837	172853	110698	152720	132164	127982	142236	162303	93064.5	173624	107667	120811	96986.8	99451.4	143814	111961	144088	125944	131253	160746	136885	124341	198026	74823.5	70785.7	57244.5	71980.8	84700.7	55261.7	10589.3	85616.9
645.6065@12.02	645.606	12.02	[M+CH3OO]-	Cer(d18:2/24:1)	[M+H]+	[M+CH3OO]-	MS/MS	62371.8	82803.3	222343	154279	0.0459546	0.982758	0.693882	-30.6118	↓	158751	344689	255161	289128	182246	242207	204390	272336	343712	277081	141304	255736	233973	287958	249160	147704	226928	169503	167540	185254	199461	204155	126444	215083	282638	118367	57155.9	93585.6	115894	186709	78072.3	156811	172240
759.5814@7.47	699.563	7.47	[M+CH3OO]-	HexCer(18:1;O2/16:0)		[M+CH3OO]-	MS/MS	52805.1	52845.6	325220	204973	0.000655137	2.27665	0.63026	-36.974	↓	289431	433690	276888	332373	409623	325043	329311	350095	332381	320552	295827	412500	316457	329795	378555	356071	250904	309329	246505	262638	339786	405541	224761	324801	289365	313485	195475	241010	97936.8	211472	242362	219759	136653
871.7042@12.23	811.684	12.23	[M+CH3OO]-	HexCer 42:1		[M+CH3OO]-	MS1	46273.4	61569	203819	142411	0.0137178	1.19396	0.698715	-30.1285	↓	315889	283890	207954	139906	181309	183059	230873	229606	250735	225993	222876	215487	259761	136869	163387	149660	167784	147512	168655	249973	145434	193270	208050	236511	197370	187480	151799	123313	38174.7	144240	123845	76387.7	133395
869.6893@11.97	809.669	11.97	[M+CH3OO]-	HexCer 42:2		[M+CH3OO]-	MS1	67368.2	87205.5	289330	186922	0.0108611	1.38397	0.64605	-35.395	↓	378684	432455	234325	240772	192892	313181	362198	274330	366597	349419	341268	293462	259207	237981	229908	193293	255938	207485	227943	350424	233291	233311	282639	380614	286584	364389	171631	118256	101898	227491	135821	70824.3	215084
783.656@11.97	783.656	11.97	[M+H]+	HexCer(18:1;2O/22:0)	[M+H]+	[M+CH3OO]-	MS/MS	14124	18433.8	54170.1	29819.8	0.00310738	1.56412	0.550485	-44.9515	↓	91593.8	80722.2	39737.9	46038.9	46276	57423.2	57407.3	56323.3	51834.6	78248.5	65428.2	43750.7	67920.7	34083	34894.9	40531.3	51423.3	36925.8	49763.5	55197	50262.3	45521.3	48199.3	61901.9	58696.7	58315.9	18536.4	29971.8	21296.7	25398.9	21109.3	7281.99	26359.7
699.5652@7.46	699.565	7.46	[M+H]+	HexCer(34:1;2O)	[M+H]+		MS1	16215.8	34400.6	114889	73636.8	0.00912877	1.76833	0.640941	-35.9059	↓	116400	131353	128151	114305	95584	124825	97360.5	136553	117401	129188	120226	123072	106951	103606	94837.2	127571	101838	108089	103031	98216.9	155787	110687	87051.5	139163	104038	111816	41455.4	81018.1	36686.1	83904.5	57296.1	53587.7	63880.4
545.3486@2.32	545.349	2.32	[M+H]+	LPC(0:0/20:3)	[M+H]+		MS/MS	125101	72430.5	353275	228437	0.00753226	1.11787	0.646629	-35.3371	↓	321603	765999	534786	348627	371372	277305	279349	332253	200988	220496	258611	572071	450546	350022	349763	427069	272368	300135	240454	360620	346922	417391	372454	301105	340665	172167	275868	210995	256994	313953	248296	115383	107343
571.3639@2.64	571.364	2.64	[M+H]+	LPC(0:0/22:4)	[M+H]+		MS/MS	8080	5088.67	26688.3	18103.6	0.00722314	1.17642	0.678336	-32.1664	↓	24320.9	50693.8	27673.8	32015.8	23321.3	25553.8	28957.3	27526.2	25225	25983.5	20620.2	46010.9	33031.8	20299	29654.7	28573.3	16411.6	20420.9	15316.3	17539.3	26597.9	29364.6	23600.2	29012.9	29802.8	16368.3	22007.6	17582.6	18216.6	26731.3	18928.7	14982.8	8591.57
545.3487@2.49	545.349	2.49	[M+H]+	LPC(20:3/0:0)	[M+H]+	[M+CH3OO]-	MS/MS	872399	530202	2.41248e+06	1.54801e+06	0.00753226	1.10285	0.641667	-35.8333	↓	2.28784e+06	5.21753e+06	3.85372e+06	2.26537e+06	2.40726e+06	1.83388e+06	1.92938e+06	2.34705e+06	1.42976e+06	1.41486e+06	1.90504e+06	4.03483e+06	2.91262e+06	2.4286e+06	2.40843e+06	2.70986e+06	1.82056e+06	1.99243e+06	1.70911e+06	2.30953e+06	2.34975e+06	3.06097e+06	2.60858e+06	1.96237e+06	2.37078e+06	1.15425e+06	1.87952e+06	1.44168e+06	1.86813e+06	2.19973e+06	1.69964e+06	847817	526014
571.3642@2.8	571.364	2.8	[M+H]+	LPC(22:4/0:0)	[M+H]+		MS/MS	50601.2	30052.9	150900	100315	0.00569237	1.11612	0.664779	-33.5221	↓	137706	316533	155563	164558	126042	156689	149133	156313	129229	133291	118499	270514	206653	137962	165540	136765	75570.8	109827	95707.1	106154	150981	168147	145258	152726	160524	97520.6	121944	95143.3	107769	150589	88053.3	86453.1	42790.5
569.3489@2.55	569.349	2.55	[M+H]+	LPC(22:5/0:0)	[M+H]+		MS/MS	42357.2	26920.1	117952	76617.9	0.0111499	1.07904	0.64957	-35.043	↓	86865.7	223362	171609	126759	112776	125464	113553	125390	90078.2	84007.3	80898	214641	166666	104967	143615	86504.9	68709.6	91853.5	61024.4	66178.9	126600	127849	115051	121715	157639	72968.8	99115.8	72143.3	66582.6	132140	85423.2	57071.6	32595.5
481.3173@3.56	481.318	3.55	[M+H]-	LPE(18:0/0:0)	[M+H]+	[M+H]-	MS/MS	43525.1	29110.6	124212	85693.3	0.0269467	0.970717	0.689898	-31.0102	↓	120307	141927	200993	155619	180593	171796	83497	128745	121394	91370.6	83670.3	177898	83662.5	125570	119305	157224	105973	96379.4	74120.7	163362	221137	90056.3	77660.1	67286.5	125221	64733.7	64022.8	82944.6	105519	58081.5	66250.3	121658	81495
503.2993@2.6	503.299	2.6	[M+H]-	LPE(20:3_0:0)		[M+H]-	MS/MS	10689.2	4717.27	28087.1	17011.9	0.00517228	1.19326	0.605683	-39.4317	↓	19305.7	62665.5	36190.8	27392	37967	17706.4	18073.7	23452.9	19067.9	21627.1	22210.4	47465.5	39296.5	31811.8	30091.6	32887.8	23268	29581.2	18428.5	25482	31974.1	29231.7	18101.5	21961.5	31152.6	13870.6	15762.2	23794.3	15833.7	15270.7	21249.2	11715.8	10508.8
501.2865@2.25	501.286	2.25	[M+H]+	LPE(20:4/0:0)	[M+H]+	[M+H]-	MS/MS	10702.4	8492.68	62573.8	46687.5	0.00284202	1.57623	0.746118	-25.3882	↓	58783.4	83286	60973.2	75163.1	70510.1	61904.8	58297.3	50470.5	61188.2	55577	53616.6	86427.5	72020.3	69226.2	71413.1	73625.5	55454.1	48589.5	51094	66839.1	66333.7	51046.2	51306.9	54747.3	70622.2	48403.6	57899.9	41874.1	49214.4	47218.2	40011	49997	36217.1
572.2944@1.94	572.294	1.94	[M+H]-	LPI(16:0_0:0)		[M+H]-	MS/MS	12154.4	10490.1	47997.7	35693.1	0.024272	1.05427	0.743643	-25.6357	↓	36657.8	67093.4	56818.1	48268.3	52261.4	42926.2	61824.2	60494.1	48629.2	30144.5	39312	64117.8	53315.8	46532.2	57294.1	66271.4	23368.2	33549.6	33866.4	42163.1	52951.4	51350.6	54261.6	38894.5	56285.4	29288.5	46010.7	46955.4	32180.7	30322	28869.3	29915.8	22369.3
600.3253@2.76	600.325	2.76	[M+H]-	LPI(18:0/0:0)		[M+H]-	MS/MS	66098.1	60007.8	326559	239541	0.00813641	1.35334	0.733532	-26.6468	↓	281444	423206	402795	339079	354569	383751	355806	356999	401161	205624	267701	424565	345862	359151	353694	282992	216920	231409	285430	301612	376157	300657	381766	274237	375684	208259	251836	258739	165921	222284	160827	229803	202964
705.5308@7.19	705.531	7.19	[M+H]+	PC(14:0/16:0)	[M+H]+		MS/MS	768988	608428	2.2133e+06	1.21372e+06	0.00437005	1.38118	0.548374	-45.1626	↓	1.96705e+06	3.78479e+06	1.52018e+06	4.03903e+06	3.03163e+06	1.80574e+06	3.36172e+06	2.33297e+06	1.43209e+06	2.32918e+06	963838	2.58666e+06	1.77746e+06	1.42512e+06	3.17848e+06	2.52528e+06	1.65827e+06	1.83876e+06	2.09633e+06	1.64329e+06	1.69306e+06	2.88784e+06	1.77906e+06	1.58259e+06	2.15237e+06	2.15299e+06	546150	1.52779e+06	2.44564e+06	1.53267e+06	1.64033e+06	581362	579421
745.561@8.29	745.561	8.29	[M+H]+	PC(15:0/18:1)	[M+H]+	[M+CH3OO]-	MS/MS	618483	390762	2.23358e+06	1.71064e+06	0.027224	0.935755	0.765876	-23.4124	↓	2.00053e+06	4.34914e+06	2.18473e+06	2.53825e+06	2.49619e+06	2.47361e+06	2.3435e+06	2.19294e+06	1.85434e+06	2.33298e+06	1.30515e+06	2.81945e+06	2.36961e+06	1.86963e+06	3.21395e+06	1.83477e+06	1.72995e+06	1.94793e+06	2.35458e+06	1.83044e+06	1.61301e+06	2.99429e+06	1.95116e+06	1.94093e+06	1.55544e+06	1.9765e+06	1.47405e+06	1.96219e+06	1.87116e+06	1.51899e+06	2.27742e+06	990169	1.32495e+06
743.5473@7.1	743.547	7.1	[M+H]+	PC(15:0/18:2)	[M+H]+	[M+CH3OO]-	MS/MS	637734	684134	2.82819e+06	2.11526e+06	0.0137851	1.09301	0.747921	-25.2079	↓	3.03828e+06	4.54192e+06	2.50763e+06	2.3776e+06	2.90016e+06	2.78537e+06	2.37314e+06	2.06555e+06	1.89696e+06	3.01998e+06	2.41753e+06	2.87007e+06	3.12876e+06	2.76197e+06	4.21066e+06	2.73685e+06	2.17987e+06	2.33958e+06	3.86167e+06	3.10452e+06	2.84527e+06	3.43453e+06	3.02728e+06	2.28717e+06	2.67813e+06	2.1425e+06	2.46723e+06	3.64571e+06	2.05272e+06	1.69331e+06	1.94538e+06	1.19625e+06	1.72498e+06
773.5931@10.13	773.593	10.13	[M+H]+	PC(15:0/20:1)	[M+H]+		MS/MS	251443	147747	853474	668714	0.0400601	0.821557	0.783521	-21.6479	↓	757174	1.79765e+06	890395	1.02244e+06	847442	1.00791e+06	966131	679531	687515	966230	607015	1.15654e+06	944345	650791	908181	669227	605612	679041	837967	724256	644502	1.03602e+06	818419	907266	515885	862821	659943	695964	668782	559178	845099	380409	551322
733.5629@9	733.563	9	[M+H]+	PC(16:0/16:0)	[M+H]+	[M+CH3OO]-	MS/MS	2.3319e+06	2.83708e+06	1.08938e+07	6.78563e+06	0.00345839	1.64515	0.62289	-37.711	↓	9.36937e+06	1.38343e+07	9.51057e+06	1.51997e+07	1.31202e+07	1.27644e+07	1.3635e+07	1.47357e+07	1.57014e+07	1.10517e+07	6.7827e+06	9.74058e+06	1.06198e+07	1.17294e+07	1.23846e+07	9.17612e+06	9.99012e+06	8.56118e+06	9.22711e+06	9.59088e+06	8.89726e+06	1.05089e+07	8.89357e+06	9.60589e+06	8.63657e+06	9.97118e+06	3.04952e+06	6.11337e+06	5.02347e+06	6.7966e+06	5.43667e+06	5.62521e+06	7.23998e+06
759.5719@7.88	757.562	7.88	[M+2]+	PC(16:0/18:2)	[M+H]+	[M+CH3OO]-	MS/MS	1.36315e+06	2.75463e+06	1.95123e+07	1.71781e+07	0.027224	1.2287	0.880373	-11.9627	↓	1.98458e+07	2.04866e+07	1.97453e+07	2.0277e+07	2.15257e+07	1.95262e+07	1.72818e+07	2.04448e+07	1.83846e+07	1.99132e+07	1.831e+07	1.87166e+07	2.10588e+07	1.76167e+07	2.12329e+07	2.14216e+07	1.61707e+07	1.93662e+07	1.93848e+07	2.04032e+07	2.12649e+07	1.93735e+07	1.89331e+07	1.9125e+07	1.97639e+07	1.77467e+07	1.70123e+07	2.10146e+07	1.64104e+07	1.6542e+07	1.36424e+07	1.7035e+07	1.7711e+07
783.5792@8.42	783.579	8.42	[M+H]+	PC(16:0/20:3)	[M+H]+	[M+CH3OO]-	MS/MS	1.37494e+07	1.17119e+07	6.88052e+07	4.63452e+07	0.00206121	1.70664	0.673571	-32.6429	↓	5.90007e+07	9.8308e+07	8.3032e+07	8.01886e+07	7.99665e+07	6.04753e+07	6.03513e+07	7.94967e+07	4.77546e+07	7.111e+07	4.99047e+07	8.97965e+07	7.45133e+07	6.35665e+07	7.98331e+07	7.08506e+07	7.41779e+07	8.33489e+07	5.7093e+07	6.70154e+07	5.63926e+07	8.2013e+07	6.03893e+07	5.7134e+07	5.89675e+07	4.42558e+07	4.58543e+07	5.76678e+07	4.64785e+07	5.44521e+07	5.26521e+07	2.45693e+07	2.65408e+07
821.6159@11.37	761.598	11.37	[M+CH3OO]-	PC(16:0/18:0)	[M+H]+	[M+CH3OO]-	MS/MS	36450.9	48424.8	218264	137808	0.00331569	1.9872	0.631384	-36.8616	↓	217420	266729	209518	269710	291299	268823	244368	251179	262090	208246	193442	220846	220263	263579	185595	165765	204307	157352	194130	202054	210216	218310	190553	162435	213628	183011	72988.7	119563	119403	145163	101869	108865	141039
761.5849@9.32	761.585	9.32	[M+H]+	PC(16:0_18:1)	[M+H]+	[M+CH3OO]-		2.59623e+06	2.01433e+06	1.41019e+07	1.10598e+07	0.00722314	1.25025	0.784274	-21.5726	↓	1.24061e+07	1.90965e+07	1.47746e+07	1.76909e+07	1.75384e+07	1.70236e+07	1.44887e+07	1.77641e+07	1.28846e+07	1.51818e+07	9.30365e+06	1.51865e+07	1.55556e+07	1.2112e+07	1.77585e+07	1.2804e+07	1.21998e+07	1.37044e+07	1.18683e+07	1.116e+07	1.18957e+07	1.45904e+07	1.19048e+07	1.4325e+07	9.88774e+06	1.35439e+07	7.72225e+06	1.16451e+07	1.14295e+07	1.16717e+07	1.08975e+07	9.12861e+06	1.01663e+07
809.5941@9.08	809.594	9.08	[M+H]+	PC(16:0_22:4)	[M+H]+		MS/MS	1.36588e+06	764138	5.04609e+06	3.27553e+06	0.00221936	1.45836	0.649123	-35.0877	↓	3.89008e+06	7.9531e+06	4.76758e+06	7.26602e+06	4.77414e+06	4.93714e+06	5.66724e+06	6.48255e+06	4.96972e+06	6.71957e+06	3.32434e+06	7.88081e+06	5.22236e+06	3.95047e+06	5.42021e+06	4.24313e+06	4.14638e+06	5.30599e+06	2.99801e+06	3.94875e+06	4.2362e+06	6.64539e+06	3.91911e+06	4.56014e+06	4.33318e+06	3.63678e+06	2.67674e+06	3.34266e+06	2.99413e+06	4.20432e+06	3.60349e+06	2.44746e+06	2.22434e+06
755.5473@6.61	755.547	6.61	[M+H]+	PC(16:1/18:2)	[M+H]+	[M+CH3OO]-	MS/MS	729908	689733	3.5848e+06	2.98392e+06	0.0437338	0.837036	0.83238	-16.762	↓	3.44861e+06	4.8073e+06	3.26164e+06	3.69713e+06	3.88569e+06	2.82163e+06	3.27769e+06	4.76878e+06	3.82928e+06	3.03594e+06	2.87873e+06	3.92946e+06	5.05038e+06	3.71919e+06	4.90433e+06	3.24334e+06	2.54721e+06	3.06014e+06	3.38972e+06	4.07797e+06	3.92226e+06	4.2543e+06	3.1511e+06	2.84242e+06	2.7973e+06	2.60335e+06	3.31739e+06	4.50347e+06	2.32183e+06	2.53819e+06	2.64336e+06	2.66472e+06	2.28373e+06
779.5473@6.46	779.547	6.46	[M+H]+	PC(16:1_20:4)	[M+H]+		MS/MS	251339	173647	983586	781665	0.0437338	0.876407	0.79471	-20.529	↓	816600	1.45571e+06	920491	1.35182e+06	976008	860470	1.21817e+06	1.32428e+06	1.23427e+06	787741	578846	1.3737e+06	1.28355e+06	870030	1.26728e+06	784089	732598	814023	772426	878837	781073	1.21658e+06	889805	817615	742891	824328	794789	880706	678082	952067	773744	540080	559063
773.5933@10.56	773.593	10.56	[M+H]+	PC(17:0_18:1)	[M+H]+	[M+CH3OO]-	MS/MS	302187	325871	1.49475e+06	1.22355e+06	0.0283804	0.875916	0.818567	-18.1433	↓	1.48438e+06	2.51098e+06	1.62503e+06	1.78747e+06	1.46128e+06	1.76935e+06	1.49438e+06	1.70542e+06	1.21453e+06	1.60816e+06	1.00361e+06	1.86882e+06	1.61499e+06	1.35011e+06	1.57605e+06	1.16293e+06	1.32334e+06	1.34321e+06	1.36093e+06	1.28175e+06	1.25057e+06	1.67776e+06	1.5374e+06	1.42387e+06	1.09476e+06	1.33245e+06	882865	1.22773e+06	1.09015e+06	1.16243e+06	1.28957e+06	729322	1.19485e+06
787.6109@11.49	787.611	11.49	[M+H]+	PC(18:0/18:1)	[M+H]+	[M+CH3OO]-	MS/MS	7.39926e+06	9.57304e+06	3.93334e+07	2.96904e+07	0.0180534	1.18677	0.754839	-24.5161	↓	4.12584e+07	5.30406e+07	4.71752e+07	5.31815e+07	4.34892e+07	5.14032e+07	3.60559e+07	4.86654e+07	3.08297e+07	3.67889e+07	3.01317e+07	4.52573e+07	4.05097e+07	3.10059e+07	2.91609e+07	3.38136e+07	3.29206e+07	3.49344e+07	3.21557e+07	3.75381e+07	3.60507e+07	4.76214e+07	4.26337e+07	3.35955e+07	3.47558e+07	3.86962e+07	1.3516e+07	3.07112e+07	3.34137e+07	3.41431e+07	2.9451e+07	1.61569e+07	3.05192e+07
786.6088@9.99	785.606	9.99	[M+1]+	PC(18:0/18:2)	[M+H]+	[M+CH3OO]-	MS/MS	6.20483e+06	9.32643e+06	5.28272e+07	4.37585e+07	0.0165795	1.24201	0.828333	-17.1667	↓	5.75661e+07	6.07398e+07	5.82868e+07	6.07638e+07	5.16391e+07	5.63203e+07	4.03266e+07	5.47561e+07	4.56499e+07	5.37431e+07	4.75402e+07	5.54467e+07	5.55984e+07	5.10397e+07	4.12502e+07	5.68004e+07	4.27031e+07	5.12646e+07	4.92893e+07	5.74804e+07	5.92124e+07	5.7362e+07	5.64947e+07	4.48796e+07	6.01839e+07	4.71703e+07	3.69476e+07	5.11537e+07	4.20118e+07	4.7259e+07	3.53281e+07	2.99606e+07	4.73503e+07
811.6106@10.77	811.611	10.77	[M+H]+	PC(18:0/20:3)	[M+H]+	[M+CH3OO]-	MS/MS	7.91748e+06	4.45061e+06	2.56179e+07	1.58766e+07	0.00317953	1.38338	0.619747	-38.0253	↓	2.36352e+07	3.85916e+07	3.61455e+07	2.91623e+07	2.31748e+07	1.97672e+07	1.80847e+07	2.98047e+07	1.65358e+07	2.60671e+07	1.75791e+07	4.29947e+07	2.35704e+07	2.43602e+07	1.63187e+07	2.5513e+07	3.03836e+07	3.50504e+07	1.63686e+07	2.34039e+07	2.06759e+07	4.06868e+07	2.64779e+07	1.90371e+07	2.77098e+07	1.49657e+07	1.08144e+07	1.42537e+07	1.69272e+07	2.19365e+07	1.79068e+07	8.54158e+06	1.17582e+07
895.6212@10	835.609	9.93	[M+CH3OO]-	PC(18:0/22:5)		[M+CH3OO]-	MS/MS	184098	262441	1.85592e+06	1.54999e+06	0.00929292	1.44889	0.835164	-16.4836	↓	1.98436e+06	2.18506e+06	2.01351e+06	2.07877e+06	1.80251e+06	1.96928e+06	1.68325e+06	1.79557e+06	1.60143e+06	1.84383e+06	1.63654e+06	2.05507e+06	1.85129e+06	1.99857e+06	1.53521e+06	1.82914e+06	1.59711e+06	1.70289e+06	1.75508e+06	1.876e+06	2.02684e+06	2.01537e+06	2.02719e+06	1.57087e+06	2.06801e+06	1.75104e+06	1.25775e+06	1.69399e+06	1.58762e+06	1.73328e+06	1.40242e+06	1.14614e+06	1.50964e+06
813.6288@11.61	813.629	11.61	[M+H]+	PC(18:0_20:2)	[M+H]+	[M+CH3OO]-	MS/MS	685446	860786	3.54493e+06	2.66116e+06	0.0145775	1.18879	0.750694	-24.9306	↓	3.55507e+06	4.20538e+06	3.94322e+06	4.7237e+06	3.24319e+06	3.67256e+06	3.90469e+06	5.5167e+06	3.41645e+06	3.56412e+06	2.74666e+06	3.72344e+06	3.50477e+06	3.24348e+06	3.45098e+06	2.62446e+06	3.14341e+06	3.05014e+06	2.4891e+06	3.19092e+06	3.42607e+06	4.59614e+06	3.86508e+06	2.76563e+06	3.75346e+06	2.84948e+06	1.14458e+06	3.31416e+06	2.45883e+06	2.73754e+06	2.3707e+06	1.70494e+06	3.00111e+06
811.6094@11.29	811.609	11.29	[M+H]+	PC(18:0_20:3)	[M+H]+	[M+CH3OO]-	MS/MS	1.02699e+06	1.07549e+06	3.96679e+06	2.81023e+06	0.0145775	1.10989	0.70844	-29.156	↓	3.94541e+06	5.97771e+06	3.58319e+06	6.54033e+06	3.29181e+06	5.38815e+06	3.91877e+06	5.11825e+06	4.6432e+06	4.91439e+06	3.18868e+06	5.34785e+06	3.4533e+06	2.73521e+06	3.08824e+06	3.11531e+06	3.32075e+06	3.41764e+06	2.99049e+06	3.31728e+06	2.77533e+06	4.28176e+06	4.40644e+06	3.58145e+06	3.42564e+06	3.36992e+06	1.84583e+06	2.35474e+06	2.53155e+06	3.96815e+06	2.58697e+06	1.68254e+06	2.14041e+06
869.6068@9.71	809.595	9.69	[M+H]+	PC(18:0_20:4)	[M+H]+	[M+CH3OO]-	MS/MS	661641	869214	4.33131e+06	3.555e+06	0.0181339	1.06148	0.820769	-17.9231	↓	4.06061e+06	5.09117e+06	4.76023e+06	6.10069e+06	3.76818e+06	4.74472e+06	4.05003e+06	3.98074e+06	4.90875e+06	4.28429e+06	3.28078e+06	5.65925e+06	4.81837e+06	4.92831e+06	3.9164e+06	3.61804e+06	4.03686e+06	3.91912e+06	3.3336e+06	3.91308e+06	4.06494e+06	4.19591e+06	4.45221e+06	3.97311e+06	4.64958e+06	4.10501e+06	3.4758e+06	3.22534e+06	3.22295e+06	4.81448e+06	3.02867e+06	2.37478e+06	3.15992e+06
837.6252@11.38	837.625	11.38	[M+H]+	PC(18:0_22:4)	[M+H]+	[M+CH3OO]-	MS/MS	618662	447580	2.01845e+06	1.10937e+06	0.00306731	1.58973	0.549616	-45.0384	↓	1.40379e+06	2.69999e+06	1.9168e+06	3.02053e+06	1.72731e+06	2.12791e+06	2.06875e+06	2.96672e+06	2.2396e+06	2.84978e+06	1.43734e+06	3.46998e+06	2.28717e+06	1.52232e+06	1.5632e+06	1.88804e+06	1.86705e+06	2.28685e+06	930938	1.41553e+06	1.48002e+06	2.41949e+06	1.48593e+06	1.78276e+06	2.29519e+06	1.32677e+06	644567	931585	912703	1.69045e+06	1.06701e+06	716837	849051
782.5774@7.67	781.57	7.67	[M+1]+	PC(18:1/18:3)	[M+H]+		MS/MS	4.99479e+06	6.29654e+06	3.52828e+07	2.9969e+07	0.0459546	0.979362	0.849394	-15.0606	↓	2.9331e+07	3.9146e+07	3.49088e+07	4.65154e+07	3.56669e+07	3.77428e+07	3.85302e+07	3.80687e+07	4.12739e+07	3.58145e+07	2.56095e+07	4.09119e+07	4.06915e+07	3.50876e+07	4.28589e+07	3.1546e+07	3.32298e+07	3.40762e+07	2.76178e+07	3.06996e+07	2.93324e+07	3.19794e+07	3.25878e+07	3.74779e+07	3.12094e+07	3.54396e+07	3.21184e+07	3.1994e+07	2.62153e+07	3.77066e+07	2.44043e+07	2.508e+07	2.47468e+07
809.5936@8.69	809.594	8.69	[M+H]+	PC(18:1_20:3)	[M+H]+	[M+CH3OO]-	MS/MS	1.84662e+06	1.80388e+06	7.61859e+06	5.88497e+06	0.0283804	0.94544	0.772449	-22.7551	↓	7.25456e+06	1.34362e+07	8.81266e+06	9.62141e+06	6.57401e+06	7.08348e+06	6.55339e+06	9.96085e+06	7.289e+06	8.67236e+06	5.39495e+06	9.09918e+06	8.91076e+06	6.1662e+06	6.88548e+06	5.36635e+06	6.69348e+06	7.45205e+06	5.7826e+06	6.84206e+06	6.92167e+06	9.38459e+06	9.70334e+06	5.88887e+06	6.36495e+06	5.96896e+06	4.58398e+06	6.14041e+06	4.96535e+06	7.38892e+06	5.16224e+06	2.96856e+06	4.36243e+06
801.6263@11.78	801.626	11.78	[M+H]+	PC(19:0_18:1)	[M+H]+		MS/MS	30873.2	33159.8	121084	95755.3	0.032449	0.801797	0.790819	-20.9181	↓	136617	216256	118117	135192	99913.8	129455	159473	159800	98917.4	112071	97303.6	160725	109144	99603.2	92365	83834	98174.5	99916.2	119399	103516	102319	150089	160845	104340	92976.8	107813	50566.2	95362.4	83748.8	92984.7	100816	52981.8	99781.6
831.5777@7.19	831.578	7.19	[M+H]+	PC(20:3_20:4)	[M+H]+		MS1	152330	116249	666738	475921	0.00722314	1.34115	0.713805	-28.6195	↓	540201	936274	829306	898190	851347	602928	604872	842015	579614	622507	479899	950183	697569	599496	541404	567505	600371	791569	476368	591168	594352	893829	649565	504169	608207	482283	384567	509889	523311	677673	430708	389712	261605
719.5464@8.01	719.546	8.01	[M+H]+	PC(31:0)	[M+H]+		MS1	70279.7	59009.4	326601	208287	0.00140141	1.7649	0.637741	-36.2259	↓	334668	537235	279041	369048	334716	364333	420337	239742	335657	314079	225328	362964	280249	301759	443959	273935	273343	269249	397476	285649	249972	384833	326234	307317	268660	311846	131381	243470	248347	189627	234641	151257	172362
731.5474@7.44	731.547	7.44	[M+H]+	PC(32:1)	[M+H]+		MS2	3.97971e+06	2.17437e+06	1.17789e+07	7.96703e+06	0.00912877	1.08061	0.676382	-32.3618	↓	8.34322e+06	1.62004e+07	9.61541e+06	1.57559e+07	1.93477e+07	1.02484e+07	1.29906e+07	1.50583e+07	1.06219e+07	1.0074e+07	4.11137e+06	1.55058e+07	1.26392e+07	9.15336e+06	1.92337e+07	1.40115e+07	9.51355e+06	1.2857e+07	9.02907e+06	8.50186e+06	9.22741e+06	1.89051e+07	6.27344e+06	9.88696e+06	8.67281e+06	1.04731e+07	4.91543e+06	7.26672e+06	1.12592e+07	7.8976e+06	1.21815e+07	8.64958e+06	5.13615e+06
769.562@7.51	769.562	7.31	[M+H]+	PC(35:3)	[M+H]+		MS1	147022	117235	530209	411088	0.0437338	0.859454	0.775331	-22.4669	↓	468536	1.06426e+06	578627	500192	526837	453644	456226	434854	371400	522221	376181	722225	559621	504310	639391	467430	498406	575887	557415	534733	463734	771412	537487	416216	450223	333971	459977	603214	403254	341437	526524	189876	278462
783.5772@8.98	783.577	8.98	[M+H]+	PC(36:3)	[M+H]+		MS1	1.23452e+06	561713	2.94221e+06	1.94061e+06	0.0145775	0.932064	0.659577	-34.0423	↓	2.49219e+06	5.13762e+06	2.92693e+06	6.52589e+06	3.08462e+06	3.33142e+06	3.14273e+06	4.42525e+06	1.90885e+06	2.6482e+06	1.661e+06	5.80478e+06	2.52452e+06	1.86003e+06	2.43754e+06	2.7132e+06	2.25574e+06	2.52804e+06	1.81135e+06	2.06356e+06	2.18015e+06	3.43057e+06	2.75927e+06	2.64196e+06	1.84652e+06	2.3555e+06	1.62947e+06	1.769e+06	2.30632e+06	2.52702e+06	2.56683e+06	893126	1.24672e+06
839.6417@11.81	839.642	11.81	[M+H]+	PC(40:3)	[M+H]+		MS1	15541.9	18435.1	80162.9	57597.9	0.00912877	1.36924	0.718511	-28.1489	↓	85500.4	118734	87693.4	98371.6	82672.6	73465.5	81701.6	97874.4	73089.5	87032.9	72515	89831.8	73927.4	64430.6	62186.3	62841.5	74800.3	81574.4	68878.8	73675.4	68416.1	101442	108697	61687.5	78717.5	54477.7	32577.7	68449.3	58795.2	70616.9	55837.5	28844.2	47132
835.6091@10.8	835.609	10.8	[M+H]+	PC(40:5)	[M+H]+		MS1	375409	175963	1.06263e+06	627366	0.00306731	1.32858	0.590393	-40.9607	↓	653195	1.53096e+06	1.42609e+06	1.20672e+06	952508	903595	939364	1.28399e+06	837276	1.21602e+06	567251	2.2176e+06	1.04621e+06	982131	849506	922822	1.12371e+06	1.43039e+06	510926	752722	898903	1.50224e+06	836802	866236	1.47694e+06	694165	519280	582705	593316	960315	711437	369905	514730
719.583@10.56	719.583	10.56	[M+H]+	PC(O-16:0/16:0)	[M+H]+		MS/MS (MS Dial)	142593	232813	821265	515285	0.00431781	1.74684	0.627429	-37.2571	↓	843817	1.14354e+06	657706	776917	639638	882885	916441	1.10632e+06	941181	1.0235e+06	606039	980497	761052	706299	714290	718131	676931	755996	745190	933448	693232	905160	818557	752765	899450	753897	263364	438575	382591	529709	402068	398722	480094
745.5991@10.87	745.599	10.87	[M+H]+	PC(O-16:0_18:1)	[M+H]+	[M+CH3OO]-	MS/MS (MS Dial)	508279	708132	3.309e+06	2.59827e+06	0.00753226	1.23232	0.785213	-21.4787	↓	3.32029e+06	4.64269e+06	3.05799e+06	3.85708e+06	2.65589e+06	3.77847e+06	3.41742e+06	4.13347e+06	3.34139e+06	3.28819e+06	2.78291e+06	3.17988e+06	3.29318e+06	2.8055e+06	3.15553e+06	2.64475e+06	2.80477e+06	3.10303e+06	3.21206e+06	3.47457e+06	2.72368e+06	3.83978e+06	4.20604e+06	2.95512e+06	3.03254e+06	3.32769e+06	1.86816e+06	2.52853e+06	2.30021e+06	2.91138e+06	2.18562e+06	1.70618e+06	2.79005e+06
743.5801@10.87	743.58	10.87	[M+H]+	PC(O-16:1/18:1)	[M+H]+	[M+CH3OO]-	MS/MS (MS Dial)	584263	788796	3.29382e+06	2.5578e+06	0.0104869	1.12613	0.776545	-22.3455	↓	3.2753e+06	4.86923e+06	2.9693e+06	3.87942e+06	2.70051e+06	4.05793e+06	3.27191e+06	4.24816e+06	3.56672e+06	3.40493e+06	2.55044e+06	3.21049e+06	3.25962e+06	2.69835e+06	2.9688e+06	2.56221e+06	2.72801e+06	3.04131e+06	2.92759e+06	3.43928e+06	2.59606e+06	3.6361e+06	4.21217e+06	3.04746e+06	3.0805e+06	3.43751e+06	1.56107e+06	2.51734e+06	2.30821e+06	2.79594e+06	2.11896e+06	1.63035e+06	2.85561e+06
741.5682@8.81	741.568	8.81	[M+H]+	PC(O-16:1/18:2)	[M+H]+	[M+CH3OO]-	MS/MS (MS Dial)	1.83988e+06	1.62844e+06	6.05852e+06	4.37768e+06	0.0422392	0.945385	0.722566	-27.7434	↓	5.9983e+06	8.54211e+06	3.8288e+06	7.61206e+06	3.01345e+06	6.00533e+06	5.36703e+06	1.01568e+07	7.58771e+06	9.30374e+06	4.40974e+06	4.96534e+06	7.56679e+06	3.99411e+06	6.151e+06	4.22607e+06	3.84439e+06	4.41732e+06	4.45044e+06	5.45948e+06	7.49408e+06	6.94514e+06	7.68891e+06	5.34482e+06	7.1862e+06	5.96235e+06	3.77506e+06	4.63911e+06	3.53748e+06	4.69782e+06	2.72872e+06	1.92942e+06	4.30064e+06
855.6298@11.29	795.61	11.29	[M+CH3OO]-	PC(O-18:0/20:4)	[M+H]+	[M+CH3OO]-	MS/MS	75074.9	103666	370644	301431	0.0448015	0.815807	0.813263	-18.6737	↓	352570	507933	274163	392733	270342	561743	347313	343487	492260	502849	353580	371942	341859	289400	382984	273477	322113	320350	382819	391366	294310	353292	369811	340581	407266	396193	266470	309421	265780	435691	210093	216003	180017
771.6145@11.42	771.615	11.42	[M+H]+	PC(O-18:1/18:1)	[M+H]+	[M+CH3OO]-	MS/MS (MS Dial)	378414	514240	1.49735e+06	1.08613e+06	0.0422392	0.968597	0.725368	-27.4632	↓	1.46792e+06	2.13237e+06	960249	1.6633e+06	1.0363e+06	2.11252e+06	1.27974e+06	2.09491e+06	1.53957e+06	1.92678e+06	1.3122e+06	1.37074e+06	1.78666e+06	935702	1.48606e+06	1.09272e+06	944147	1.21612e+06	1.38944e+06	1.73817e+06	1.61969e+06	1.58827e+06	1.59475e+06	1.24261e+06	2.16391e+06	1.23621e+06	615121	1.05803e+06	1.06744e+06	1.37569e+06	698664	485805	1.12031e+06
821.6301@11.36	821.63	11.36	[M+H]+	PC(O-20:1_20:4)	[M+H]+	[M+CH3OO]-	MS/MS (MS Dial)	344040	405275	1.34966e+06	1.01258e+06	0.0191271	0.926434	0.750249	-24.9751	↓	1.54592e+06	2.0874e+06	1.18829e+06	1.45554e+06	1.25777e+06	1.89104e+06	1.31011e+06	1.70181e+06	1.91996e+06	1.86043e+06	924311	1.49359e+06	1.09896e+06	1.0821e+06	1.22753e+06	1.01926e+06	1.13088e+06	1.12497e+06	1.31597e+06	1.28303e+06	663951	1.43978e+06	1.45229e+06	1.04096e+06	996197	1.57912e+06	732604	797785	965513	1.04906e+06	835884	508682	958176
849.6622@11.91	849.662	11.91	[M+H]+	PC(O-22:1_20:4)	[M+H]+		MS1	243655	461504	1.45263e+06	993014	0.0223261	1.40966	0.683597	-31.6403	↓	1.82e+06	1.80865e+06	1.25723e+06	1.53118e+06	1.05517e+06	1.74835e+06	1.57818e+06	1.55844e+06	1.8499e+06	1.67125e+06	1.07149e+06	1.61227e+06	1.12317e+06	1.33876e+06	1.53279e+06	1.15425e+06	1.34268e+06	1.21814e+06	1.30723e+06	1.59543e+06	1.09753e+06	1.44911e+06	1.57455e+06	1.45268e+06	1.34224e+06	1.67768e+06	504162	964092	828923	1.17534e+06	440178	542432	1.40671e+06
937.7081@12.16	877.693	12.14	[M+CH3OO]-	PC(O-24:1_20:4)		[M+CH3OO]-	MS/MS	41060.9	32651	159903	120270	0.0281089	1.0245	0.752142	-24.7858	↓	173611	156113	83792.3	158715	100060	171168	148169	146260	156828	223622	151624	217995	124056	193269	222254	128048	157725	124182	173862	180425	66989.7	187642	190027	129145	168059	223848	133089	154178	93570.7	168247	90990.1	59564.6	153814
901.692@11.95	901.692	11.95	[M+H]+	PC(O-24:1_22:6)	[M+H]+			11672.1	11630.1	42356.1	31625.6	0.0191271	0.920343	0.746659	-25.3341	↓	51188.7	48687.8	28476.1	38550.5	22917.6	30292.8	63244.3	52531.2	61010.7	69387.7	32140.7	36526.4	31562.7	41881	45511.4	36167.5	33790	31106.1	37287.3	53505.2	35687.9	32172.8	44569.3	42312.2	48988	51762.1	15838.1	31533.9	29617	31526.3	23144.3	25688.7	44146.7
749.5356@9.33	749.536	9.33	[M+H]+	PE(O-18:2_20:4)	[M+H]+	[M-H]-	MS/MS (MS Dial)	25390.9	24556.2	65449.3	43806	0.032449	0.860952	0.669313	-33.0687	↓	50171.8	34183.7	67185.7	60529.1	119630	122806	58495.5	74049	128553	62395.8	56041	44417.8	44041	64651.8	54960	64255	82402.5	74970.9	54884.8	72182.4	66267.3	73870.2	31093.5	39865.5	65908	33870.1	10991.3	43781.2	51261.4	59171.3	34224.8	98146.9	27716
836.5367@6.65	836.536	6.32	[M-H]-	PI(16:0/18:1)	[M+NH4]+	[M-H]-	MS/MS	144050	161868	545371	331729	0.00517228	1.42694	0.608263	-39.1737	↓	513518	686994	596206	591108	730389	511715	760959	743644	395776	421812	309174	496140	797978	561584	790917	555383	397890	341002	403711	515635	550291	438758	491908	368695	689891	518555	402863	365382	110267	345145	269187	164774	270424
808.507@5.64	808.507	5.64	[M-H]-	PI(16:0_16:1)		[M-H]-	MS/MS	33451	14535.2	61917.9	30491.5	0.015228	1.08327	0.492451	-50.7549	↓	30832.2	52346.5	58185.3	72970.7	121654	39270.2	114849	112178	60399.5	26707.1	12926.5	63692.1	89639.8	56740.4	129483	118727	30823.1	59529.5	28639.6	42786.5	42768.2	78202.8	27736.7	37610.9	55272	45893.9	29992.2	41820.6	8182.7	29908.7	50072.9	29152.5	15587.5
872.5375@6.28	872.538	6.28	[M-H]-	PI(17:0_20:4)		[M-H]-	MS/MS	11522.9	11972.8	57261.1	40970.6	0.00556899	1.39687	0.715504	-28.4496	↓	57036	78104	53230.5	65090.9	60512.8	56864.8	65970	56707.3	69396.8	52702.9	40549.9	88089.2	63676.3	60764	73354.8	43728.8	45183.8	48739.1	52643.2	48110.4	50385.8	54803.5	55183.9	44463.7	62272.4	41223.4	42731.6	40722	31728.9	38471.3	40943.1	23838.2	36448.6
886.5527@6.87	886.553	6.87	[M-H]-	PI(18:0/20:4)		[M-H]-	MS/MS	970036	1.22864e+06	5.82109e+06	3.93731e+06	0.00370241	1.78424	0.676386	-32.3614	↓	5.24833e+06	6.38506e+06	5.50274e+06	6.98037e+06	7.30236e+06	7.34886e+06	6.38296e+06	5.86865e+06	6.5901e+06	6.35849e+06	4.34531e+06	7.27757e+06	5.62782e+06	6.35703e+06	7.11742e+06	4.79519e+06	6.00888e+06	5.13078e+06	5.66936e+06	4.87404e+06	6.09548e+06	4.61698e+06	5.24905e+06	4.82415e+06	5.57287e+06	3.81859e+06	3.79838e+06	3.41171e+06	2.12603e+06	4.64108e+06	3.09896e+06	3.01783e+06	3.81452e+06
912.566@7.02	912.566	7.02	[M-H]-	PI(18:0_22:5)		[M-H]-	MS/MS	28422.2	46832.1	127284	95969.2	0.0258833	0.892478	0.753976	-24.6024	↓	132532	146744	133248	113096	146950	118794	183562	157441	141734	126913	84241.2	128193	138103	171428	117714	180560	133869	99402.7	105274	101090	109452	86291.8	94283.1	93772.5	161555	103147	102175	87920.9	39558.9	82623.7	50989.3	55014	115973
860.5377@6.18	860.538	6.18	[M+H]-	PI(18:1/18:2)		[M-H]-	MS/MS	38320.7	38903	151557	98001.3	0.00813641	1.39107	0.646631	-35.3369	↓	153007	182221	162058	158772	194337	101858	157079	195418	75581.8	124216	94757.9	183056	180290	140424	195176	168880	118016	145306	119199	178211	192543	169696	150810	98977.2	212597	87988.6	157922	108338	58613.4	98415.9	110976	37437.4	66784.4
864.5681@8.11	864.568	8.11	[M+H]-	PI(18:0/18:1)		[M-H]-	MS/MS	86932.1	128739	354797	227276	0.00994491	1.25576	0.640579	-35.9421	↓	444662	466459	378493	371100	424683	351480	401157	363915	183884	323061	281472	283366	533398	349485	358138	270449	299543	169126	343850	420707	403570	271596	425637	267457	484186	353856	239000	210780	62810.5	285671	130568	81044.3	267257
851.5525@6.04	834.533	6.04	[M+NH4]+	PI(16:0/18:2)	[M+NH4]+	[M-H]-	MS/MS	20340.3	15532.6	46488.5	26470.9	0.0236605	1.05352	0.569407	-43.0593	↓	46057.3	33488.9	39538.2	44480.7	55575	24153.1	49107.1	73879.8	41259.4	31542.2	30742.5	41047.8	67937	41112.4	91721.7	93547.8	32152.1	32842.2	21747.4	45722.3	60373.3	36580.3	36839.7	25714.8	83273.2	28265.4	10879.4	44883.6	31625.3	17772.6	15959.8	17942.3	19832.7
875.5523@5.93	858.52	5.93	[M+NH4]+	PI(16:0/20:4)	[M+NH4]+	[M-H]-	MS/MS	23014.8	17537.9	78340	51602	0.00753226	1.24421	0.658693	-34.1307	↓	62283.7	85853.9	64548.3	109789	95576	77856	100909	124911	79670.6	61086.7	39724.2	117500	72899	66204.2	125643	87861.7	57078.7	68449.1	51008.3	70155.2	78559.8	85025.6	63438	55405.8	84448.2	50957.2	34008.5	54564.6	61953.5	55067.1	50174.9	34002.4	34747.7
881.5994@8.43	864.579	8.43	[M+NH4]+	PI(18:0_18:1)	[M+NH4]+	[M-H]-	MS/MS	15693.3	21876.1	59307	37607.8	0.00813665	1.21825	0.634122	-36.5878	↓	71845.9	81621.7	66703.9	67141.5	61617	71306	70450.7	71662.7	27010.6	55185.9	54540.3	49005.2	86737.4	58714.4	59364.2	45661.8	34056.8	33585.6	46803.5	68851.8	61914	45380.4	64854.1	41897.4	86701.3	59367.5	12994.8	43265.6	29874.8	41028.7	22829.7	16866.5	38806.6
862.5524@7.02	862.552	7.02	[M-H]-	PI(18:0/18:2)	[M+NH4]+	[M-H]-	MS/MS	319409	386088	1.27187e+06	872896	0.0301821	1.16942	0.686312	-31.3688	↓	1.27164e+06	1.4112e+06	1.27226e+06	1.07126e+06	1.26724e+06	960154	1.29096e+06	1.46685e+06	1.24994e+06	1.23317e+06	978485	1.0298e+06	1.84871e+06	1.64564e+06	1.74576e+06	1.48487e+06	1.15525e+06	790367	1.07883e+06	1.25979e+06	1.69779e+06	767187	1.24197e+06	871177	1.98483e+06	993384	381599	1.39425e+06	700565	800024	527174	534937	907427
901.5668@6.07	884.537	6.07	[M+NH4]+	PI(18:1/20:4)	[M+NH4]+	[M-H]-	MS/MS	11140.2	14068.6	56250	43179.4	0.027224	1.0793	0.767633	-23.2367	↓	56734.3	67709.5	62675.4	79805.4	73290	65265.2	68295.5	51434.6	51825.6	49890.2	37499.3	64657.4	66190.3	51179.7	61773.5	47544	46493.4	43414.9	56024	50847.8	62216.9	65391.4	56803.9	42196.3	48402.2	34940.3	25973.8	48118.5	44904.7	33822.1	43283.3	24129.9	38776.9
888.5677@7.44	888.568	7.44	[M+H]-	PI(38:3)		[M-H]-	MS1	155716	147849	691875	370841	0.00135857	2.09341	0.535994	-46.4006	↓	691856	1.01466e+06	721576	604300	827145	502631	508129	734558	506533	754808	563681	876315	821006	787667	873880	522178	775505	739543	734341	641325	662757	743553	722317	440739	866072	351689	379530	395295	169365	451630	331363	206913	246515
869.6086@9.71	869.609	9.71	[M+H]-	PS(22:0_20:3)		[M-H]-	MS/MS	1.18513e+06	1.40295e+06	6.00333e+06	4.93295e+06	0.0448015	0.852413	0.821703	-17.8297	↓	5.42507e+06	7.18504e+06	6.73633e+06	9.15682e+06	4.38278e+06	6.81742e+06	5.75513e+06	5.43485e+06	7.27948e+06	5.54444e+06	4.486e+06	8.4471e+06	6.90902e+06	6.55183e+06	5.39599e+06	5.16846e+06	5.63115e+06	5.48532e+06	3.72521e+06	5.24546e+06	5.43918e+06	5.6816e+06	6.05596e+06	5.85685e+06	6.51207e+06	5.77792e+06	4.59055e+06	4.41574e+06	4.57436e+06	6.93632e+06	4.0676e+06	3.26799e+06	4.36187e+06
764.5997@7.81	704.583	7.79	[M+CH3OO]-	SM(18:0/16:0)	[M+H]+	[M+CH3COO]-	MS/MS	44794.4	58910.9	233134	140339	0.00282464	1.87326	0.601968	-39.8032	↓	238744	228256	252413	313506	157574	299680	265613	298332	300609	236937	204857	277587	171134	242986	186078	216781	216276	157463	191706	247638	225552	223542	218833	169490	271958	247935	73260.8	102439	119423	137355	130761	84391.3	131687
732.6187@9.92	732.619	9.92	[M+H]+	SM(18:0/18:0)	[M+H]+			126471	81747.7	289654	153943	0.00722314	1.18347	0.531473	-46.8527	↓	163503	180182	349092	370180	354563	596491	248902	438727	531042	282988	126579	224592	277985	259704	281833	442131	480497	225614	196326	245071	278838	174948	99946.5	247780	137078	316400	45620	70478.2	70608.5	141390	164797	158078	155806
646.5047@4.99	646.505	4.99	[M+H]+	SM(18:1/12:0)	[M+H]+			25247.1	22445.1	100175	73716.9	0.00987423	1.08323	0.735883	-26.4117	↓	87161.4	163279	97377.3	127593	86817.7	96725.2	117922	84099.6	109075	85197.3	62105.1	146641	114076	75881.6	81131.9	99753.2	73341.8	99493.3	122642	98098.9	86472.5	152717	82714.9	84404.4	83352.9	86469.4	74064.3	84711.4	115597	68972.5	95053.5	28131.2	45582.5
674.5375@5.89	674.538	5.89	[M+H]+	SM(18:1/14:0	[M+H]+	[M+CH3COO]-	MS/MS	974985	686829	4.36127e+06	2.88836e+06	0.00152641	1.64239	0.662274	-33.7726	↓	3.52502e+06	7.12549e+06	4.21653e+06	5.64965e+06	3.92885e+06	4.87184e+06	4.76164e+06	4.74832e+06	4.80682e+06	3.58833e+06	2.80154e+06	5.28009e+06	5.23067e+06	3.64691e+06	3.5888e+06	4.06606e+06	3.52675e+06	3.79405e+06	4.86323e+06	3.79381e+06	4.2008e+06	6.17059e+06	3.62263e+06	4.44287e+06	3.20353e+06	3.93829e+06	2.30655e+06	3.02654e+06	3.10977e+06	2.89849e+06	2.73402e+06	1.52383e+06	2.57554e+06
688.5524@6.47	688.552	6.47	[M+H]+	SM(18:1/15:0)	[M+H]+	[M+CH3COO]-	MS/MS	490771	483057	2.29655e+06	1.55076e+06	0.00310738	1.52693	0.675256	-32.4744	↓	2.01166e+06	4.02199e+06	2.24586e+06	2.72825e+06	1.93686e+06	3.04828e+06	2.34281e+06	1.83411e+06	2.6083e+06	2.22677e+06	1.70431e+06	2.60458e+06	2.39491e+06	1.91595e+06	2.24347e+06	1.84783e+06	2.10032e+06	2.23235e+06	2.63256e+06	1.88872e+06	2.26554e+06	2.78208e+06	2.07975e+06	2.24431e+06	1.8161e+06	1.95275e+06	1.04801e+06	1.78402e+06	1.38761e+06	1.61009e+06	1.29225e+06	911381	1.59875e+06
703.5815@7.16	702.568	6.94	[M+H]+	SM(18:1/16:0)	[M+H]+	[M+CH3COO]-	MS/MS	2.52702e+06	6.26772e+06	2.34491e+07	1.56419e+07	0.00437005	1.92562	0.667056	-33.2944	↓	2.17011e+07	2.74511e+07	2.4761e+07	2.86769e+07	1.92315e+07	2.79483e+07	2.36215e+07	2.69798e+07	2.77231e+07	2.37661e+07	2.13028e+07	2.4528e+07	2.32806e+07	2.46705e+07	2.29646e+07	2.08346e+07	2.1643e+07	2.14524e+07	2.0681e+07	2.09373e+07	2.36115e+07	2.20313e+07	2.16456e+07	2.31504e+07	2.26455e+07	2.24374e+07	7.67811e+06	1.58208e+07	1.25982e+07	1.74546e+07	1.0642e+07	1.10011e+07	1.67134e+07
716.583@7.66	716.583	7.66	[M+H]+	SM(18:1/17:0)	[M+H]+		MS/MS	58136	41929.1	233618	159239	0.00257117	1.38494	0.681623	-31.8377	↓	226149	394973	254222	289833	184346	361081	249926	159791	248200	260085	180816	239123	232058	153191	165431	193228	207584	259686	259836	187972	226387	273764	197523	255981	157084	255804	130023	159048	133874	152285	155074	95566.2	149544
744.6143@10.19	744.614	10.19	[M+H]+	SM(18:1/19:0)	[M+H]+		MS/MS	77595.8	104195	341387	248948	0.0236605	1.06749	0.729225	-27.0775	↓	362284	540708	387120	441983	292764	411789	325049	253182	406368	317696	202726	368979	375561	373691	278290	263655	412576	326499	425151	309592	376153	335687	302470	310189	298496	177402	168779	224559	177393	262178	212256	121612	251999
758.6315@11.37	758.631	11.37	[M+H]+	SM(18:1/20:0)	[M+H]+	[M+CH3COO]-	MS/MS	1.66747e+06	2.17813e+06	7.57021e+06	4.19905e+06	0.00477342	1.83353	0.554681	-44.5319	↓	6.42181e+06	1.15443e+07	8.07278e+06	1.03078e+07	7.63801e+06	8.96031e+06	6.78245e+06	1.00826e+07	9.38413e+06	6.96274e+06	6.05699e+06	6.93939e+06	9.74635e+06	6.54779e+06	5.56184e+06	5.75228e+06	8.47291e+06	6.17826e+06	7.17566e+06	6.63637e+06	6.7479e+06	9.02091e+06	5.60039e+06	6.66379e+06	8.16526e+06	5.40237e+06	1.46596e+06	3.56591e+06	3.15809e+06	4.40812e+06	3.2737e+06	2.10431e+06	4.28909e+06
756.6148@9.42	756.615	9.42	[M+H]+	SM(18:1/20:1)	[M+H]+	[M+CH3COO]-	MS/MS	665038	1.03572e+06	3.1855e+06	2.44736e+06	0.0459546	0.926366	0.768282	-23.1718	↓	3.00777e+06	3.69473e+06	3.87154e+06	3.50174e+06	2.41736e+06	3.89193e+06	3.38327e+06	3.97839e+06	4.17986e+06	3.56869e+06	1.95207e+06	3.25567e+06	3.9315e+06	4.0744e+06	3.16258e+06	2.37303e+06	2.77852e+06	3.45217e+06	2.27926e+06	2.67597e+06	4.00948e+06	2.18145e+06	2.93709e+06	2.6115e+06	3.06717e+06	2.58597e+06	1.18422e+06	3.21947e+06	2.02751e+06	1.81879e+06	1.34525e+06	1.67968e+06	2.64533e+06
772.6441@11.74	772.644	11.74	[M+H]+	SM(18:1/21:0)	[M+H]+	[M+CH3COO]-	MS/MS	394399	462630	1.79208e+06	1.0331e+06	0.00310738	1.82256	0.576482	-42.3518	↓	1.71479e+06	3.06179e+06	1.78436e+06	1.94004e+06	1.51648e+06	1.99678e+06	2.05982e+06	1.66083e+06	2.04118e+06	1.65793e+06	1.47606e+06	1.84803e+06	2.02308e+06	1.38037e+06	1.27313e+06	1.22452e+06	1.88229e+06	1.5105e+06	2.26096e+06	1.64711e+06	1.67466e+06	2.50997e+06	1.66683e+06	1.66127e+06	1.71425e+06	1.40704e+06	551443	938612	858822	1.11768e+06	805627	456960	1.05215e+06
786.6638@11.93	786.664	11.93	[M+H]+	SM(18:1/22:0)	[M+H]+	[M+CH3COO]-	MS/MS	1.29918e+06	3.03218e+06	1.09347e+07	5.88887e+06	0.00194013	2.52879	0.538548	-46.1452	↓	1.09006e+07	1.20806e+07	1.05415e+07	1.1402e+07	1.19626e+07	1.19292e+07	1.1067e+07	1.23118e+07	1.20007e+07	1.15832e+07	1.02941e+07	9.38611e+06	1.26265e+07	1.03981e+07	8.43382e+06	1.00419e+07	1.21311e+07	8.04556e+06	1.05282e+07	1.12225e+07	1.1623e+07	1.17078e+07	9.4651e+06	1.02816e+07	1.31926e+07	9.14556e+06	2.42267e+06	4.87463e+06	4.1576e+06	5.6143e+06	4.66022e+06	3.45521e+06	6.09262e+06
784.6478@11.54	784.648	11.54	[M+H]+	SM(18:1/22:1)	[M+H]+	[M+CH3COO]-	MS/MS	1.91346e+06	3.01311e+06	1.09698e+07	7.07797e+06	0.00613547	1.68786	0.645222	-35.4778	↓	9.46272e+06	1.39575e+07	1.13568e+07	1.13169e+07	7.26158e+06	1.22964e+07	1.09702e+07	1.16314e+07	1.53264e+07	1.07064e+07	8.37101e+06	1.0879e+07	1.20797e+07	1.13308e+07	1.14574e+07	9.69707e+06	1.12107e+07	8.88549e+06	9.38067e+06	9.36358e+06	1.39516e+07	1.0603e+07	1.05041e+07	1.12123e+07	1.38541e+07	8.14873e+06	2.80385e+06	7.84339e+06	7.00006e+06	7.79574e+06	4.69866e+06	3.60767e+06	7.94736e+06
784.647@11.4	784.648	11.54	[M+H]+	SM(40:2)	[M+H]+	[M+CH3COO]-	MS/MS	1.03944e+06	1.15915e+06	4.25745e+06	2.75889e+06	0.00753226	1.39087	0.648014	-35.1986	↓	2.90087e+06	5.35409e+06	4.84163e+06	6.1989e+06	3.834e+06	4.8247e+06	5.26261e+06	5.26361e+06	6.69956e+06	3.73671e+06	2.85817e+06	4.08163e+06	4.76886e+06	3.35618e+06	4.14844e+06	3.10691e+06	4.26056e+06	4.05898e+06	4.07209e+06	4.12492e+06	3.11227e+06	5.73012e+06	3.40494e+06	4.31806e+06	2.95424e+06	3.42073e+06	1.17407e+06	2.27738e+06	2.25113e+06	3.48047e+06	2.19371e+06	1.63852e+06	3.23885e+06
800.6781@12.07	800.678	12.07	[M+H]+	SM(18:1/23:0)	[M+H]+	[M+CH3COO]-	MS/MS	442763	727592	2.53054e+06	1.40087e+06	0.00317953	2.06975	0.553587	-44.6413	↓	2.82184e+06	3.44384e+06	2.63666e+06	2.55325e+06	2.31087e+06	2.70882e+06	3.44735e+06	2.65845e+06	3.04258e+06	2.43714e+06	2.15826e+06	2.46065e+06	2.65099e+06	2.17867e+06	1.61731e+06	1.92433e+06	2.77367e+06	1.85917e+06	2.72725e+06	3.06454e+06	2.32143e+06	2.84536e+06	2.22924e+06	2.43319e+06	2.38381e+06	2.10536e+06	657605	1.09957e+06	907119	1.33367e+06	1.15889e+06	565607	1.49182e+06
798.663@11.74	798.663	11.74	[M+H]+	SM(18:1/23:1)	[M+H]+	[M+CH3COO]-	MS/MS	217844	334360	887149	608928	0.0191271	1.07394	0.686387	-31.3613	↓	571251	1.28409e+06	1.01958e+06	1.1797e+06	661489	1.03231e+06	1.16011e+06	780073	1.28133e+06	816514	441184	1.01812e+06	912539	789227	1.04091e+06	588841	922911	953596	1.02265e+06	846383	749013	991668	667771	917803	709976	706848	338070	543985	488505	614068	368961	289419	641351
814.6944@12.21	814.694	12.21	[M+H]+	SM(18:1/24:0)	[M+H]+	[M+CH3COO]-	MS/MS	636566	977184	3.39048e+06	1.85727e+06	0.00194013	2.02516	0.547789	-45.2211	↓	3.71161e+06	3.75916e+06	3.13518e+06	3.42921e+06	3.32413e+06	3.2354e+06	4.32779e+06	5.17768e+06	4.10914e+06	3.70487e+06	2.82054e+06	2.71808e+06	4.03421e+06	3.0778e+06	2.47198e+06	2.91064e+06	3.54944e+06	2.26066e+06	2.83331e+06	3.85528e+06	3.10219e+06	3.23063e+06	3.02651e+06	3.29985e+06	4.08581e+06	2.96126e+06	746434	1.42336e+06	1.13832e+06	1.64699e+06	1.7546e+06	980347	1.91762e+06
812.6793@11.93	812.679	11.93	[M+H]+	SM(18:1/24:1)	[M+H]+		MS/MS	4.36155e+06	8.55931e+06	2.5084e+07	1.7361e+07	0.0283804	1.29445	0.692116	-30.7884	↓	2.26134e+07	2.78044e+07	2.7011e+07	3.16577e+07	2.09775e+07	2.68737e+07	3.09661e+07	3.07439e+07	3.38945e+07	2.63443e+07	2.00349e+07	2.48515e+07	2.47005e+07	2.74157e+07	2.70674e+07	2.11555e+07	2.62948e+07	2.24966e+07	2.14201e+07	2.69967e+07	1.75701e+07	2.33966e+07	1.49471e+07	2.7223e+07	2.52559e+07	2.24714e+07	5.76114e+06	1.44204e+07	1.13607e+07	1.92986e+07	1.10334e+07	1.29185e+07	2.27565e+07
828.7067@12.3	828.707	12.3	[M+H]+	SM(18:1/25:0)	[M+H]+		MS/MS	32677	37812.2	138609	82662.3	0.00437005	1.62978	0.596371	-40.3629	↓	114470	208669	130159	154975	149669	164050	202807	121466	150391	183191	96871.9	119536	123267	87442.6	79984.1	108023	164128	126388	178872	151010	122494	159045	137882	135574	117687	115776	45467.2	54887.2	50957.2	85697.4	85127.2	41668.9	71953.8
790.6147@9.01	730.595	9.01	[M+CH3COO]-	SM(18:1_18:0)	[M+H]+	[M+CH3COO]-	MS/MS	304597	426768	1.48412e+06	950540	0.00517228	1.53979	0.640473	-35.9527	↓	1.18819e+06	1.84017e+06	1.57538e+06	1.87364e+06	1.10442e+06	2.04105e+06	1.25774e+06	1.44866e+06	2.05827e+06	1.47224e+06	1.18967e+06	1.71361e+06	1.62849e+06	1.93049e+06	1.31471e+06	1.27457e+06	1.91427e+06	1.35547e+06	1.32312e+06	1.24015e+06	1.48293e+06	1.21787e+06	989835	1.41979e+06	1.51145e+06	1.22094e+06	455996	788103	813375	901140	562486	918679	898768
730.5986@8.65	730.599	8.65	[M+H]+	SM(36:1)	[M+H]+		MS/MS	23064.2	16307.4	81302.2	54506.6	0.0036983	1.26221	0.67042	-32.958	↓	57032.3	124575	89748.8	101239	68683.8	145127	81396.3	55512.4	107105	82579.7	48636.4	87121.5	80403.7	59281.7	77631.7	79932.8	104687	94648.5	81867.4	67733.1	90700.5	81377.8	47970.1	80277.3	51464.2	67123.4	40673.8	46684.2	45264.5	49489.9	49843.6	39590.4	51319.4
732.5376@5.15	672.521	5.14	[M+H]+	SM(18:2/14:0)	[M+H]+	[M+CH3COO]-	MS/MS	22212.4	16137.4	84317.8	63745	0.0269467	1.00123	0.756009	-24.3991	↓	71174.7	136577	89053.3	97997.3	57008.3	78384.7	109075	85642	121563	58982.5	42811.3	125037	91770.9	90930.4	69804.3	97922.1	61754	72523.9	79510.4	92008.8	79362.2	99797.8	69473.6	79936.6	73878.8	60283	56111.1	75341.3	93774.9	57378.3	66902.9	35241.3	49277.4
700.5533@6.1	700.553	6.1	[M+H]+	SM(18:2/16:0)	[M+H]+		MS/MS	2.02902e+06	1.93744e+06	9.02379e+06	6.97423e+06	0.0236605	1.02402	0.772872	-22.7128	↓	6.71449e+06	1.18378e+07	9.76991e+06	9.78194e+06	6.6318e+06	1.10767e+07	1.06183e+07	1.20588e+07	1.41246e+07	8.09979e+06	5.04964e+06	1.04087e+07	9.1786e+06	1.05928e+07	8.99401e+06	9.5128e+06	7.67226e+06	7.04056e+06	7.46466e+06	8.1661e+06	9.79421e+06	7.83352e+06	7.75014e+06	9.9042e+06	7.09261e+06	7.44965e+06	4.56313e+06	7.224e+06	6.44788e+06	6.15252e+06	5.40246e+06	5.69456e+06	7.04325e+06
726.5673@6.43	726.567	6.43	[M+H]+	SM(18:2/18:1)	[M+H]+		MS/MS	36608.5	25843.2	162832	134097	0.0422392	0.853024	0.823529	-17.6471	↓	132039	246662	165850	160871	120254	172295	157319	146377	252676	144499	114370	171603	175465	163560	173081	151412	138941	126706	160715	155876	247450	184228	136660	167553	125908	141253	123837	160714	113920	118415	112402	103392	131399
782.6281@9.62	782.628	9.62	[M+H]+	SM(18:2/22:1)	[M+H]+		MS/MS	287870	261904	1.07384e+06	818990	0.0205378	0.90955	0.762676	-23.7324	↓	711179	1.24682e+06	1.12211e+06	1.24033e+06	750228	1.08676e+06	1.2912e+06	1.14928e+06	2.12239e+06	1.03004e+06	656694	1.00505e+06	1.2834e+06	1.03138e+06	1.45551e+06	851066	990143	995795	879388	1.03723e+06	1.06765e+06	1.06283e+06	742092	1.18922e+06	963878	958113	502863	828534	680609	822237	611878	776809	852999
798.6625@11.82	798.663	11.82	[M+H]+	SM(18:2/23:0)	[M+H]+	[M+CH3COO]-	MS/MS	594723	875278	2.75382e+06	1.8378e+06	0.0255361	1.32256	0.667364	-33.2636	↓	2.88918e+06	4.21616e+06	3.0689e+06	2.67827e+06	1.78835e+06	3.01336e+06	3.66339e+06	2.63047e+06	4.10548e+06	2.39073e+06	2.0411e+06	3.13045e+06	2.48461e+06	2.7132e+06	2.25975e+06	1.92763e+06	2.52229e+06	2.15506e+06	2.90363e+06	2.71117e+06	3.12469e+06	2.98301e+06	2.81593e+06	2.77691e+06	2.51666e+06	2.08892e+06	833790	1.82512e+06	1.56307e+06	2.14564e+06	1.21273e+06	748926	2.05109e+06
810.6634@11.56	810.663	11.56	[M+H]+	SM(18:2/24:1)	[M+H]+		MS/MS	4.5468e+06	6.73913e+06	1.89275e+07	1.45262e+07	0.0437338	0.828325	0.767464	-23.2536	↓	1.38146e+07	2.10475e+07	2.09801e+07	2.279e+07	1.15294e+07	1.99113e+07	2.44215e+07	2.23523e+07	3.2694e+07	1.80102e+07	1.19647e+07	1.98195e+07	1.91631e+07	2.2083e+07	2.39309e+07	1.51874e+07	1.76283e+07	1.63832e+07	1.36622e+07	1.95586e+07	1.87769e+07	1.62745e+07	1.5203e+07	2.17887e+07	1.80313e+07	1.51095e+07	5.08764e+06	1.32383e+07	1.1981e+07	1.51008e+07	9.15692e+06	1.07775e+07	2.00307e+07
716.5835@7.99	716.583	7.99	[M+H]+	SM(35:1)	[M+H]+		MS1	179934	374750	991172	661895	0.00861119	1.28762	0.667791	-33.2209	↓	850270	1.36733e+06	1.11036e+06	1.21057e+06	686318	1.343e+06	894526	851271	1.30673e+06	1.02367e+06	894695	1.11269e+06	1.04272e+06	908914	840163	747775	1.17081e+06	1.01949e+06	967687	758555	1.04466e+06	899508	924932	1.01162e+06	897467	884740	370699	556104	521484	568021	447725	312309	740707
728.5847@7.46	728.585	7.46	[M+H]+	SM(36:2)	[M+H]+		MS1	1.56052e+06	2.17784e+06	6.06621e+06	4.94257e+06	0.0437338	0.634071	0.81477	-18.523	↓	4.32776e+06	7.59545e+06	7.09056e+06	7.39542e+06	4.06506e+06	8.41478e+06	5.63252e+06	7.82541e+06	1.02364e+07	5.81504e+06	3.64526e+06	6.71311e+06	6.17554e+06	7.04267e+06	5.60695e+06	5.99793e+06	6.92207e+06	5.32879e+06	4.69581e+06	5.14596e+06	7.16386e+06	4.61666e+06	4.06911e+06	6.64463e+06	4.90766e+06	4.64699e+06	3.54416e+06	4.75099e+06	3.97059e+06	3.80226e+06	3.21596e+06	4.01873e+06	5.21693e+06
744.613@9.32	744.613	9.32	[M+H]+	SM(37:1)	[M+H]+		MS1	334107	303491	2.00166e+06	1.52031e+06	0.00437005	1.48083	0.759522	-24.0478	↓	1.73704e+06	2.58582e+06	2.12754e+06	2.4523e+06	2.43275e+06	2.48841e+06	2.04471e+06	2.43836e+06	1.8274e+06	2.1174e+06	1.35506e+06	2.15175e+06	2.16826e+06	1.66214e+06	2.45087e+06	1.86141e+06	1.8061e+06	1.9627e+06	1.7269e+06	1.61151e+06	1.84636e+06	2.06576e+06	1.7056e+06	2.05838e+06	1.45357e+06	1.90505e+06	1.04833e+06	1.56492e+06	1.58855e+06	1.6059e+06	1.49248e+06	1.19404e+06	1.38995e+06
886.7066@12.03	700.553	6.1	[M+H]+	SM(34:2)	[M+H]+	[M+CH3COO]-	MS1	59051.2	70191.2	254820	176688	0.0137178	1.2468	0.693385	-30.6615	↓	216252	370084	294119	380554	205192	314354	349164	170522	309836	263733	165327	275288	240664	195797	204883	182512	273585	277167	275531	277266	237130	254696	220522	261820	175164	234155	102774	136384	141769	200187	154205	88074.7	175657
[truncated: 5 more columns]

## Sheet: MVA
											Non-Susceptible	Non-Susceptible	Non-Susceptible	Non-Susceptible	Non-Susceptible	Non-Susceptible	Non-Susceptible	Non-Susceptible	Non-Susceptible	Non-Susceptible	Non-Susceptible	Non-Susceptible	Non-Susceptible	Non-Susceptible	Non-Susceptible	Non-Susceptible	Non-Susceptible	Non-Susceptible	Non-Susceptible	Non-Susceptible	Non-Susceptible	Non-Susceptible	Non-Susceptible	Non-Susceptible	Non-Susceptible	Non-Susceptible	Susceptible	Susceptible	Susceptible	Susceptible	Susceptible	Susceptible	Susceptible	Susceptible	Susceptible	Susceptible	Susceptible	Susceptible
Feature ID	Mass	RT	Specie Abundance	Linex	SpeciePOS_Detected	SpecieNEG_Detected	Anntation Level	│p(corr)│	VIP	jacknife	14	15	18	21	25	43	44	45	46	47	50	51	52	53	54	57	56	58	60	62	63	64	66	69	70	71	16	22	23	27	28	38	39	49	59	65	73	97
593.5732@11.97	593.573	11.97	[M+H]+	Cer(d18:1/20:0)	[M+H]+	[M+CH3OO]-	MS1+ MS/MS	-0.627911	1.29703	0.161103	146570	211225	160788	180808	202155	147348	94760.9	170933	143068	94270.1	178975	151891	169950	149418	108946	184060	149722	114324	175317	210930	148792	152518	119580	153438	182026	53941.5	72597.4	55511.9	91914.1	71026.3	44534.5	91917.7	95984.1	76319	79972.6	163606	112183	148440
537.5122@9.09	537.512	9.09	[M+H]+	Cer(d18:1/16:0)	[M+H]+	[M+CH3OO]-	MS1+ MS/MS	-0.680363	1.45819	0.300165	211417	280652	231551	273277	251927	253477	198631	273610	325193	209559	275651	225533	211526	317023	161488	214827	190963	177473	208100	182787	206832	196108	152688	198514	203740	126490	71147.8	94437.5	87028.1	117864	67425	147613	99798.1	90041.3	56680.3	209861	195009	215605
667.6079@12.13	607.59	12.13	[M+CH3OO]-	Cer(d18:1/21:0)		[M+CH3COO]-	MS/MS	-0.655261	1.51082	0.330473	454504	829681	477587	533702	496128	516871	393517	388787	439744	446573	413043	509261	575783	433013	297371	456980	329201	353812	528042	431469	390925	518298	323782	373965	507412	300858	233130	257935	308032	314295	270913	208869	264366	262521	245361	462029	333048	503198
681.6242@12.27	621.606	12.27	[M+CH3OO]-	Cer(d18:1/22:0)	[M+H]+	[M+CH3OO]-	MS1+ MS/MS	-0.638062	1.50178	0.329259	2.41277e+06	4.00548e+06	2.28726e+06	3.36815e+06	2.52486e+06	3.03866e+06	2.04147e+06	2.71863e+06	2.22056e+06	2.63825e+06	2.08984e+06	2.36928e+06	3.88504e+06	2.6604e+06	1.3268e+06	2.25645e+06	1.88722e+06	1.47603e+06	2.01972e+06	2.74109e+06	1.96973e+06	2.30132e+06	1.392e+06	1.62799e+06	2.95916e+06	1.24023e+06	652513	1.12154e+06	1.26147e+06	1.51708e+06	1.20069e+06	986183	1.24796e+06	928587	993896	2.89302e+06	1.82681e+06	2.45287e+06
679.6078@12.02	619.59	12.02	[M+CH3OO]-	Cer(d18:2/22:0)		[M+CH3OO]-	MS/MS	-0.633125	1.50297	0.415473	947901	1.71201e+06	1.24289e+06	1.32799e+06	1.16242e+06	1.24645e+06	873642	1.06093e+06	1.33949e+06	1.14161e+06	954483	1.18451e+06	1.24354e+06	1.3029e+06	869300	1.24808e+06	876318	734457	1.05854e+06	920275	1.26222e+06	1.17885e+06	704452	944993	1.84777e+06	707260	360634	545575	738964	943715	442874	619424	644660	428593	417529	1.20298e+06	818077	1.33402e+06
759.5814@7.47	699.563	7.47	[M+CH3OO]-	HexCer(18:1;O2/16:0)		[M+CH3OO]-	MS/MS	-0.757513	1.6962	0.165752	289431	433690	276888	332373	409623	325043	329311	350095	332381	320552	295827	412500	316457	329795	378555	250904	356071	309329	246505	262638	339786	405541	224761	324801	289365	313485	97936.8	195475	241010	211472	242362	219759	136653	194315	148758	254049	263397	254487
783.656@11.97	783.656	11.97	[M+H]+	HexCer(18:1;2O/22:0)	[M+H]+	[M+CH3OO]-	MS/MS	-0.650389	1.37136	0.194812	91593.8	80722.2	39737.9	46038.9	46276	57423.2	57407.3	56323.3	51834.6	78248.5	65428.2	43750.7	67920.7	34083	34894.9	51423.3	40531.3	36925.8	49763.5	55197	50262.3	45521.3	48199.3	61901.9	58696.7	58315.9	18536.4	29971.8	21296.7	25398.9	21109.3	7281.99	26359.7	20782.6	21648.8	76264.7	35094.6	54092.1
699.5652@7.46	699.565	7.46	[M+H]+	HexCer(34:1;2O)	[M+H]+		MS1	-0.712439	1.51506	0.264999	116400	131353	128151	114305	95584	124825	97360.5	136553	117401	129188	120226	123072	106951	103606	94837.2	101838	127571	108089	103031	98216.9	155787	110687	87051.5	139163	104038	111816	41455.4	81018.1	36686.1	83904.5	57296.1	53587.7	63880.4	37474.4	54648.6	135052	125584	113054
501.2865@2.25	501.286	2.25	[M+H]+	LPE(20:4/0:0)	[M+H]+	[M+H]-	MS/MS	-0.635359	1.33248	0.286788	58783.4	83286	60973.2	75163.1	70510.1	61904.8	58297.3	50470.5	61188.2	55577	53616.6	86427.5	72020.3	69226.2	71413.1	55454.1	73625.5	48589.5	51094	66839.1	66333.7	51046.2	51306.9	54747.3	70622.2	48403.6	57899.9	41874.1	49214.4	47218.2	40011	49997	36217.1	39338.7	37933.2	62562.9	42691.4	55291.6
733.5629@9	733.563	9	[M+H]+	PC(16:0/16:0)	[M+H]+	[M+CH3OO]-	MS/MS	-0.664471	1.51316	0.144179	9.36937e+06	1.38343e+07	9.51057e+06	1.51997e+07	1.31202e+07	1.27644e+07	1.3635e+07	1.47357e+07	1.57014e+07	1.10517e+07	6.7827e+06	9.74058e+06	1.06198e+07	1.17294e+07	1.23846e+07	9.99012e+06	9.17612e+06	8.56118e+06	9.22711e+06	9.59088e+06	8.89726e+06	1.05089e+07	8.89357e+06	9.60589e+06	8.63657e+06	9.97118e+06	3.04952e+06	6.11337e+06	5.02347e+06	6.7966e+06	5.43667e+06	5.62521e+06	7.23998e+06	4.16997e+06	5.34625e+06	1.0772e+07	1.29937e+07	8.86078e+06
821.6159@11.37	761.598	11.37	[M+CH3OO]-	PC(16:0/18:0)	[M+H]+	[M+CH3OO]-	MS/MS	-0.69879	1.66026	0.221683	217420	266729	209518	269710	291299	268823	244368	251179	262090	208246	193442	220846	220263	263579	185595	204307	165765	157352	194130	202054	210216	218310	190553	162435	213628	183011	72988.7	119563	119403	145163	101869	108865	141039	107216	102966	208305	224372	201954
809.5941@9.08	809.594	9.08	[M+H]+	PC(16:0_22:4)	[M+H]+		MS/MS	-0.612216	1.39456	0.120746	3.89008e+06	7.9531e+06	4.76758e+06	7.26602e+06	4.77414e+06	4.93714e+06	5.66724e+06	6.48255e+06	4.96972e+06	6.71957e+06	3.32434e+06	7.88081e+06	5.22236e+06	3.95047e+06	5.42021e+06	4.14638e+06	4.24313e+06	5.30599e+06	2.99801e+06	3.94875e+06	4.2362e+06	6.64539e+06	3.91911e+06	4.56014e+06	4.33318e+06	3.63678e+06	2.67674e+06	3.34266e+06	2.99413e+06	4.20432e+06	3.60349e+06	2.44746e+06	2.22434e+06	2.64541e+06	2.75051e+06	3.78462e+06	4.56265e+06	4.07006e+06
897.6394@11.4	837.625	11.38	[M+CH3OO]-	PC(18:0_22:4)	[M+H]+	[M+CH3OO]-		-0.657305	1.50089	0.153598	141617	216221	168021	225144	146075	168826	183588	188093	172753	236067	131600	298086	192408	161035	165825	166620	168113	202174	104862	129819	147538	208323	145678	163257	209747	139275	102316	103478	111052	162128	120592	93953	76217.1	88446.7	98016.9	131704	158718	137695
811.6106@10.77	811.611	10.77	[M+H]+	PC(18:0_20:3)	[M+H]+	[M+CH3OO]-	MS/MS	-0.601673	1.24812	0.297306	2.36352e+07	3.85916e+07	3.61455e+07	2.91623e+07	2.31748e+07	1.97672e+07	1.80847e+07	2.98047e+07	1.65358e+07	2.60671e+07	1.75791e+07	4.29947e+07	2.35704e+07	2.43602e+07	1.63187e+07	3.03836e+07	2.5513e+07	3.50504e+07	1.63686e+07	2.34039e+07	2.06759e+07	4.06868e+07	2.64779e+07	1.90371e+07	2.77098e+07	1.49657e+07	1.08144e+07	1.42537e+07	1.69272e+07	2.19365e+07	1.79068e+07	8.54158e+06	1.17582e+07	1.30407e+07	1.54588e+07	1.65017e+07	2.10886e+07	2.22909e+07
783.5792@8.42	783.579	8.42	[M+H]+	PC(16:0/20:3)	[M+H]+	[M+CH3OO]-	MS/MS	-0.645468	1.36445	0.195969	5.90007e+07	9.8308e+07	8.3032e+07	8.01886e+07	7.99665e+07	6.04753e+07	6.03513e+07	7.94967e+07	4.77546e+07	7.111e+07	4.99047e+07	8.97965e+07	7.45133e+07	6.35665e+07	7.98331e+07	7.41779e+07	7.08506e+07	8.33489e+07	5.7093e+07	6.70154e+07	5.63926e+07	8.2013e+07	6.03893e+07	5.7134e+07	5.89675e+07	4.42558e+07	4.58543e+07	5.76678e+07	4.64785e+07	5.44521e+07	5.26521e+07	2.45693e+07	2.65408e+07	4.82968e+07	3.73905e+07	5.13344e+07	4.72761e+07	6.36294e+07
719.5464@8.01	719.546	8.01	[M+H]+	PC(31:0)	[M+H]+		MS1	-0.721691	1.49704	0.126582	334668	537235	279041	369048	334716	364333	420337	239742	335657	314079	225328	362964	280249	301759	443959	273343	273935	269249	397476	285649	249972	384833	326234	307317	268660	311846	131381	243470	248347	189627	234641	151257	172362	117537	189357	235147	282232	304085
839.6417@11.81	839.642	11.81	[M+H]+	PC(40:3)	[M+H]+		MS1	-0.643526	1.4067	0.230342	85500.4	118734	87693.4	98371.6	82672.6	73465.5	81701.6	97874.4	73089.5	87032.9	72515	89831.8	73927.4	64430.6	62186.3	74800.3	62841.5	81574.4	68878.8	73675.4	68416.1	101442	108697	61687.5	78717.5	54477.7	32577.7	68449.3	58795.2	70616.9	55837.5	28844.2	47132	37640	58382.3	64066	86001.3	82832.3
719.583@10.56	719.583	10.56	[M+H]+	PC(O-16:0/16:0)	[M+H]+		MS/MS (MS Dial)	-0.768618	1.64329	0.13772	843817	1.14354e+06	657706	776917	639638	882885	916441	1.10632e+06	941181	1.0235e+06	606039	980497	761052	706299	714290	676931	718131	755996	745190	933448	693232	905160	818557	752765	899450	753897	263364	438575	382591	529709	402068	398722	480094	308489	394435	837677	1.05129e+06	696407
745.5991@10.87	745.599	10.87	[M+H]+	PC(O-16:0_18:1)	[M+H]+	[M+CH3OO]-	MS/MS (MS Dial)	-0.661505	1.48209	0.25718	3.32029e+06	4.64269e+06	3.05799e+06	3.85708e+06	2.65589e+06	3.77847e+06	3.41742e+06	4.13347e+06	3.34139e+06	3.28819e+06	2.78291e+06	3.17988e+06	3.29318e+06	2.8055e+06	3.15553e+06	2.80477e+06	2.64475e+06	3.10303e+06	3.21206e+06	3.47457e+06	2.72368e+06	3.83978e+06	4.20604e+06	2.95512e+06	3.03254e+06	3.32769e+06	1.86816e+06	2.52853e+06	2.30021e+06	2.91138e+06	2.18562e+06	1.70618e+06	2.79005e+06	2.16346e+06	2.24827e+06	2.99812e+06	4.33606e+06	3.14319e+06
743.5801@10.87	743.58	10.87	[M+H]+	PC(O-16:1/18:1)	[M+H]+	[M+CH3OO]-	MS/MS (MS Dial)	-0.63564	1.43996	0.218316	3.2753e+06	4.86923e+06	2.9693e+06	3.87942e+06	2.70051e+06	4.05793e+06	3.27191e+06	4.24816e+06	3.56672e+06	3.40493e+06	2.55044e+06	3.21049e+06	3.25962e+06	2.69835e+06	2.9688e+06	2.72801e+06	2.56221e+06	3.04131e+06	2.92759e+06	3.43928e+06	2.59606e+06	3.6361e+06	4.21217e+06	3.04746e+06	3.0805e+06	3.43751e+06	1.56107e+06	2.51734e+06	2.30821e+06	2.79594e+06	2.11896e+06	1.63035e+06	2.85561e+06	2.1257e+06	2.19073e+06	3.06296e+06	4.50675e+06	3.01995e+06
849.6622@11.91	849.662	11.91	[M+H]+	PC(O-22:1_20:4)	[M+H]+		MS1	-0.669761	1.4659	0.228185	1.82e+06	1.80865e+06	1.25723e+06	1.53118e+06	1.05517e+06	1.74835e+06	1.57818e+06	1.55844e+06	1.8499e+06	1.67125e+06	1.07149e+06	1.61227e+06	1.12317e+06	1.33876e+06	1.53279e+06	1.34268e+06	1.15425e+06	1.21814e+06	1.30723e+06	1.59543e+06	1.09753e+06	1.44911e+06	1.57455e+06	1.45268e+06	1.34224e+06	1.67768e+06	504162	964092	828923	1.17534e+06	440178	542432	1.40671e+06	679745	630038	1.58382e+06	1.79736e+06	1.36336e+06
888.5677@7.44	888.568	7.44	[M+H]-	PI(38:3)		[M-H]-	MS1	-0.761652	1.70008	0.285696	691856	1.01466e+06	721576	604300	827145	502631	508129	734558	506533	754808	563681	876315	821006	787667	873880	775505	522178	739543	734341	641325	662757	743553	722317	440739	866072	351689	169365	379530	395295	451630	331363	206913	246515	283865	384995	553015	349127	698482
886.5527@6.87	886.553	6.87	[M-H]-	PI(18:0/20:4)		[M-H]-	MS/MS	-0.711245	1.67894	0.237822	5.24833e+06	6.38506e+06	5.50274e+06	6.98037e+06	7.30236e+06	7.34886e+06	6.38296e+06	5.86865e+06	6.5901e+06	6.35849e+06	4.34531e+06	7.27757e+06	5.62782e+06	6.35703e+06	7.11742e+06	6.00888e+06	4.79519e+06	5.13078e+06	5.66936e+06	4.87404e+06	6.09548e+06	4.61698e+06	5.24905e+06	4.82415e+06	5.57287e+06	3.81859e+06	2.12603e+06	3.79838e+06	3.41171e+06	4.64108e+06	3.09896e+06	3.01783e+06	3.81452e+06	2.88808e+06	3.32818e+06	5.88816e+06	5.7707e+06	5.46407e+06
716.5835@7.99	716.583	7.99	[M+H]+	SM(35:1)	[M+H]+		MS1	-0.72174	1.54731	0.11203	850270	1.36733e+06	1.11036e+06	1.21057e+06	686318	1.343e+06	894526	851271	1.30673e+06	1.02367e+06	894695	1.11269e+06	1.04272e+06	908914	840163	1.17081e+06	747775	1.01949e+06	967687	758555	1.04466e+06	899508	924932	1.01162e+06	897467	884740	370699	556104	521484	568021	447725	312309	740707	378665	485182	913846	1.6357e+06	1.0123e+06
764.5997@7.81	704.58	7.81	[M+CH3COO]-	SM(18:0/16:0)	[M+H]+	[M+CH3COO]-	MS/MS	-0.678191	1.59812	0.231004	238744	228256	252413	313506	157574	299680	265613	298332	300609	236937	204857	277587	171134	242986	186078	216276	216781	157463	191706	247638	225552	223542	218833	169490	271958	247935	73260.8	102439	119423	137355	130761	84391.3	131687	94124.5	130492	211467	276372	192296
674.5375@5.89	674.538	5.89	[M+H]+	SM(18:1/14:0	[M+H]+	[M+CH3COO]-	MS/MS	-0.687335	1.49652	0.14696	3.52502e+06	7.12549e+06	4.21653e+06	5.64965e+06	3.92885e+06	4.87184e+06	4.76164e+06	4.74832e+06	4.80682e+06	3.58833e+06	2.80154e+06	5.28009e+06	5.23067e+06	3.64691e+06	3.5888e+06	3.52675e+06	4.06606e+06	3.79405e+06	4.86323e+06	3.79381e+06	4.2008e+06	6.17059e+06	3.62263e+06	4.44287e+06	3.20353e+06	3.93829e+06	2.30655e+06	3.02654e+06	3.10977e+06	2.89849e+06	2.73402e+06	1.52383e+06	2.57554e+06	2.61226e+06	2.49498e+06	3.73533e+06	4.05485e+06	3.58812e+06
688.5524@6.47	688.552	6.47	[M+H]+	SM(18:1/15:0)	[M+H]+	[M+CH3COO]-	MS/MS	-0.720118	1.553	0.155193	2.01166e+06	4.02199e+06	2.24586e+06	2.72825e+06	1.93686e+06	3.04828e+06	2.34281e+06	1.83411e+06	2.6083e+06	2.22677e+06	1.70431e+06	2.60458e+06	2.39491e+06	1.91595e+06	2.24347e+06	2.10032e+06	1.84783e+06	2.23235e+06	2.63256e+06	1.88872e+06	2.26554e+06	2.78208e+06	2.07975e+06	2.24431e+06	1.8161e+06	1.95275e+06	1.04801e+06	1.78402e+06	1.38761e+06	1.61009e+06	1.29225e+06	911381	1.59875e+06	1.08643e+06	1.2534e+06	1.96766e+06	2.48372e+06	2.18582e+06
762.5851@7.17	702.565	7.17	[M+CH3COO]-	SM(18:1/16:0)	[M+H]+	[M+CH3COO]-	MS/MS	-0.614804	1.53545	0.32651	6.89817e+06	1.04391e+07	8.2212e+06	9.99619e+06	6.13046e+06	9.77372e+06	7.888e+06	7.90117e+06	9.99187e+06	7.95918e+06	7.22612e+06	8.78156e+06	8.17261e+06	9.67252e+06	7.68451e+06	6.84941e+06	6.4844e+06	7.19892e+06	6.96861e+06	6.94933e+06	7.96653e+06	7.14074e+06	7.41677e+06	7.37925e+06	7.8246e+06	7.75578e+06	2.9303e+06	5.73597e+06	5.06668e+06	6.34437e+06	3.90839e+06	4.48105e+06	5.3972e+06	4.95533e+06	3.97596e+06	7.48315e+06	9.93467e+06	6.92811e+06
716.583@7.66	716.583	7.66	[M+H]+	SM(18:1/17:0)	[M+H]+		MS/MS	-0.611271	1.30173	0.138578	226149	394973	254222	289833	184346	361081	249926	159791	248200	260085	180816	239123	232058	153191	165431	207584	193228	259686	259836	187972	226387	273764	197523	255981	157084	255804	130023	159048	133874	152285	155074	95566.2	149544	123433	156346	184444	231479	239758
790.6147@9.01	730.595	9.01	[M+CH3COO]-	SM(18:1/18:0)	[M+H]+	[M+CH3COO]-	MS/MS	-0.605827	1.48367	0.194093	1.18819e+06	1.84017e+06	1.57538e+06	1.87364e+06	1.10442e+06	2.04105e+06	1.25774e+06	1.44866e+06	2.05827e+06	1.47224e+06	1.18967e+06	1.71361e+06	1.62849e+06	1.93049e+06	1.31471e+06	1.91427e+06	1.27457e+06	1.35547e+06	1.32312e+06	1.24015e+06	1.48293e+06	1.21787e+06	989835	1.41979e+06	1.51145e+06	1.22094e+06	455996	788103	813375	901140	562486	918679	898768	856688	543665	1.47609e+06	1.96575e+06	1.22573e+06
818.6463@11.38	758.626	11.38	[M+CH3COO]-	SM(18:1/20:0)	[M+H]+	[M+CH3COO]-	MS/MS	-0.777793	1.78128	0.26324	903504	1.48099e+06	1.19072e+06	1.33135e+06	1.06512e+06	1.1759e+06	1.00256e+06	1.12174e+06	1.15679e+06	965545	965342	1.107e+06	1.39226e+06	1.18179e+06	898336	1.28963e+06	836894	898515	1.14612e+06	933207	1.11761e+06	1.14038e+06	874088	930211	1.19472e+06	863987	364309	569049	594575	668312	428137	351829	578360	453970	444640	1.10422e+06	919976	1.00995e+06
832.6599@11.75	772.64	11.75	[M+CH3COO]-	SM(18:1/21:0)	[M+H]+	[M+CH3COO]-	MS/MS	-0.721436	1.62007	0.293055	510374	782603	569569	554137	473221	577401	575801	430048	566681	491476	444579	554691	642124	418246	395228	565552	394389	497686	690073	541631	516213	726042	499767	503519	530685	451543	193623	299580	290069	334255	232327	117459	305528	220174	224413	527697	437331	503573
846.6777@11.94	786.658	11.94	[M+CH3COO]-	SM(18:1/22:0)	[M+H]+	[M+CH3COO]-	MS/MS	-0.823366	1.84461	0.216995	2.34701e+06	2.71764e+06	2.25892e+06	2.54927e+06	2.58646e+06	2.72716e+06	2.39526e+06	2.29054e+06	2.60569e+06	2.46591e+06	2.41202e+06	2.15792e+06	2.9351e+06	2.5584e+06	1.84122e+06	2.57554e+06	1.99336e+06	1.71522e+06	2.36036e+06	2.36525e+06	2.54575e+06	2.44882e+06	2.14184e+06	2.03227e+06	2.8902e+06	2.04826e+06	671889	1.14066e+06	1.11989e+06	1.45791e+06	1.08603e+06	813980	1.1562e+06	1.03351e+06	1.09838e+06	2.72099e+06	1.62712e+06	2.08321e+06
860.6933@12.08	800.673	12.08	[M+CH3COO]-	SM(18:1/23:0)	[M+H]+	[M+CH3COO]-	MS/MS	-0.716625	1.64973	0.216617	947077	1.28855e+06	1.01177e+06	1.04528e+06	818902	1.10646e+06	1.18586e+06	833317	1.11702e+06	983451	917353	961281	1.11761e+06	1.01001e+06	584056	1.06665e+06	635734	754368	981689	1.11872e+06	957735	1.05018e+06	885122	848929	895168	752186	237752	440810	371323	591237	382303	225737	467090	399486	368586	1.04512e+06	836380	965703
874.7091@12.23	814.689	12.23	[M+CH3COO]-	SM(18:1/24:0)	[M+H]+	[M+CH3COO]-	MS/MS	-0.752321	1.71727	0.231804	1.21984e+06	1.29989e+06	1.01431e+06	1.38041e+06	1.16565e+06	1.26721e+06	1.40637e+06	1.54647e+06	1.37438e+06	1.37562e+06	1.1221e+06	1.05165e+06	1.54368e+06	1.25645e+06	894530	1.21765e+06	1.00394e+06	722793	1.02997e+06	1.36432e+06	1.19994e+06	1.14167e+06	1.15656e+06	1.12326e+06	1.40595e+06	1.05948e+06	356650	493177	467102	670075	557300	330235	617920	473978	542996	1.41876e+06	1.01991e+06	1.07716e+06
784.6478@11.54	784.648	11.54	[M+H]+	SM(18:1/22:1)	[M+H]+	[M+CH3COO]-	MS/MS	-0.672184	1.48819	0.193518	9.46272e+06	1.39575e+07	1.13568e+07	1.13169e+07	7.26158e+06	1.22964e+07	1.09702e+07	1.16314e+07	1.53264e+07	1.07064e+07	8.37101e+06	1.0879e+07	1.20797e+07	1.13308e+07	1.14574e+07	1.12107e+07	9.69707e+06	8.88549e+06	9.38067e+06	9.36358e+06	1.39516e+07	1.0603e+07	1.05041e+07	1.12123e+07	1.38541e+07	8.14873e+06	2.80385e+06	7.84339e+06	7.00006e+06	7.79574e+06	4.69866e+06	3.60767e+06	7.94736e+06	4.87233e+06	4.75406e+06	1.17036e+07	1.05571e+07	1.13518e+07
812.6793@11.93	812.679	11.93	[M+H]+	SM(18:1/24:1)	[M+H]+		MS/MS	-0.608767	1.42028	0.25556	2.26134e+07	2.78044e+07	2.7011e+07	3.16577e+07	2.09775e+07	2.68737e+07	3.09661e+07	3.07439e+07	3.38945e+07	2.63443e+07	2.00349e+07	2.48515e+07	2.47005e+07	2.74157e+07	2.70674e+07	2.62948e+07	2.11555e+07	2.24966e+07	2.14201e+07	2.69967e+07	1.75701e+07	2.33966e+07	1.49471e+07	2.7223e+07	2.52559e+07	2.24714e+07	5.76114e+06	1.44204e+07	1.13607e+07	1.92986e+07	1.10334e+07	1.29185e+07	2.27565e+07	1.12519e+07	1.1493e+07	2.77187e+07	3.38593e+07	2.64604e+07
828.7067@12.3	828.707	12.3	[M+H]+	SM(18:1/25:0)	[M+H]+		MS/MS	-0.666635	1.41036	0.119546	114470	208669	130159	154975	149669	164050	202807	121466	150391	183191	96871.9	119536	123267	87442.6	79984.1	164128	108023	126388	178872	151010	122494	159045	137882	135574	117687	115776	45467.2	54887.2	50957.2	85697.4	85127.2	41668.9	71953.8	46789.7	96188.8	131574	148895	132741
798.6625@11.82	798.663	11.82	[M+H]+	SM(18:2/23:0)	[M+H]+	[M+CH3COO]-	MS/MS	-0.624621	1.41075	0.231465	2.88918e+06	4.21616e+06	3.0689e+06	2.67827e+06	1.78835e+06	3.01336e+06	3.66339e+06	2.63047e+06	4.10548e+06	2.39073e+06	2.0411e+06	3.13045e+06	2.48461e+06	2.7132e+06	2.25975e+06	2.52229e+06	1.92763e+06	2.15506e+06	2.90363e+06	2.71117e+06	3.12469e+06	2.98301e+06	2.81593e+06	2.77691e+06	2.51666e+06	2.08892e+06	833790	1.82512e+06	1.56307e+06	2.14564e+06	1.21273e+06	748926	2.05109e+06	1.16278e+06	1.23583e+06	2.84685e+06	3.25599e+06	3.17177e+06
744.613@9.32	744.613	9.32	[M+H]+	SM(37:1)	[M+H]+		MS/MS	-0.607495	1.404	0.0823516	1.73704e+06	2.58582e+06	2.12754e+06	2.4523e+06	2.43275e+06	2.48841e+06	2.04471e+06	2.43836e+06	1.8274e+06	2.1174e+06	1.35506e+06	2.15175e+06	2.16826e+06	1.66214e+06	2.45087e+06	1.8061e+06	1.86141e+06	1.9627e+06	1.7269e+06	1.61151e+06	1.84636e+06	2.06576e+06	1.7056e+06	2.05838e+06	1.45357e+06	1.90505e+06	1.04833e+06	1.56492e+06	1.58855e+06	1.6059e+06	1.49248e+06	1.19404e+06	1.38995e+06	1.34214e+06	1.21012e+06	1.88807e+06	1.92026e+06	1.9989e+06
826.6914@12.01	826.691	12.01	[M+H]+	SM(43:2)	[M+H]+		MS/MS	-0.610155	1.36875	0.147996	661147	1.00156e+06	785374	965315	577096	848233	980084	569311	886212	787480	435935	722140	637214	488454	597831	735708	551429	733296	722994	751198	637354	726762	633262	744958	503950	645326	284711	392839	369722	521568	419023	260952	550321	337458	445720	635469	868805	780811

## Sheet: Linex_CommonSigMet
Samle	Group	Cer(d18:1/20:0)	Cer(d18:1/16:0)	Cer(d18:1/21:0)	Cer(d18:1/22:0)	Cer(d18:2/22:0)	HexCer(18:1;O2/16:0)	HexCer(18:1;2O/22:0)	HexCer(34:1;2O)	LPE(20:4/0:0)	PC(16:0/16:0)	PC(16:0/18:0)	PC(16:0_22:4)	PC(18:0_22:4)	PC(18:0_20:3)	PC(31:0)	PC(40:3)	PC(O-16:0/16:0)	PC(O-16:0_18:1)	PC(O-16:1/18:1)	PC(O-22:1_20:4)	PI(38:3)	PI(18:0/20:4)	SM(35:1)	SM(18:0/16:0)	SM(18:1/14:0	SM(18:1/15:0)	SM(18:1/16:0)	SM(18:1/17:0)	SM(18:1/20:0)	SM(18:1/21:0)	SM(18:1/22:0)	SM(18:1/23:0)	SM(18:1/24:0)	SM(18:1/22:1)	SM(18:1/25:0)	SM(18:2/23:0)	SM(37:1)	SM(18:1/24:1)	PC(16:0/20:3)
14	Non-Susceptible	146570	211417	454504	2.41277e+06	947901	289431	91593.8	116400	58783.4	9.36937e+06	217420	3.89008e+06	141617	2.36352e+07	334668	85500.4	843817	3.32029e+06	3.2753e+06	1.82e+06	691856	5.24833e+06	850270	238744	3.52502e+06	2.01166e+06	6.89817e+06	226149	903504	510374	2.34701e+06	947077	1.21984e+06	9.46272e+06	114470	2.88918e+06	1.73704e+06	2.26134e+07	5.90007e+07
15	Non-Susceptible	211225	280652	829681	4.00548e+06	1.71201e+06	433690	80722.2	131353	83286	1.38343e+07	266729	7.9531e+06	216221	3.85916e+07	537235	118734	1.14354e+06	4.64269e+06	4.86923e+06	1.80865e+06	1.01466e+06	6.38506e+06	1.36733e+06	228256	7.12549e+06	4.02199e+06	1.04391e+07	394973	1.48099e+06	782603	2.71764e+06	1.28855e+06	1.29989e+06	1.39575e+07	208669	4.21616e+06	2.58582e+06	2.78044e+07	9.8308e+07
18	Non-Susceptible	160788	231551	477587	2.28726e+06	1.24289e+06	276888	39737.9	128151	60973.2	9.51057e+06	209518	4.76758e+06	168021	3.61455e+07	279041	87693.4	657706	3.05799e+06	2.9693e+06	1.25723e+06	721576	5.50274e+06	1.11036e+06	252413	4.21653e+06	2.24586e+06	8.2212e+06	254222	1.19072e+06	569569	2.25892e+06	1.01177e+06	1.01431e+06	1.13568e+07	130159	3.0689e+06	2.12754e+06	2.7011e+07	8.3032e+07
21	Non-Susceptible	180808	273277	533702	3.36815e+06	1.32799e+06	332373	46038.9	114305	75163.1	1.51997e+07	269710	7.26602e+06	225144	2.91623e+07	369048	98371.6	776917	3.85708e+06	3.87942e+06	1.53118e+06	604300	6.98037e+06	1.21057e+06	313506	5.64965e+06	2.72825e+06	9.99619e+06	289833	1.33135e+06	554137	2.54927e+06	1.04528e+06	1.38041e+06	1.13169e+07	154975	2.67827e+06	2.4523e+06	3.16577e+07	8.01886e+07
25	Non-Susceptible	202155	251927	496128	2.52486e+06	1.16242e+06	409623	46276	95584	70510.1	1.31202e+07	291299	4.77414e+06	146075	2.31748e+07	334716	82672.6	639638	2.65589e+06	2.70051e+06	1.05517e+06	827145	7.30236e+06	686318	157574	3.92885e+06	1.93686e+06	6.13046e+06	184346	1.06512e+06	473221	2.58646e+06	818902	1.16565e+06	7.26158e+06	149669	1.78835e+06	2.43275e+06	2.09775e+07	7.99665e+07
43	Non-Susceptible	147348	253477	516871	3.03866e+06	1.24645e+06	325043	57423.2	124825	61904.8	1.27644e+07	268823	4.93714e+06	168826	1.97672e+07	364333	73465.5	882885	3.77847e+06	4.05793e+06	1.74835e+06	502631	7.34886e+06	1.343e+06	299680	4.87184e+06	3.04828e+06	9.77372e+06	361081	1.1759e+06	577401	2.72716e+06	1.10646e+06	1.26721e+06	1.22964e+07	164050	3.01336e+06	2.48841e+06	2.68737e+07	6.04753e+07
44	Non-Susceptible	94760.9	198631	393517	2.04147e+06	873642	329311	57407.3	97360.5	58297.3	1.3635e+07	244368	5.66724e+06	183588	1.80847e+07	420337	81701.6	916441	3.41742e+06	3.27191e+06	1.57818e+06	508129	6.38296e+06	894526	265613	4.76164e+06	2.34281e+06	7.888e+06	249926	1.00256e+06	575801	2.39526e+06	1.18586e+06	1.40637e+06	1.09702e+07	202807	3.66339e+06	2.04471e+06	3.09661e+07	6.03513e+07
45	Non-Susceptible	170933	273610	388787	2.71863e+06	1.06093e+06	350095	56323.3	136553	50470.5	1.47357e+07	251179	6.48255e+06	188093	2.98047e+07	239742	97874.4	1.10632e+06	4.13347e+06	4.24816e+06	1.55844e+06	734558	5.86865e+06	851271	298332	4.74832e+06	1.83411e+06	7.90117e+06	159791	1.12174e+06	430048	2.29054e+06	833317	1.54647e+06	1.16314e+07	121466	2.63047e+06	2.43836e+06	3.07439e+07	7.94967e+07
46	Non-Susceptible	143068	325193	439744	2.22056e+06	1.33949e+06	332381	51834.6	117401	61188.2	1.57014e+07	262090	4.96972e+06	172753	1.65358e+07	335657	73089.5	941181	3.34139e+06	3.56672e+06	1.8499e+06	506533	6.5901e+06	1.30673e+06	300609	4.80682e+06	2.6083e+06	9.99187e+06	248200	1.15679e+06	566681	2.60569e+06	1.11702e+06	1.37438e+06	1.53264e+07	150391	4.10548e+06	1.8274e+06	3.38945e+07	4.77546e+07
47	Non-Susceptible	94270.1	209559	446573	2.63825e+06	1.14161e+06	320552	78248.5	129188	55577	1.10517e+07	208246	6.71957e+06	236067	2.60671e+07	314079	87032.9	1.0235e+06	3.28819e+06	3.40493e+06	1.67125e+06	754808	6.35849e+06	1.02367e+06	236937	3.58833e+06	2.22677e+06	7.95918e+06	260085	965545	491476	2.46591e+06	983451	1.37562e+06	1.07064e+07	183191	2.39073e+06	2.1174e+06	2.63443e+07	7.111e+07
50	Non-Susceptible	178975	275651	413043	2.08984e+06	954483	295827	65428.2	120226	53616.6	6.7827e+06	193442	3.32434e+06	131600	1.75791e+07	225328	72515	606039	2.78291e+06	2.55044e+06	1.07149e+06	563681	4.34531e+06	894695	204857	2.80154e+06	1.70431e+06	7.22612e+06	180816	965342	444579	2.41202e+06	917353	1.1221e+06	8.37101e+06	96871.9	2.0411e+06	1.35506e+06	2.00349e+07	4.99047e+07
51	Non-Susceptible	151891	225533	509261	2.36928e+06	1.18451e+06	412500	43750.7	123072	86427.5	9.74058e+06	220846	7.88081e+06	298086	4.29947e+07	362964	89831.8	980497	3.17988e+06	3.21049e+06	1.61227e+06	876315	7.27757e+06	1.11269e+06	277587	5.28009e+06	2.60458e+06	8.78156e+06	239123	1.107e+06	554691	2.15792e+06	961281	1.05165e+06	1.0879e+07	119536	3.13045e+06	2.15175e+06	2.48515e+07	8.97965e+07
52	Non-Susceptible	169950	211526	575783	3.88504e+06	1.24354e+06	316457	67920.7	106951	72020.3	1.06198e+07	220263	5.22236e+06	192408	2.35704e+07	280249	73927.4	761052	3.29318e+06	3.25962e+06	1.12317e+06	821006	5.62782e+06	1.04272e+06	171134	5.23067e+06	2.39491e+06	8.17261e+06	232058	1.39226e+06	642124	2.9351e+06	1.11761e+06	1.54368e+06	1.20797e+07	123267	2.48461e+06	2.16826e+06	2.47005e+07	7.45133e+07
53	Non-Susceptible	149418	317023	433013	2.6604e+06	1.3029e+06	329795	34083	103606	69226.2	1.17294e+07	263579	3.95047e+06	161035	2.43602e+07	301759	64430.6	706299	2.8055e+06	2.69835e+06	1.33876e+06	787667	6.35703e+06	908914	242986	3.64691e+06	1.91595e+06	9.67252e+06	153191	1.18179e+06	418246	2.5584e+06	1.01001e+06	1.25645e+06	1.13308e+07	87442.6	2.7132e+06	1.66214e+06	2.74157e+07	6.35665e+07
54	Non-Susceptible	108946	161488	297371	1.3268e+06	869300	378555	34894.9	94837.2	71413.1	1.23846e+07	185595	5.42021e+06	165825	1.63187e+07	443959	62186.3	714290	3.15553e+06	2.9688e+06	1.53279e+06	873880	7.11742e+06	840163	186078	3.5888e+06	2.24347e+06	7.68451e+06	165431	898336	395228	1.84122e+06	584056	894530	1.14574e+07	79984.1	2.25975e+06	2.45087e+06	2.70674e+07	7.98331e+07
57	Non-Susceptible	184060	214827	456980	2.25645e+06	1.24808e+06	250904	51423.3	101838	55454.1	9.99012e+06	204307	4.14638e+06	166620	3.03836e+07	273343	74800.3	676931	2.80477e+06	2.72801e+06	1.34268e+06	775505	6.00888e+06	1.17081e+06	216276	3.52675e+06	2.10032e+06	6.84941e+06	207584	1.28963e+06	565552	2.57554e+06	1.06665e+06	1.21765e+06	1.12107e+07	164128	2.52229e+06	1.8061e+06	2.62948e+07	7.41779e+07
56	Non-Susceptible	149722	190963	329201	1.88722e+06	876318	356071	40531.3	127571	73625.5	9.17612e+06	165765	4.24313e+06	168113	2.5513e+07	273935	62841.5	718131	2.64475e+06	2.56221e+06	1.15425e+06	522178	4.79519e+06	747775	216781	4.06606e+06	1.84783e+06	6.4844e+06	193228	836894	394389	1.99336e+06	635734	1.00394e+06	9.69707e+06	108023	1.92763e+06	1.86141e+06	2.11555e+07	7.08506e+07
58	Non-Susceptible	114324	177473	353812	1.47603e+06	734457	309329	36925.8	108089	48589.5	8.56118e+06	157352	5.30599e+06	202174	3.50504e+07	269249	81574.4	755996	3.10303e+06	3.04131e+06	1.21814e+06	739543	5.13078e+06	1.01949e+06	157463	3.79405e+06	2.23235e+06	7.19892e+06	259686	898515	497686	1.71522e+06	754368	722793	8.88549e+06	126388	2.15506e+06	1.9627e+06	2.24966e+07	8.33489e+07
60	Non-Susceptible	175317	208100	528042	2.01972e+06	1.05854e+06	246505	49763.5	103031	51094	9.22711e+06	194130	2.99801e+06	104862	1.63686e+07	397476	68878.8	745190	3.21206e+06	2.92759e+06	1.30723e+06	734341	5.66936e+06	967687	191706	4.86323e+06	2.63256e+06	6.96861e+06	259836	1.14612e+06	690073	2.36036e+06	981689	1.02997e+06	9.38067e+06	178872	2.90363e+06	1.7269e+06	2.14201e+07	5.7093e+07
62	Non-Susceptible	210930	182787	431469	2.74109e+06	920275	262638	55197	98216.9	66839.1	9.59088e+06	202054	3.94875e+06	129819	2.34039e+07	285649	73675.4	933448	3.47457e+06	3.43928e+06	1.59543e+06	641325	4.87404e+06	758555	247638	3.79381e+06	1.88872e+06	6.94933e+06	187972	933207	541631	2.36525e+06	1.11872e+06	1.36432e+06	9.36358e+06	151010	2.71117e+06	1.61151e+06	2.69967e+07	6.70154e+07
63	Non-Susceptible	148792	206832	390925	1.96973e+06	1.26222e+06	339786	50262.3	155787	66333.7	8.89726e+06	210216	4.2362e+06	147538	2.06759e+07	249972	68416.1	693232	2.72368e+06	2.59606e+06	1.09753e+06	662757	6.09548e+06	1.04466e+06	225552	4.2008e+06	2.26554e+06	7.96653e+06	226387	1.11761e+06	516213	2.54575e+06	957735	1.19994e+06	1.39516e+07	122494	3.12469e+06	1.84636e+06	1.75701e+07	5.63926e+07
64	Non-Susceptible	152518	196108	518298	2.30132e+06	1.17885e+06	405541	45521.3	110687	51046.2	1.05089e+07	218310	6.64539e+06	208323	4.06868e+07	384833	101442	905160	3.83978e+06	3.6361e+06	1.44911e+06	743553	4.61698e+06	899508	223542	6.17059e+06	2.78208e+06	7.14074e+06	273764	1.14038e+06	726042	2.44882e+06	1.05018e+06	1.14167e+06	1.0603e+07	159045	2.98301e+06	2.06576e+06	2.33966e+07	8.2013e+07
66	Non-Susceptible	119580	152688	323782	1.392e+06	704452	224761	48199.3	87051.5	51306.9	8.89357e+06	190553	3.91911e+06	145678	2.64779e+07	326234	108697	818557	4.20604e+06	4.21217e+06	1.57455e+06	722317	5.24905e+06	924932	218833	3.62263e+06	2.07975e+06	7.41677e+06	197523	874088	499767	2.14184e+06	885122	1.15656e+06	1.05041e+07	137882	2.81593e+06	1.7056e+06	1.49471e+07	6.03893e+07
69	Non-Susceptible	153438	198514	373965	1.62799e+06	944993	324801	61901.9	139163	54747.3	9.60589e+06	162435	4.56014e+06	163257	1.90371e+07	307317	61687.5	752765	2.95512e+06	3.04746e+06	1.45268e+06	440739	4.82415e+06	1.01162e+06	169490	4.44287e+06	2.24431e+06	7.37925e+06	255981	930211	503519	2.03227e+06	848929	1.12326e+06	1.12123e+07	135574	2.77691e+06	2.05838e+06	2.7223e+07	5.7134e+07
70	Non-Susceptible	182026	203740	507412	2.95916e+06	1.84777e+06	289365	58696.7	104038	70622.2	8.63657e+06	213628	4.33318e+06	209747	2.77098e+07	268660	78717.5	899450	3.03254e+06	3.0805e+06	1.34224e+06	866072	5.57287e+06	897467	271958	3.20353e+06	1.8161e+06	7.8246e+06	157084	1.19472e+06	530685	2.8902e+06	895168	1.40595e+06	1.38541e+07	117687	2.51666e+06	1.45357e+06	2.52559e+07	5.89675e+07
71	Non-Susceptible	53941.5	126490	300858	1.24023e+06	707260	313485	58315.9	111816	48403.6	9.97118e+06	183011	3.63678e+06	139275	1.49657e+07	311846	54477.7	753897	3.32769e+06	3.43751e+06	1.67768e+06	351689	3.81859e+06	884740	247935	3.93829e+06	1.95275e+06	7.75578e+06	255804	863987	451543	2.04826e+06	752186	1.05948e+06	8.14873e+06	115776	2.08892e+06	1.90505e+06	2.24714e+07	4.42558e+07
16	Susceptible	72597.4	71147.8	233130	652513	360634	97936.8	18536.4	41455.4	57899.9	3.04952e+06	72988.7	2.67674e+06	102316	1.08144e+07	131381	32577.7	263364	1.86816e+06	1.56107e+06	504162	169365	2.12603e+06	370699	73260.8	2.30655e+06	1.04801e+06	2.9303e+06	130023	364309	193623	671889	237752	356650	2.80385e+06	45467.2	833790	1.04833e+06	5.76114e+06	4.58543e+07
22	Susceptible	55511.9	94437.5	257935	1.12154e+06	545575	195475	29971.8	81018.1	41874.1	6.11337e+06	119563	3.34266e+06	103478	1.42537e+07	243470	68449.3	438575	2.52853e+06	2.51734e+06	964092	379530	3.79838e+06	556104	102439	3.02654e+06	1.78402e+06	5.73597e+06	159048	569049	299580	1.14066e+06	440810	493177	7.84339e+06	54887.2	1.82512e+06	1.56492e+06	1.44204e+07	5.76678e+07
23	Susceptible	91914.1	87028.1	308032	1.26147e+06	738964	241010	21296.7	36686.1	49214.4	5.02347e+06	119403	2.99413e+06	111052	1.69272e+07	248347	58795.2	382591	2.30021e+06	2.30821e+06	828923	395295	3.41171e+06	521484	119423	3.10977e+06	1.38761e+06	5.06668e+06	133874	594575	290069	1.11989e+06	371323	467102	7.00006e+06	50957.2	1.56307e+06	1.58855e+06	1.13607e+07	4.64785e+07
27	Susceptible	71026.3	117864	314295	1.51708e+06	943715	211472	25398.9	83904.5	47218.2	6.7966e+06	145163	4.20432e+06	162128	2.19365e+07	189627	70616.9	529709	2.91138e+06	2.79594e+06	1.17534e+06	451630	4.64108e+06	568021	137355	2.89849e+06	1.61009e+06	6.34437e+06	152285	668312	334255	1.45791e+06	591237	670075	7.79574e+06	85697.4	2.14564e+06	1.6059e+06	1.92986e+07	5.44521e+07
28	Susceptible	44534.5	67425	270913	1.20069e+06	442874	242362	21109.3	57296.1	40011	5.43667e+06	101869	3.60349e+06	120592	1.79068e+07	234641	55837.5	402068	2.18562e+06	2.11896e+06	440178	331363	3.09896e+06	447725	130761	2.73402e+06	1.29225e+06	3.90839e+06	155074	428137	232327	1.08603e+06	382303	557300	4.69866e+06	85127.2	1.21273e+06	1.49248e+06	1.10334e+07	5.26521e+07
38	Susceptible	91917.7	147613	208869	986183	619424	219759	7281.99	53587.7	49997	5.62521e+06	108865	2.44746e+06	93953	8.54158e+06	151257	28844.2	398722	1.70618e+06	1.63035e+06	542432	206913	3.01783e+06	312309	84391.3	1.52383e+06	911381	4.48105e+06	95566.2	351829	117459	813980	225737	330235	3.60767e+06	41668.9	748926	1.19404e+06	1.29185e+07	2.45693e+07
39	Susceptible	95984.1	99798.1	264366	1.24796e+06	644660	136653	26359.7	63880.4	36217.1	7.23998e+06	141039	2.22434e+06	76217.1	1.17582e+07	172362	47132	480094	2.79005e+06	2.85561e+06	1.40671e+06	246515	3.81452e+06	740707	131687	2.57554e+06	1.59875e+06	5.3972e+06	149544	578360	305528	1.1562e+06	467090	617920	7.94736e+06	71953.8	2.05109e+06	1.38995e+06	2.27565e+07	2.65408e+07
49	Susceptible	76319	90041.3	262521	928587	428593	194315	20782.6	37474.4	39338.7	4.16997e+06	107216	2.64541e+06	88446.7	1.30407e+07	117537	37640	308489	2.16346e+06	2.1257e+06	679745	283865	2.88808e+06	378665	94124.5	2.61226e+06	1.08643e+06	4.95533e+06	123433	453970	220174	1.03351e+06	399486	473978	4.87233e+06	46789.7	1.16278e+06	1.34214e+06	1.12519e+07	4.82968e+07
59	Susceptible	79972.6	56680.3	245361	993896	417529	148758	21648.8	54648.6	37933.2	5.34625e+06	102966	2.75051e+06	98016.9	1.54588e+07	189357	58382.3	394435	2.24827e+06	2.19073e+06	630038	384995	3.32818e+06	485182	130492	2.49498e+06	1.2534e+06	3.97596e+06	156346	444640	224413	1.09838e+06	368586	542996	4.75406e+06	96188.8	1.23583e+06	1.21012e+06	1.1493e+07	3.73905e+07
65	Susceptible	163606	209861	462029	2.89302e+06	1.20298e+06	254049	76264.7	135052	62562.9	1.0772e+07	208305	3.78462e+06	131704	1.65017e+07	235147	64066	837677	2.99812e+06	3.06296e+06	1.58382e+06	553015	5.88816e+06	913846	211467	3.73533e+06	1.96766e+06	7.48315e+06	184444	1.10422e+06	527697	2.72099e+06	1.04512e+06	1.41876e+06	1.17036e+07	131574	2.84685e+06	1.88807e+06	2.77187e+07	5.13344e+07
73	Susceptible	112183	195009	333048	1.82681e+06	818077	263397	35094.6	125584	42691.4	1.29937e+07	224372	4.56265e+06	158718	2.10886e+07	282232	86001.3	1.05129e+06	4.33606e+06	4.50675e+06	1.79736e+06	349127	5.7707e+06	1.6357e+06	276372	4.05485e+06	2.48372e+06	9.93467e+06	231479	919976	437331	1.62712e+06	836380	1.01991e+06	1.05571e+07	148895	3.25599e+06	1.92026e+06	3.38593e+07	4.72761e+07
97	Susceptible	148440	215605	503198	2.45287e+06	1.33402e+06	254487	54092.1	113054	55291.6	8.86078e+06	201954	4.07006e+06	137695	2.22909e+07	304085	82832.3	696407	3.14319e+06	3.01995e+06	1.36336e+06	698482	5.46407e+06	1.0123e+06	192296	3.58812e+06	2.18582e+06	6.92811e+06	239758	1.00995e+06	503573	2.08321e+06	965703	1.07716e+06	1.13518e+07	132741	3.17177e+06	1.9989e+06	2.64604e+07	6.36294e+07
	averageNonSus	152144	221501	450781	2.36378e+06	1.11897e+06	325220	54170.1	114889	62573.8	1.08938e+07	218264	5.04609e+06	176183	2.56179e+07	326601	80162.9	821265	3.309e+06	3.29382e+06	1.45263e+06	691875	5.82109e+06	991172	233134	4.36127e+06	2.29655e+06	7.94887e+06	233618	1.08324e+06	534741	2.38328e+06	956710	1.20554e+06	1.09698e+07	138609	2.75382e+06	2.00166e+06	2.5084e+07	6.88052e+07
	averageSus	92000.5	121042	305308	1.42355e+06	708088	204973	29819.8	73636.8	46687.5	6.78563e+06	137808	3.27553e+06	115360	1.58766e+07	208287	57597.9	515285	2.59827e+06	2.5578e+06	993014	370841	3.93731e+06	661895	140339	2.88836e+06	1.55076e+06	5.5951e+06	159239	623944	307169	1.33415e+06	527627	668772	7.07797e+06	82662.3	1.8378e+06	1.52031e+06	1.7361e+07	4.63452e+07
	%Δ (FC)	-39.5308	-45.3536	-32.2713	-39.7766	-36.7198	-36.974	-44.9515	-35.9059	-25.3882	-37.711	-36.8616	-35.0877	-34.5228	-38.0253	-36.2259	-28.1489	-37.2571	-21.4787	-22.3455	-31.6403	-46.4006	-32.3614	-33.2209	-39.8032	-33.7726	-32.4744	-29.6114	-31.8377	-42.4004	-42.5575	-44.0206	-44.8499	-44.5252	-35.4778	-40.3629	-33.2636	-24.0478	-30.7884	-32.6429

## Sheet: Linex_AllSigMet
Samples	Group	Cer(d18:0/24:1)	Cer(d18:1/16:0)	Cer(d18:1/18:0)	Cer(d18:1/20:0)	Cer(d18:1/21:0)	Cer(d18:1/22:0)	Cer(d18:1/23:0)	Cer(d18:1/24:0)	Cer(d18:1/25:0)	Cer(d18:1/25:1)	Cer(d18:2/16:0)	Cer(d18:2/22:0)	Cer(d18:2/23:0)	Cer(d18:2/24:1)	HexCer(18:1;O2/16:0)	HexCer 42:1	HexCer 42:2	HexCer(18:1;2O/22:0)	HexCer(34:1;2O)	LPC(0:0/20:3)	LPC(0:0/22:4)	LPC(20:3/0:0)	LPC(22:4/0:0)	LPC(22:5/0:0)	LPE(18:0/0:0)	LPE(20:3_0:0)	LPE(20:4/0:0)	LPI(16:0_0:0)	LPI(18:0/0:0)	PC(14:0/16:0)	PC(15:0/18:1)	PC(15:0/18:2)	PC(15:0/20:1)	PC(16:0/16:0)	PC(16:0/18:2)	PC(16:0/20:3)	PC(16:0/18:0)	PC(16:0_18:1)	PC(16:0_22:4)	PC(16:1/18:2)	PC(16:1_20:4)	PC(17:0_18:1)	PC(18:0/18:1)	PC(18:0/18:2)	PC(18:0/20:3)	PC(18:0/22:5)	PC(18:0_20:2)	PC(18:0_20:3)
14	Non-Susceptible	609779	211417	316116	583662	454504	2.41277e+06	209363	508397	579306	432472	40637.9	947901	136473	158751	289431	315889	378684	91593.8	116400	321603	24320.9	2.28784e+06	137706	86865.7	120307	19305.7	58783.4	36657.8	281444	1.96705e+06	2.00053e+06	3.03828e+06	757174	9.36937e+06	1.98458e+07	5.90007e+07	217420	1.24061e+07	3.89008e+06	3.44861e+06	816600	1.48438e+06	4.12584e+07	5.75661e+07	2.36352e+07	1.98436e+06	3.55507e+06	3.94541e+06
15	Non-Susceptible	554807	280652	590820	1.10026e+06	829681	4.00548e+06	388480	825021	1.27542e+06	871547	63124	1.71201e+06	272018	344689	433690	283890	432455	80722.2	131353	765999	50693.8	5.21753e+06	316533	223362	141927	62665.5	83286	67093.4	423206	3.78479e+06	4.34914e+06	4.54192e+06	1.79765e+06	1.38343e+07	2.04866e+07	9.8308e+07	266729	1.90965e+07	7.9531e+06	4.8073e+06	1.45571e+06	2.51098e+06	5.30406e+07	6.07398e+07	3.85916e+07	2.18506e+06	4.20538e+06	5.97771e+06
18	Non-Susceptible	671500	231551	439319	710346	477587	2.28726e+06	216807	528409	686689	590680	48248.9	1.24289e+06	144837	255161	276888	207954	234325	39737.9	128151	534786	27673.8	3.85372e+06	155563	171609	200993	36190.8	60973.2	56818.1	402795	1.52018e+06	2.18473e+06	2.50763e+06	890395	9.51057e+06	1.97453e+07	8.3032e+07	209518	1.47746e+07	4.76758e+06	3.26164e+06	920491	1.62503e+06	4.71752e+07	5.82868e+07	3.61455e+07	2.01351e+06	3.94322e+06	3.58319e+06
21	Non-Susceptible	834380	273277	439087	752260	533702	3.36815e+06	229721	611355	912934	847590	59917.3	1.32799e+06	172853	289128	332373	139906	240772	46038.9	114305	348627	32015.8	2.26537e+06	164558	126759	155619	27392	75163.1	48268.3	339079	4.03903e+06	2.53825e+06	2.3776e+06	1.02244e+06	1.51997e+07	2.0277e+07	8.01886e+07	269710	1.76909e+07	7.26602e+06	3.69713e+06	1.35182e+06	1.78747e+06	5.31815e+07	6.07638e+07	2.91623e+07	2.07877e+06	4.7237e+06	6.54033e+06
25	Non-Susceptible	879952	251927	492546	901433	496128	2.52486e+06	188326	513020	618757	472818	37779.4	1.16242e+06	110698	182246	409623	181309	192892	46276	95584	371372	23321.3	2.40726e+06	126042	112776	180593	37967	70510.1	52261.4	354569	3.03163e+06	2.49619e+06	2.90016e+06	847442	1.31202e+07	2.15257e+07	7.99665e+07	291299	1.75384e+07	4.77414e+06	3.88569e+06	976008	1.46128e+06	4.34892e+07	5.16391e+07	2.31748e+07	1.80251e+06	3.24319e+06	3.29181e+06
43	Non-Susceptible	820310	253477	587998	798695	516871	3.03866e+06	225161	503893	812380	601747	55157.8	1.24645e+06	152720	242207	325043	183059	313181	57423.2	124825	277305	25553.8	1.83388e+06	156689	125464	171796	17706.4	61904.8	42926.2	383751	1.80574e+06	2.47361e+06	2.78537e+06	1.00791e+06	1.27644e+07	1.95262e+07	6.04753e+07	268823	1.70236e+07	4.93714e+06	2.82163e+06	860470	1.76935e+06	5.14032e+07	5.63203e+07	1.97672e+07	1.96928e+06	3.67256e+06	5.38815e+06
44	Non-Susceptible	873470	198631	267079	481050	393517	2.04147e+06	210408	546562	912088	602700	45270.9	873642	132164	204390	329311	230873	362198	57407.3	97360.5	279349	28957.3	1.92938e+06	149133	113553	83497	18073.7	58297.3	61824.2	355806	3.36172e+06	2.3435e+06	2.37314e+06	966131	1.3635e+07	1.72818e+07	6.03513e+07	244368	1.44887e+07	5.66724e+06	3.27769e+06	1.21817e+06	1.49438e+06	3.60559e+07	4.03266e+07	1.80847e+07	1.68325e+06	3.90469e+06	3.91877e+06
45	Non-Susceptible	1.68401e+06	273610	461129	667902	388787	2.71863e+06	204017	651962	437672	351736	63877	1.06093e+06	127982	272336	350095	229606	274330	56323.3	136553	332253	27526.2	2.34705e+06	156313	125390	128745	23452.9	50470.5	60494.1	356999	2.33297e+06	2.19294e+06	2.06555e+06	679531	1.47357e+07	2.04448e+07	7.94967e+07	251179	1.77641e+07	6.48255e+06	4.76878e+06	1.32428e+06	1.70542e+06	4.86654e+07	5.47561e+07	2.98047e+07	1.79557e+06	5.5167e+06	5.11825e+06
46	Non-Susceptible	849411	325193	633683	718447	439744	2.22056e+06	160284	381615	408905	392491	80303.4	1.33949e+06	142236	343712	332381	250735	366597	51834.6	117401	200988	25225	1.42976e+06	129229	90078.2	121394	19067.9	61188.2	48629.2	401161	1.43209e+06	1.85434e+06	1.89696e+06	687515	1.57014e+07	1.83846e+07	4.77546e+07	262090	1.28846e+07	4.96972e+06	3.82928e+06	1.23427e+06	1.21453e+06	3.08297e+07	4.56499e+07	1.65358e+07	1.60143e+06	3.41645e+06	4.6432e+06
47	Non-Susceptible	644813	209559	331488	542187	446573	2.63825e+06	180867	449026	753472	612536	42283.9	1.14161e+06	162303	277081	320552	225993	349419	78248.5	129188	220496	25983.5	1.41486e+06	133291	84007.3	91370.6	21627.1	55577	30144.5	205624	2.32918e+06	2.33298e+06	3.01998e+06	966230	1.10517e+07	1.99132e+07	7.111e+07	208246	1.51818e+07	6.71957e+06	3.03594e+06	787741	1.60816e+06	3.67889e+07	5.37431e+07	2.60671e+07	1.84383e+06	3.56412e+06	4.91439e+06
50	Non-Susceptible	351694	275651	271697	506837	413043	2.08984e+06	94510.1	209846	386577	260289	39937.2	954483	93064.5	141304	295827	222876	341268	65428.2	120226	258611	20620.2	1.90504e+06	118499	80898	83670.3	22210.4	53616.6	39312	267701	963838	1.30515e+06	2.41753e+06	607015	6.7827e+06	1.831e+07	4.99047e+07	193442	9.30365e+06	3.32434e+06	2.87873e+06	578846	1.00361e+06	3.01317e+07	4.75402e+07	1.75791e+07	1.63654e+06	2.74666e+06	3.18868e+06
51	Non-Susceptible	550425	225533	435656	628195	509261	2.36928e+06	195545	447911	584021	560689	46811.8	1.18451e+06	173624	255736	412500	215487	293462	43750.7	123072	572071	46010.9	4.03483e+06	270514	214641	177898	47465.5	86427.5	64117.8	424565	2.58666e+06	2.81945e+06	2.87007e+06	1.15654e+06	9.74058e+06	1.87166e+07	8.97965e+07	220846	1.51865e+07	7.88081e+06	3.92946e+06	1.3737e+06	1.86882e+06	4.52573e+07	5.54467e+07	4.29947e+07	2.05507e+06	3.72344e+06	5.34785e+06
52	Non-Susceptible	597250	211526	369948	817826	575783	3.88504e+06	264225	840128	880883	464155	41709.1	1.24354e+06	107667	233973	316457	259761	259207	67920.7	106951	450546	33031.8	2.91262e+06	206653	166666	83662.5	39296.5	72020.3	53315.8	345862	1.77746e+06	2.36961e+06	3.12876e+06	944345	1.06198e+07	2.10588e+07	7.45133e+07	220263	1.55556e+07	5.22236e+06	5.05038e+06	1.28355e+06	1.61499e+06	4.05097e+07	5.55984e+07	2.35704e+07	1.85129e+06	3.50477e+06	3.4533e+06
53	Non-Susceptible	596600	317023	660565	729816	433013	2.6604e+06	129226	352745	321347	297304	69843.4	1.3029e+06	120811	287958	329795	136869	237981	34083	103606	350022	20299	2.4286e+06	137962	104967	125570	31811.8	69226.2	46532.2	359151	1.42512e+06	1.86963e+06	2.76197e+06	650791	1.17294e+07	1.76167e+07	6.35665e+07	263579	1.2112e+07	3.95047e+06	3.71919e+06	870030	1.35011e+06	3.10059e+07	5.10397e+07	2.43602e+07	1.99857e+06	3.24348e+06	2.73521e+06
54	Non-Susceptible	564267	161488	228575	312671	297371	1.3268e+06	88060.9	292407	310860	366118	39991.2	869300	96986.8	249160	378555	163387	229908	34894.9	94837.2	349763	29654.7	2.40843e+06	165540	143615	119305	30091.6	71413.1	57294.1	353694	3.17848e+06	3.21395e+06	4.21066e+06	908181	1.23846e+07	2.12329e+07	7.98331e+07	185595	1.77585e+07	5.42021e+06	4.90433e+06	1.26728e+06	1.57605e+06	2.91609e+07	4.12502e+07	1.63187e+07	1.53521e+06	3.45098e+06	3.08824e+06
56	Non-Susceptible	539884	190963	313801	427803	329201	1.88722e+06	128915	373992	448116	345791	49082.5	876318	99451.4	147704	356071	149660	193293	40531.3	127571	427069	28573.3	2.70986e+06	136765	86504.9	157224	32887.8	73625.5	66271.4	282992	2.52528e+06	1.83477e+06	2.73685e+06	669227	9.17612e+06	2.14216e+07	7.08506e+07	165765	1.2804e+07	4.24313e+06	3.24334e+06	784089	1.16293e+06	3.38136e+07	5.68004e+07	2.5513e+07	1.82914e+06	2.62446e+06	3.11531e+06
57	Non-Susceptible	712957	214827	511122	676097	456980	2.25645e+06	167145	443141	597259	462872	52249.2	1.24808e+06	143814	226928	250904	167784	255938	51423.3	101838	272368	16411.6	1.82056e+06	75570.8	68709.6	105973	23268	55454.1	23368.2	216920	1.65827e+06	1.72995e+06	2.17987e+06	605612	9.99012e+06	1.61707e+07	7.41779e+07	204307	1.21998e+07	4.14638e+06	2.54721e+06	732598	1.32334e+06	3.29206e+07	4.27031e+07	3.03836e+07	1.59711e+06	3.14341e+06	3.32075e+06
58	Non-Susceptible	385686	177473	313471	415419	353812	1.47603e+06	104498	273217	494559	435958	42089.1	734457	111961	169503	309329	147512	207485	36925.8	108089	300135	20420.9	1.99243e+06	109827	91853.5	96379.4	29581.2	48589.5	33549.6	231409	1.83876e+06	1.94793e+06	2.33958e+06	679041	8.56118e+06	1.93662e+07	8.33489e+07	157352	1.37044e+07	5.30599e+06	3.06014e+06	814023	1.34321e+06	3.49344e+07	5.12646e+07	3.50504e+07	1.70289e+06	3.05014e+06	3.41764e+06
60	Non-Susceptible	520246	208100	325106	569213	528042	2.01972e+06	190446	369891	730511	541558	41578.7	1.05854e+06	144088	167540	246505	168655	227943	49763.5	103031	240454	15316.3	1.70911e+06	95707.1	61024.4	74120.7	18428.5	51094	33866.4	285430	2.09633e+06	2.35458e+06	3.86167e+06	837967	9.22711e+06	1.93848e+07	5.7093e+07	194130	1.18683e+07	2.99801e+06	3.38972e+06	772426	1.36093e+06	3.21557e+07	4.92893e+07	1.63686e+07	1.75508e+06	2.4891e+06	2.99049e+06
62	Non-Susceptible	781383	182787	329094	561999	431469	2.74109e+06	235868	625834	762862	476193	40331.1	920275	125944	185254	262638	249973	350424	55197	98216.9	360620	17539.3	2.30953e+06	106154	66178.9	163362	25482	66839.1	42163.1	301612	1.64329e+06	1.83044e+06	3.10452e+06	724256	9.59088e+06	2.04032e+07	6.70154e+07	202054	1.116e+07	3.94875e+06	4.07797e+06	878837	1.28175e+06	3.75381e+07	5.74804e+07	2.34039e+07	1.876e+06	3.19092e+06	3.31728e+06
63	Non-Susceptible	442486	206832	294470	444267	390925	1.96973e+06	135112	367196	516955	357632	55055.3	1.26222e+06	131253	199461	339786	145434	233291	50262.3	155787	346922	26597.9	2.34975e+06	150981	126600	221137	31974.1	66333.7	52951.4	376157	1.69306e+06	1.61301e+06	2.84527e+06	644502	8.89726e+06	2.12649e+07	5.63926e+07	210216	1.18957e+07	4.2362e+06	3.92226e+06	781073	1.25057e+06	3.60507e+07	5.92124e+07	2.06759e+07	2.02684e+06	3.42607e+06	2.77533e+06
64	Non-Susceptible	459566	196108	289707	587238	518298	2.30132e+06	169508	400836	541377	440948	42086.4	1.17885e+06	160746	204155	405541	193270	233311	45521.3	110687	417391	29364.6	3.06097e+06	168147	127849	90056.3	29231.7	51046.2	51350.6	300657	2.88784e+06	2.99429e+06	3.43453e+06	1.03602e+06	1.05089e+07	1.93735e+07	8.2013e+07	218310	1.45904e+07	6.64539e+06	4.2543e+06	1.21658e+06	1.67776e+06	4.76214e+07	5.7362e+07	4.06868e+07	2.01537e+06	4.59614e+06	4.28176e+06
66	Non-Susceptible	380381	152688	170465	305086	323782	1.392e+06	66604.1	181529	450729	340256	37076.6	704452	136885	126444	224761	208050	282639	48199.3	87051.5	372454	23600.2	2.60858e+06	145258	115051	77660.1	18101.5	51306.9	54261.6	381766	1.77906e+06	1.95116e+06	3.02728e+06	818419	8.89357e+06	1.89331e+07	6.03893e+07	190553	1.19048e+07	3.91911e+06	3.1511e+06	889805	1.5374e+06	4.26337e+07	5.64947e+07	2.64779e+07	2.02719e+06	3.86508e+06	4.40644e+06
69	Non-Susceptible	401666	198514	342989	441037	373965	1.62799e+06	142000	389670	461662	416136	53462.8	944993	124341	215083	324801	236511	380614	61901.9	139163	301105	29012.9	1.96237e+06	152726	121715	67286.5	21961.5	54747.3	38894.5	274237	1.58259e+06	1.94093e+06	2.28717e+06	907266	9.60589e+06	1.9125e+07	5.7134e+07	162435	1.4325e+07	4.56014e+06	2.84242e+06	817615	1.42387e+06	3.35955e+07	4.48796e+07	1.90371e+07	1.57087e+06	2.76563e+06	3.58145e+06
70	Non-Susceptible	576290	203740	304563	695094	507412	2.95916e+06	172189	508960	498316	357834	40058	1.84777e+06	198026	282638	289365	197370	286584	58696.7	104038	340665	29802.8	2.37078e+06	160524	157639	125221	31152.6	70622.2	56285.4	375684	2.15237e+06	1.55544e+06	2.67813e+06	515885	8.63657e+06	1.97639e+07	5.89675e+07	213628	9.88774e+06	4.33318e+06	2.7973e+06	742891	1.09476e+06	3.47558e+07	6.01839e+07	2.77098e+07	2.06801e+06	3.75346e+06	3.42564e+06
71	Non-Susceptible	467590	126490	179466	358876	300858	1.24023e+06	98868.4	288315	346657	320677	26997.6	707260	74823.5	118367	313485	187480	364389	58315.9	111816	172167	16368.3	1.15425e+06	97520.6	72968.8	64733.7	13870.6	48403.6	29288.5	208259	2.15299e+06	1.9765e+06	2.1425e+06	862821	9.97118e+06	1.77467e+07	4.42558e+07	183011	1.35439e+07	3.63678e+06	2.60335e+06	824328	1.33245e+06	3.86962e+07	4.71703e+07	1.49657e+07	1.75104e+06	2.84948e+06	3.36992e+06
16	Susceptible	305559	71147.8	75369.1	160581	257935	652513	44147.4	125503	255553	168993	17575.1	360634	70785.7	57155.9	195475	151799	171631	18536.4	41455.4	275868	22007.6	1.87952e+06	121944	99115.8	64022.8	15762.2	57899.9	46010.7	251836	546150	1.47405e+06	2.46723e+06	659943	3.04952e+06	1.70123e+07	4.58543e+07	72988.7	7.72225e+06	2.67674e+06	3.31739e+06	794789	882865	1.3516e+07	3.69476e+07	1.08144e+07	1.25775e+06	1.14458e+06	1.84583e+06
22	Susceptible	282048	94437.5	119527	209879	308032	1.12154e+06	62727.7	204485	247965	226118	27231.1	545575	57244.5	93585.6	241010	123313	118256	29971.8	81018.1	210995	17582.6	1.44168e+06	95143.3	72143.3	82944.6	23794.3	41874.1	46955.4	258739	1.52779e+06	1.96219e+06	3.64571e+06	695964	6.11337e+06	2.10146e+07	5.76678e+07	119563	1.16451e+07	3.34266e+06	4.50347e+06	880706	1.22773e+06	3.07112e+07	5.11537e+07	1.42537e+07	1.69399e+06	3.31416e+06	2.35474e+06
23	Susceptible	132449	87028.1	141007	347206	233130	1.26147e+06	70666.7	224857	266770	191988	30109.9	738964	71980.8	115894	97936.8	38174.7	101898	21296.7	36686.1	256994	18216.6	1.86813e+06	107769	66582.6	105519	15833.7	49214.4	32180.7	165921	2.44564e+06	1.87116e+06	2.05272e+06	668782	5.02347e+06	1.64104e+07	4.64785e+07	119403	1.14295e+07	2.99413e+06	2.32183e+06	678082	1.09015e+06	3.34137e+07	4.20118e+07	1.69272e+07	1.58762e+06	2.45883e+06	2.53155e+06
27	Susceptible	376104	117864	184675	348540	314295	1.51708e+06	96241.7	264480	415948	342339	37745	943715	84700.7	186709	211472	144240	227491	25398.9	83904.5	313953	26731.3	2.19973e+06	150589	132140	58081.5	15270.7	47218.2	30322	222284	1.53267e+06	1.51899e+06	1.69331e+06	559178	6.7966e+06	1.6542e+07	5.44521e+07	145163	1.16717e+07	4.20432e+06	2.53819e+06	952067	1.16243e+06	3.41431e+07	4.7259e+07	2.19365e+07	1.73328e+06	2.73754e+06	3.96815e+06
28	Susceptible	328581	67425	154592	264481	270913	1.20069e+06	106069	345485	464949	301103	18380.7	442874	55261.7	78072.3	242362	123845	135821	21109.3	57296.1	248296	18928.7	1.69964e+06	88053.3	85423.2	66250.3	21249.2	40011	28869.3	160827	1.64033e+06	2.27742e+06	1.94538e+06	845099	5.43667e+06	1.36424e+07	5.26521e+07	101869	1.08975e+07	3.60349e+06	2.64336e+06	773744	1.28957e+06	2.9451e+07	3.53281e+07	1.79068e+07	1.40242e+06	2.3707e+06	2.58697e+06
38	Susceptible	304512	147613	334591	365419	208869	986183	28450.5	142218	126463	172431	45099.2	619424	10589.3	156811	219759	76387.7	70824.3	7281.99	53587.7	115383	14982.8	847817	86453.1	57071.6	121658	11715.8	49997	29915.8	229803	581362	990169	1.19625e+06	380409	5.62521e+06	1.7035e+07	2.45693e+07	108865	9.12861e+06	2.44746e+06	2.66472e+06	540080	729322	1.61569e+07	2.99606e+07	8.54158e+06	1.14614e+06	1.70494e+06	1.68254e+06
39	Susceptible	447525	99798.1	183066	264171	264366	1.24796e+06	114284	341915	319552	257208	34580.3	644660	85616.9	172240	136653	133395	215084	26359.7	63880.4	107343	8591.57	526014	42790.5	32595.5	81495	10508.8	36217.1	22369.3	202964	579421	1.32495e+06	1.72498e+06	551322	7.23998e+06	1.7711e+07	2.65408e+07	141039	1.01663e+07	2.22434e+06	2.28373e+06	559063	1.19485e+06	3.05192e+07	4.73503e+07	1.17582e+07	1.50964e+06	3.00111e+06	2.14041e+06
49	Susceptible	277232	90041.3	159640	271572	262521	928587	72745.4	190926	273599	245029	28825.5	428593	54263.7	107255	194315	116410	129224	20782.6	37474.4	224116	13800.5	1.6577e+06	88200	61560.7	63082.7	20163.3	39338.7	38012.1	230333	675487	1.49367e+06	1.70153e+06	580624	4.16997e+06	1.63763e+07	4.82968e+07	107216	9.73208e+06	2.64541e+06	3.82349e+06	908049	974504	2.04179e+07	3.74814e+07	1.30407e+07	1.49804e+06	1.96922e+06	1.80193e+06
59	Susceptible	268147	56680.3	128318	253601	245361	993896	81289	326424	362027	222013	15863.5	417529	30685.5	68988.8	148758	123846	138428	21648.8	54648.6	189931	13400.1	1.26087e+06	68234.1	65222.5	35671.4	12894.2	37933.2	18944.6	179664	811451	1.58732e+06	1.48076e+06	654348	5.34625e+06	1.18614e+07	3.73905e+07	102966	9.02131e+06	2.75051e+06	2.27859e+06	663433	1.19704e+06	2.55296e+07	3.21956e+07	1.54588e+07	1.2225e+06	2.25478e+06	2.3639e+06
65	Susceptible	602697	209861	359470	677096	462029	2.89302e+06	209256	547756	528357	382476	38670.9	1.20298e+06	144999	228979	254049	272459	328370	76264.7	135052	202376	18029.5	1.30654e+06	99382.2	63026.3	115725	18139.9	62562.9	35389.9	309959	1.35986e+06	1.66692e+06	2.79039e+06	681210	1.0772e+07	2.15129e+07	5.13344e+07	208305	1.34302e+07	3.78462e+06	3.26182e+06	762583	1.29543e+06	3.51177e+07	5.63845e+07	1.65017e+07	1.77436e+06	3.13386e+06	4.10216e+06
73	Susceptible	540412	195009	413191	478844	333048	1.82681e+06	154253	351650	567852	481859	51644.9	818077	159090	283277	263397	217179	290738	35094.6	125584	237465	19755.2	1.4863e+06	111202	71853.9	108793	13709.3	42691.4	48773.4	344423	1.01042e+06	2.14029e+06	1.92905e+06	814649	1.29937e+07	1.71536e+07	4.72761e+07	224372	1.39334e+07	4.56265e+06	3.37463e+06	1.15439e+06	1.85904e+06	4.52519e+07	5.3478e+07	2.10886e+07	2.03272e+06	4.25045e+06	5.12149e+06
97	Susceptible	534140	215605	245124	552761	503198	2.45287e+06	211875	460444	742372	580434	57219.6	1.33402e+06	209429	302386	254487	187890	315297	54092.1	113054	358530	25217.3	2.40212e+06	144024	112679	125076	25101.2	55291.6	50574.5	317742	1.854e+06	2.22056e+06	2.75582e+06	933046	8.86078e+06	1.98653e+07	6.36294e+07	201954	1.39392e+07	4.07006e+06	2.7958e+06	712990	1.7797e+06	4.20567e+07	5.55517e+07	2.22909e+07	1.74144e+06	3.59378e+06	3.2231e+06
	averageNonSus	644262	221501	380768	605143	450781	2.36378e+06	176775	457111	605012	470028	48267.7	1.11897e+06	138376	222343	325220	203819	289330	54170.1	114889	353275	26688.3	2.41248e+06	150900	117952	124212	28087.1	62573.8	47997.7	326559	2.2133e+06	2.23358e+06	2.82819e+06	853474	1.08938e+07	1.95123e+07	6.88052e+07	218264	1.41019e+07	5.04609e+06	3.5848e+06	983586	1.49475e+06	3.93334e+07	5.28272e+07	2.56179e+07	1.85592e+06	3.54493e+06	3.96679e+06
	averageSus	366617	121042	208214	349512	305308	1.42355e+06	104334	293845	380951	297666	33578.8	708088	86220.6	154279	204973	142411	186922	29819.8	73636.8	228437	18103.6	1.54801e+06	100315	76617.9	85693.3	17011.9	46687.5	35693.1	239541	1.21372e+06	1.71064e+06	2.11526e+06	668714	6.78563e+06	1.71781e+07	4.63452e+07	137808	1.10598e+07	3.27553e+06	2.98392e+06	781665	1.22355e+06	2.96904e+07	4.37585e+07	1.58766e+07	1.54999e+06	2.66116e+06	2.81023e+06
	%Δ (FC)	-43.095	-45.3536	-45.3173	-42.243	-32.2713	-39.7766	-40.9794	-35.7168	-37.0342	-36.6706	-30.4321	-36.7198	-37.6909	-30.6118	-36.974	-30.1285	-35.395	-44.9515	-35.9059	-35.3371	-32.1664	-35.8333	-33.5221	-35.043	-31.0102	-39.4317	-25.3882	-25.6357	-26.6468	-45.1626	-23.4124	-25.2079	-21.6479	-37.711	-11.9627	-32.6429	-36.8616	-21.5726	-35.0877	-16.762	-20.529	-18.1433	-24.5161	-17.1667	-38.0253	-16.4836	-24.9306	-29.156
[truncated: 69 more columns]
